# Supplementary material for: Differential effects of a post-anthesis heat stress on wheat (Triticum aestivum L.) grain proteome determined by iTRAQ
Source: Sci Rep. 2017 Jun 14;7:3468. doi: 10.1038/s41598-017-03860-0 (PMC5471245; doi:10.1038/s41598-017-03860-0)
Supplement: Supplementary file 2 — Supplementary 2 [file 41598_2017_3860_MOESM2_ESM.xls]

## Sheet: Sheet1
Accession	Description	ΣCoverage	ΣUnique Peptides	MW [kDa]	calc. pI	Jing411 control1	Jing411 control2	Jing411 control3	Jing411 treat1	Jing411 treat2	Jing411 treat3	Jing411 control/Jing411 treat	T TEST Jing411 control/Jing411 treat
Q0Q5E3	Globulin 1 OS=Triticum aestivum PE=4 SV=1 - [Q0Q5E3_WHEAT]	60.7	1	24.9832	8.33838	1.35057	1.34388	1.45017	1.71001	1.7446	1.97449	0.763406	0.00886447
H6U7Z0	PINB-2v3-4 OS=Triticum aestivum PE=4 SV=1 - [H6U7Z0_WHEAT]	43.33	3	16.7153	8.74854	1.86226	1.7227	1.67246	1.44294	1.30013	1.44348	1.25579	0.00855963
M1MQ51	Beta-amylase (Fragment) OS=Triticum aestivum GN=BMY1 PE=2 SV=1 - [M1MQ51_WHEAT]	60.56	2	15.3517	5.42725	1.76634	1.39722	1.43914	1.62778	1.58187	1.62912	0.951211	0.540402
R9XWF4	LMW-GS OS=Triticum aestivum GN=glu-3 PE=4 SV=1 - [R9XWF4_WHEAT]	7.45	2	43.2855	8.60205	1.87369	1.48454	1.61882	1.52517	1.38878	1.48683	1.13095	0.187971
Q5UHH8	0.19 dimeric alpha-amylase inhibitor (Fragment) OS=Triticum aestivum PE=4 SV=1 - [Q5UHH8_WHEAT]	95.97	2	13.2444	6.01123	1.65614	1.57199	1.58742	1.50204	1.51805	1.52328	1.05991	0.0271444
W5F0A0	Uncharacterized protein OS=Triticum aestivum PE=3 SV=1 - [W5F0A0_WHEAT]	77.96	3	34.0818	6.40479	1.64023	1.43409	1.49622	1.77195	1.48649	1.61204	0.938417	0.385512
W4ZXQ1	Uncharacterized protein OS=Triticum aestivum PE=4 SV=1 - [W4ZXQ1_WHEAT]	30.84	2	11.9707	7.45947	1.73772	1.58258	1.69787	1.3329	1.2913	1.34365	1.26471	0.00205777
E4W506	HMW glutenin subunit OS=Triticum aestivum GN=1Dy12.2* PE=4 SV=1 - [E4W506_WHEAT]	31.61	1	70.6344	7.75244	1.46515	1.35984	1.46207	1.82335	1.58232	1.56308	0.862803	0.0661961
W5A742	Uncharacterized protein OS=Triticum aestivum PE=4 SV=1 - [W5A742_WHEAT]	22.66	1	14.574	10.4478	1.48572	1.55023	1.49976	1.46775	1.50738	1.51225	1.01077	0.540843
K7X0N8	Alpha-gliadin OS=Triticum aestivum GN=gli-2 PE=4 SV=1 - [K7X0N8_WHEAT]	19.72	2	33.381	8.36768	1.38251	1.41804	1.28854	1.77891	1.87153	1.46301	0.799673	0.057845
F6M7E1	Low-molecular-weight glutenin subunit LMW-H6-5-2 OS=Triticum aestivum PE=4 SV=1 - [F6M7E1_WHEAT]	14.43	2	33.8679	7.92822	1.66436	1.82039	1.54521	1.48502	1.51594	1.37625	1.14912	0.0734556
E0W6G5	Dy-type high molecular weight glutenin OS=Triticum aestivum subsp. yunnanense GN=1Dy12* PE=4 SV=1 - [E0W6G5_WHEAT]	28.27	1	70.6244	7.95752	1.63285	1.6003	1.54068	1.9367	1.78939	1.46917	0.918882	0.374347
W5EAP7	Uncharacterized protein OS=Triticum aestivum PE=4 SV=1 - [W5EAP7_WHEAT]	58.43	12	68.8646	7.59131	1.21501	1.31464	1.37691	1.25331	1.38803	1.51963	0.938858	0.400313
W5FSJ9	Uncharacterized protein OS=Triticum aestivum PE=4 SV=1 - [W5FSJ9_WHEAT]	11.94	1	15.0964	10.8433	0.948323	1.0007	0.993207	1.11092	1.16714	1.24144	0.835977	0.00950215
W5DMM9	Uncharacterized protein OS=Triticum aestivum PE=4 SV=1 - [W5DMM9_WHEAT]	33.8	1	88.6329	6.15088	1.64	1.47189	1.3277	1.54293	1.32161	1.50693	1.01558	0.85097
Q03871	HMW glutenin subunit 1By9 OS=Triticum aestivum GN=Glu-1By9 PE=4 SV=1 - [Q03871_WHEAT]	20.71	1	75.6558	8.42627	1.59507	1.64388	1.2663	1.75512	1.62874	1.59245	0.905338	0.288503
W5EFF7	Uncharacterized protein OS=Triticum aestivum PE=4 SV=1 - [W5EFF7_WHEAT]	25.81	3	18.4823	5.89697	0.805438	0.991961	1.37468	1.01699	1.1729	1.43355	0.875433	0.507529
W5FE16	Uncharacterized protein OS=Triticum aestivum PE=3 SV=1 - [W5FE16_WHEAT]	50.28	2	20.4245	6.55127	1.13495	1.14515	1.11716	0.994803	1.02551	1.26957	1.03264	0.702842
R9XV62	Gamma-gliadin OS=Triticum aestivum PE=4 SV=1 - [R9XV62_WHEAT]	11.88	1	34.4402	7.31299	1.28968	1.31138	1.20905	1.02328	1.02674	1.10769	1.20661	0.00638781
Q9SBB7	Chloroplast small heat shock protein OS=Triticum aestivum GN=hsp26.6 PE=2 SV=1 - [Q9SBB7_WHEAT]	53.91	3	26.8575	8.11865	0.82694	0.736684	0.93599	1.81672	1.56185	1.79129	0.483497	0.000861899
K7XE85	Alpha-gliadin OS=Triticum aestivum GN=gli-2 PE=4 SV=1 - [K7XE85_WHEAT]	14.63	1	34.1102	8.20654	1.27914	1.12661	1.19661	1.08268	0.981206	1.13102	1.12753	0.095061
W5AH72	Uncharacterized protein OS=Triticum aestivum PE=4 SV=1 - [W5AH72_WHEAT]	68.33	1	13.6721	9.5249	0.898205	1.17181	1.13821	1.0725	1.19359	1.29779	0.900207	0.3339
Q3LGB6	Low-molecular-weight glutenin subunit (Fragment) OS=Triticum aestivum GN=Glu-A3C PE=4 SV=1 - [Q3LGB6_WHEAT]	23.2	1	20.9045	7.6499	1.37589	1.35776	1.3493	1.29702	1.10003	1.27539	1.11178	0.095083
F4YT74	Alpha-gliadin OS=Triticum aestivum PE=4 SV=1 - [F4YT74_WHEAT]	10.26	1	35.816	7.75244	1.23848	1.25388	1.16421	1.07137	1.08774	1.12462	1.11354	0.0175051
W5HS46	Uncharacterized protein OS=Triticum aestivum PE=4 SV=1 - [W5HS46_WHEAT]	6.67	1	28.3049	8.79248	1.34948	1.3109	1.37516	0.909895	0.935946	0.885932	1.47726	5.12311e-05
W5I4T2	Uncharacterized protein OS=Triticum aestivum PE=4 SV=1 - [W5I4T2_WHEAT]	27.15	3	67.4772	5.43994	1.22776	1.05153	1.13883	1.26455	1.07389	1.2271	0.958653	0.559971
W5FBV3	Uncharacterized protein OS=Triticum aestivum PE=4 SV=1 - [W5FBV3_WHEAT]	51.4	2	11.8598	7.95752	1.52538	1.27453	1.4061	1.26951	1.19178	1.21406	1.14438	0.0805853
P04568	Em protein OS=Triticum aestivum GN=EM PE=2 SV=1 - [EM1_WHEAT]	66.67	5	9.9568	5.60498	1.36107	1.2471	1.32812	1.33738	1.24635	1.35661	0.998971	0.97889
W5HQQ0	Uncharacterized protein OS=Triticum aestivum PE=4 SV=1 - [W5HQQ0_WHEAT]	56.06	1	15.5452	4.7417	1.62931	1.44461	1.2495	1.51495	1.46912	1.2191	1.02861	0.793262
W5AVE6	Uncharacterized protein OS=Triticum aestivum PE=3 SV=1 - [W5AVE6_WHEAT]	44.35	5	25.8952	8.80713	1.16482	1.10346	1.21974	1.17262	1.2948	1.43716	0.893314	0.17163
A6N862	Puroindoline b OS=Triticum aestivum GN=Pinb-D1 PE=4 SV=1 - [A6N862_WHEAT]	34.46	1	16.7082	8.73389	1.0834	1.32698	1.18187	1.20654	1.06967	1.16575	1.04366	0.57223
W5ALP3	Uncharacterized protein OS=Triticum aestivum PE=4 SV=1 - [W5ALP3_WHEAT]	29.27	2	9.05829	8.32373	1.16807	1.05684	1.13686	1.03788	0.683819	1.0506	1.21263	0.190151
W5GM96	Uncharacterized protein (Fragment) OS=Triticum aestivum PE=4 SV=1 - [W5GM96_WHEAT]	65.82	6	9.05036	4.83057	1.16188	1.13226	1.14753	1.16931	1.13944	1.19022	0.983626	0.325008
W5HAQ8	Uncharacterized protein OS=Triticum aestivum PE=4 SV=1 - [W5HAQ8_WHEAT]	29.37	1	13.5758	8.49951	1.34666	1.46556	1.50553	0.901304	0.886807	0.835624	1.64565	0.000399196
W5ANC8	Uncharacterized protein OS=Triticum aestivum PE=4 SV=1 - [W5ANC8_WHEAT]	53.27	1	11.8917	7.95752	1.40757	1.31903	1.1961	1.15511	1.05872	1.16924	1.15951	0.0631239
W5EBY0	Uncharacterized protein (Fragment) OS=Triticum aestivum PE=4 SV=1 - [W5EBY0_WHEAT]	28.08	3	58.2059	6.23975	1.20856	1.16044	1.13974	1.0189	1.24025	1.27102	0.993932	0.934782
B6UKP2	Gamma-gliadin OS=Triticum aestivum GN=ll931-2 PE=4 SV=1 - [B6UKP2_WHEAT]	35.38	1	29.2179	8.1333	1.13958	1.23385	1.12327	1.14065	1.15889	1.18024	1.00487	0.884032
W5A9V8	Uncharacterized protein OS=Triticum aestivum PE=4 SV=1 - [W5A9V8_WHEAT]	39.76	2	9.33289	7.25439	1.48505	1.27102	1.32526	1.22953	1.3982	1.26595	1.0482	0.488939
W5FSL6	Uncharacterized protein OS=Triticum aestivum PE=4 SV=1 - [W5FSL6_WHEAT]	46.73	2	11.9078	8.26514	1.22164	1.06521	1.20321	1.08427	1.11105	1.02727	1.083	0.181549
W5ALF9	Uncharacterized protein OS=Triticum aestivum PE=4 SV=1 - [W5ALF9_WHEAT]	6.8	1	46.0055	6.7124	1.10495	1.22057	1.08512	0.995323	1.13937	1.12139	1.04747	0.452316
W5A6W1	Uncharacterized protein OS=Triticum aestivum PE=4 SV=1 - [W5A6W1_WHEAT]	24.36	3	17.377	8.88037	1.15786	1.06875	1.13952	1.278	1.02376	1.23914	0.950641	0.524285
W5AJX7	Uncharacterized protein (Fragment) OS=Triticum aestivum PE=4 SV=1 - [W5AJX7_WHEAT]	14.06	1	7.04063	5.8335	1.12602	1.12268	1.12579	1.09751	1.09611	1.14672	1.01022	0.532357
W5A1H5	Uncharacterized protein (Fragment) OS=Triticum aestivum PE=4 SV=1 - [W5A1H5_WHEAT]	43.62	2	9.78283	5.47803	1.2698	0.976204	0.962528	1.55944	1.3742	1.41054	0.738582	0.0302751
Q1WA40	Alpha-gliadin Gli2-LM2-12 OS=Triticum aestivum PE=4 SV=1 - [Q1WA40_WHEAT]	22.68	1	36.0011	7.75244	1.66268	1.473	1.20445	1.27018	0.928647	1.13946	1.30011	0.114636
P33432	Puroindoline-A OS=Triticum aestivum GN=PINA PE=1 SV=2 - [PUIA_WHEAT]	23.65	4	16.376	8.33838	1.5528	1.53477	1.36603	1.57665	1.58344	1.43271	0.969693	0.580028
W5A536	Uncharacterized protein OS=Triticum aestivum PE=4 SV=1 - [W5A536_WHEAT]	1.54	1	72.6866	7.88428	1.12848	1.20136	1.11914	1.37412	1.42089	1.335	0.8351	0.00321464
W5I5H4	Uncharacterized protein OS=Triticum aestivum PE=4 SV=1 - [W5I5H4_WHEAT]	14.89	2	15.5991	9.5542	1.26996	1.16088	1.35851	0.753194	0.734823	0.786968	1.66566	0.00103525
W5B347	Uncharacterized protein OS=Triticum aestivum PE=3 SV=1 - [W5B347_WHEAT]	43.81	2	57.2144	7.56201	1.19527	1.08945	1.12879	1.16908	1.12731	1.1328	0.995428	0.883743
W5I7P1	Uncharacterized protein (Fragment) OS=Triticum aestivum PE=3 SV=1 - [W5I7P1_WHEAT]	15.91	1	9.42561	5.26221	1.13659	1.12524	1.13815	1.16463	1.25118	1.26364	0.92405	0.0412807
W5HGK2	Uncharacterized protein OS=Triticum aestivum PE=4 SV=1 - [W5HGK2_WHEAT]	35.29	2	9.35561	4.95752	1.02939	1.03584	1.29359	1.05673	1.15975	1.1719	0.991277	0.921873
Q5EWZ1	Actin OS=Triticum aestivum GN=ACT-1 PE=1 SV=1 - [Q5EWZ1_WHEAT]	41.38	2	41.7009	5.40186	0.995982	1.02023	1.05534	0.863557	0.828209	0.868782	1.19957	0.00135699
W5DWP8	Uncharacterized protein OS=Triticum aestivum PE=4 SV=1 - [W5DWP8_WHEAT]	47.35	3	25.0854	6.354	1.0779	1.11229	1.12727	1.15573	1.18315	1.20469	0.93619	0.0207773
Q0WX48	Thaumatin-like xylanase inhibitor (Fragment) OS=Triticum aestivum GN=tlxi PE=1 SV=1 - [Q0WX48_WHEAT]	30.46	6	15.6326	8.01611	1.27426	1.22329	1.22389	1.24489	1.26352	1.21676	0.998998	0.956981
W5AJ14	Uncharacterized protein OS=Triticum aestivum PE=4 SV=1 - [W5AJ14_WHEAT]	41.84	4	10.7426	5.47803	1.16264	1.23352	1.21068	1.15677	1.22703	1.23341	0.997131	0.919706
M4VP35	Uncharacterized protein OS=Triticum aestivum GN=UES PE=2 SV=1 - [M4VP35_WHEAT]	38.54	2	10.3079	7.56201	1.22129	1.27928	1.27444	1.2065	1.33647	1.20756	1.00652	0.870628
W5CN68	Uncharacterized protein OS=Triticum aestivum PE=4 SV=1 - [W5CN68_WHEAT]	37.5	2	13.3038	6.78564	1.02805	1.0727	1.11883	1.1305	1.20724	1.10824	0.934298	0.130987
W5F0J1	Uncharacterized protein (Fragment) OS=Triticum aestivum PE=3 SV=1 - [W5F0J1_WHEAT]	6.52	1	30.6027	6.01123	1.26987	1.15966	1.19623	1.06387	1.06334	1.06305	1.13651	0.0109992
A0A023WGB8	Alpha-gliadin OS=Triticum aestivum GN=Glia PE=4 SV=1 - [A0A023WGB8_WHEAT]	6.09	1	32.3044	8.20654	1.02474	0.970403	0.92667	1.06294	1.09739	1.15773	0.880578	0.0290714
I0IT62	Alpha/beta-gliadin OS=Triticum aestivum PE=4 SV=1 - [I0IT62_WHEAT]	12.39	2	38.3731	8.01611	1.2096	1.22378	1.15402	1.16099	1.09676	1.114	1.06396	0.0661937
U5MY58	Monodehydroasorbate reductase OS=Triticum aestivum PE=2 SV=1 - [U5MY58_WHEAT]	12.64	3	46.6628	5.18604	1.10524	1.22735	1.18238	1.10481	1.0636	1.12905	1.06596	0.147554
W5B0R8	Uncharacterized protein OS=Triticum aestivum PE=4 SV=1 - [W5B0R8_WHEAT]	36.21	2	19.505	7.98682	1.05555	1.01333	1.02145	0.907658	1.05351	0.652903	1.18219	0.248949
Q8H738	Gamma-gliadin (Fragment) OS=Triticum aestivum PE=2 SV=1 - [Q8H738_WHEAT]	31.51	2	16.3163	7.82568	1.02299	1.05891	0.965694	1.20509	1.10297	1.34771	0.83364	0.055931
W5FBX8	Uncharacterized protein OS=Triticum aestivum PE=4 SV=1 - [W5FBX8_WHEAT]	16.08	3	22.3093	4.75439	0.987115	1.08483	1.13293	1.03782	0.981623	1.09425	1.02928	0.602471
W5C034	Uncharacterized protein (Fragment) OS=Triticum aestivum PE=3 SV=1 - [W5C034_WHEAT]	17.13	5	30.0196	6.93213	1.02553	0.998246	1.05231	1.06304	1.08348	1.2314	0.910647	0.142944
W5E1W9	Uncharacterized protein OS=Triticum aestivum PE=3 SV=1 - [W5E1W9_WHEAT]	7.1	3	55.0649	6.17627	1.01509	0.951572	1.11904	1.01005	1.07924	1.09683	0.968484	0.579205
W5I5G5	Uncharacterized protein OS=Triticum aestivum PE=4 SV=1 - [W5I5G5_WHEAT]	66.67	1	21.2795	9.80322	1.07667	1.05168	1.06729	1.04313	1.12471	1.13706	0.966938	0.29642
W5CLK1	Uncharacterized protein OS=Triticum aestivum PE=3 SV=1 - [W5CLK1_WHEAT]	65.65	1	29.6728	4.7417	1.11072	1.11717	1.06903	0.989062	0.97053	1.06378	1.09048	0.0474634
W5FZD9	Uncharacterized protein OS=Triticum aestivum PE=4 SV=1 - [W5FZD9_WHEAT]	7.95	1	31.4754	4.97021	1.01099	1.09564	1.32935	0.916575	0.974425	0.996104	1.19012	0.13565
W5EP45	Uncharacterized protein OS=Triticum aestivum PE=4 SV=1 - [W5EP45_WHEAT]	37.96	4	12.0607	10.5649	1.09426	1.07345	1.22789	1.06123	1.0477	1.07663	1.06593	0.22705
W5FXM8	Uncharacterized protein OS=Triticum aestivum PE=4 SV=1 - [W5FXM8_WHEAT]	47.11	3	12.9083	5.77002	0.981543	0.974519	1.1171	0.990749	0.970164	1.08056	1.01042	0.863076
W5A645	Histone H2A (Fragment) OS=Triticum aestivum PE=3 SV=1 - [W5A645_WHEAT]	11.05	2	20.5288	11.5903	0.949209	1.027	0.968568	0.954852	0.760045	0.8345	1.15509	0.098299
W5HJI1	Uncharacterized protein OS=Triticum aestivum PE=4 SV=1 - [W5HJI1_WHEAT]	5.56	1	19.9943	6.17627	1.18294	1.13417	1.0906	1.10377	0.962587	1.1186	1.06994	0.258499
W5FKG6	Uncharacterized protein OS=Triticum aestivum PE=4 SV=1 - [W5FKG6_WHEAT]	27.97	2	12.5271	6.07471	1.16637	1.11426	1.18226	1.02531	1.08829	1.08388	1.083	0.03753
W5E083	Uncharacterized protein OS=Triticum aestivum PE=4 SV=1 - [W5E083_WHEAT]	71.76	4	14.6093	6.55127	1.21108	1.13755	1.20717	1.24019	1.28065	1.25536	0.941633	0.0509776
W5F479	Uncharacterized protein OS=Triticum aestivum PE=4 SV=1 - [W5F479_WHEAT]	7.57	1	19.4524	4.91943	1.20359	1.2376	1.22164	1.04089	1.05215	1.07487	1.15623	0.000297913
Q07810	rRNA N-glycosidase OS=Triticum aestivum GN=trig7 PE=3 SV=1 - [Q07810_WHEAT]	58.18	6	29.5944	9.70068	1.13502	1.15216	1.12866	1.05231	1.03381	1.05061	1.08898	0.000531855
W5F764	Uncharacterized protein OS=Triticum aestivum PE=3 SV=1 - [W5F764_WHEAT]	26.95	1	29.7379	8.74854	1.35463	1.31156	1.45852	0.805354	0.807678	0.719093	1.76865	0.000338879
W5B755	Uncharacterized protein OS=Triticum aestivum PE=3 SV=1 - [W5B755_WHEAT]	34.62	2	10.7897	9.0415	1.19049	1.19594	1.14356	1.56226	1.4811	1.44119	0.787144	0.00126602
W5I7S7	Uncharacterized protein (Fragment) OS=Triticum aestivum PE=4 SV=1 - [W5I7S7_WHEAT]	41.98	4	27.1602	5.50342	1.1925	1.33397	1.30629	0.939889	0.899493	0.979458	1.35969	0.00232704
W5CKU4	Histone H2A OS=Triticum aestivum PE=3 SV=1 - [W5CKU4_WHEAT]	31.97	2	15.7175	10.7993	1.02947	0.992958	0.992515	0.968169	0.974922	0.941644	1.04514	0.0525384
W5D2Y5	Uncharacterized protein OS=Triticum aestivum PE=4 SV=1 - [W5D2Y5_WHEAT]	14.81	1	8.90861	9.59814	1.09454	1.17945	1.1706	0.970958	1.13266	1.15923	1.0557	0.40222
W5I0L9	Uncharacterized protein OS=Triticum aestivum PE=4 SV=1 - [W5I0L9_WHEAT]	31.25	3	11.9902	8.20654	1.18905	1.08394	1.09113	0.969706	1.00704	1.11222	1.08908	0.167654
W5BGV0	Uncharacterized protein OS=Triticum aestivum PE=3 SV=1 - [W5BGV0_WHEAT]	19.65	3	35.3271	6.53662	1.32056	1.20387	1.23694	1.44968	1.42574	1.33726	0.892869	0.0366746
W5AQ98	Uncharacterized protein OS=Triticum aestivum PE=3 SV=1 - [W5AQ98_WHEAT]	15.2	2	35.451	5.92236	1.17323	1.32137	1.11911	1.23593	1.56235	1.22892	0.897325	0.333792
W5FX17	Uncharacterized protein (Fragment) OS=Triticum aestivum PE=4 SV=1 - [W5FX17_WHEAT]	66.67	6	7.22979	6.75635	1.19474	1.18144	1.16684	1.05151	1.00541	1.0777	1.13028	0.00383684
D2KFH1	Avenin-like a4 OS=Triticum aestivum PE=2 SV=1 - [AVLA4_WHEAT]	47.67	3	18.9029	7.85498	1.46432	1.54057	1.27766	1.19623	1.27172	1.16085	1.18016	0.0617214
Q9ZSR6	Heat shock protein HSP26 OS=Triticum aestivum GN=hsp26.6 PE=2 SV=1 - [Q9ZSR6_WHEAT]	45.38	2	26.4824	9.33447	1.0401	1.07911	1.08182	1.10772	1.14959	1.19658	0.92679	0.0437941
W5C9H1	Uncharacterized protein (Fragment) OS=Triticum aestivum PE=4 SV=1 - [W5C9H1_WHEAT]	26.87	1	7.77219	8.54346	1.06562	1.16457	1.09699	1.1874	1.24061	1.32321	0.886957	0.0451396
W5DTP7	Uncharacterized protein (Fragment) OS=Triticum aestivum PE=3 SV=1 - [W5DTP7_WHEAT]	10.97	2	52.0541	11.0776	1.05931	1.05156	1.05067	1.08026	1.0291	1.12945	0.976143	0.426107
W5AIB2	Malate dehydrogenase OS=Triticum aestivum PE=3 SV=1 - [W5AIB2_WHEAT]	50.47	1	34.2625	5.87158	1.07749	1.10457	1.01756	0.867498	0.971608	0.993821	1.12944	0.058811
W5B6N4	Uncharacterized protein OS=Triticum aestivum PE=4 SV=1 - [W5B6N4_WHEAT]	18.85	4	26.423	5.30029	1.09433	1.17694	1.16387	1.01886	0.974309	1.01988	1.14009	0.00907152
W5FTJ5	Uncharacterized protein (Fragment) OS=Triticum aestivum PE=3 SV=1 - [W5FTJ5_WHEAT]	11.86	3	32.6318	6.45557	1.21258	1.20049	1.1666	1.17023	1.14265	1.15555	1.03207	0.0800548
O64394	Thioredoxin H-type OS=Triticum aestivum PE=2 SV=3 - [TRXH_WHEAT]	25.2	4	13.515	5.22412	1.04538	1.02576	1.13035	1.22039	1.22703	1.14129	0.8921	0.0379585
W5EU17	Uncharacterized protein OS=Triticum aestivum PE=4 SV=1 - [W5EU17_WHEAT]	20.84	3	49.0167	8.39697	1.14894	1.20316	1.21481	0.979808	0.908567	0.933047	1.26422	0.00103628
W5FV33	Uncharacterized protein OS=Triticum aestivum PE=3 SV=1 - [W5FV33_WHEAT]	32.68	5	43.3897	7.98682	1.16572	1.14117	1.28455	0.742989	0.804171	0.688621	1.60635	0.00123339
W5ENS3	Uncharacterized protein OS=Triticum aestivum PE=4 SV=1 - [W5ENS3_WHEAT]	17.72	1	44.3483	8.76318	1.11429	1.19407	1.15366	1.02845	1.09066	1.15912	1.05606	0.238088
W5DIP6	Uncharacterized protein OS=Triticum aestivum PE=4 SV=1 - [W5DIP6_WHEAT]	58.82	1	7.13381	9.62744	1.09932	1.2541	1.24276	0.898225	0.933868	0.93358	1.30029	0.00566504
Q75RZ3	Putative beta-xylosidase (Fragment) OS=Triticum aestivum PE=2 SV=1 - [Q75RZ3_WHEAT]	20.94	8	61.7625	6.32861	1.18019	1.19059	1.18025	1.13828	1.13285	1.16819	1.03248	0.0319045
W5C0E4	Uncharacterized protein OS=Triticum aestivum PE=4 SV=1 - [W5C0E4_WHEAT]	27	2	11.5839	6.11279	0.952364	0.98853	0.990427	1.18423	1.23182	1.19669	0.811382	0.0002735
W5HYF8	Uncharacterized protein OS=Triticum aestivum PE=3 SV=1 - [W5HYF8_WHEAT]	37.87	3	32.1651	9.96436	1.03843	0.93982	1.0623	1.02875	1.10257	1.22548	0.90579	0.198859
W5F7A3	Uncharacterized protein OS=Triticum aestivum PE=4 SV=1 - [W5F7A3_WHEAT]	4.83	1	14.8708	11.3853	1.15242	1.10671	1.09422	1.16871	1.16534	1.18496	0.952921	0.0418183
W4ZXF2	Uncharacterized protein OS=Triticum aestivum PE=4 SV=1 - [W4ZXF2_WHEAT]	20.31	1	21.1489	5.05908	1.13273	1.23555	1.05215	1.25411	1.24015	1.22419	0.919854	0.138395
W5A039	Uncharacterized protein OS=Triticum aestivum PE=4 SV=1 - [W5A039_WHEAT]	22.26	5	36.243	6.40479	1.09939	1.12659	1.08111	1.05886	1.06102	1.05464	1.04176	0.0296024
W5AFE9	Uncharacterized protein OS=Triticum aestivum PE=4 SV=1 - [W5AFE9_WHEAT]	26.54	1	22.3135	4.7417	1.06827	1.00704	1.08287	1.11505	1.1475	1.13486	0.929585	0.0335284
W5HZK2	Uncharacterized protein OS=Triticum aestivum PE=4 SV=1 - [W5HZK2_WHEAT]	51.15	2	14.5763	10.3892	1.03688	1.06551	0.993333	1.1096	1.03946	1.18395	0.928806	0.165535
W5GX64	Uncharacterized protein OS=Triticum aestivum PE=4 SV=1 - [W5GX64_WHEAT]	24.89	3	24.833	5.57959	1.31082	1.26174	1.17862	1.28877	1.24737	1.22456	0.997473	0.944696
W5AKU9	Uncharacterized protein OS=Triticum aestivum PE=4 SV=1 - [W5AKU9_WHEAT]	54.48	2	31.5395	4.89404	0.96768	0.964795	1.01208	1.09975	1.12183	1.17077	0.867999	0.00454364
W5ADG0	Uncharacterized protein OS=Triticum aestivum PE=4 SV=1 - [W5ADG0_WHEAT]	2.3	1	32.3211	4.71631	1.19816	1.05475	1.09892	0.914288	1.09621	1.21994	1.03757	0.701933
W5BZ25	Uncharacterized protein OS=Triticum aestivum PE=4 SV=1 - [W5BZ25_WHEAT]	3.86	6	240.107	6.85889	0.979686	0.968467	1.06879	1.04816	0.902227	1.08552	0.993753	0.926412
W5FA12	Uncharacterized protein OS=Triticum aestivum PE=4 SV=1 - [W5FA12_WHEAT]	30.85	8	20.6781	8.57275	1.25337	1.26061	1.27672	0.767305	0.763251	0.727111	1.67903	3.89007e-06
W5F1M6	Ferritin OS=Triticum aestivum PE=3 SV=1 - [W5F1M6_WHEAT]	40.14	1	16.2872	6.02393	1.04089	1.06505	1.07288	0.953295	1.08549	1.09176	1.01542	0.745018
W5HNZ0	Reticulon-like protein OS=Triticum aestivum PE=4 SV=1 - [W5HNZ0_WHEAT]	20.4	2	22.4132	8.42627	1.13449	0.985392	1.05979	1.26317	1.09965	1.23118	0.884716	0.104524
W5ECA4	Uncharacterized protein OS=Triticum aestivum PE=4 SV=1 - [W5ECA4_WHEAT]	59.25	3	69.4079	7.06396	1.09228	1.00482	1.05978	1.27654	1.21279	1.24805	0.844677	0.00355548
Q6W8Q2	1-Cys peroxiredoxin PER1 OS=Triticum aestivum GN=PER1 PE=2 SV=1 - [REHY_WHEAT]	66.06	5	23.9501	6.53662	1.08342	1.10687	1.15333	1.14552	1.21402	1.20303	0.938537	0.0689468
W5F620	Alpha-galactosidase OS=Triticum aestivum PE=3 SV=1 - [W5F620_WHEAT]	23.13	1	43.9677	8.30908	1.44874	1.40351	1.36713	0.452698	0.492842	0.53642	2.84717	1.11775e-05
D2TGC3	Putative alpha-amylase inhibitor 0.28 (Fragment) OS=Triticum aestivum GN=wmai-0.28 PE=2 SV=1 - [D2TGC3_WHEAT]	67.77	4	13.2294	6.48096	1.08549	1.28047	1.08343	0.969309	1.03088	1.07202	1.12277	0.154969
W5I149	Uncharacterized protein OS=Triticum aestivum PE=4 SV=1 - [W5I149_WHEAT]	37.25	4	17.0796	7.12256	1.04747	1.03548	1.02249	1.14498	1.14523	1.16088	0.899841	0.000207721
W5APU5	Uncharacterized protein OS=Triticum aestivum PE=4 SV=1 - [W5APU5_WHEAT]	23.33	2	9.23198	9.5249	1.10849	1.11491	1.12265	1.01985	1.02337	1.01717	1.09334	2.87416e-05
W5BEQ7	Glucose-6-phosphate 1-dehydrogenase OS=Triticum aestivum PE=3 SV=1 - [W5BEQ7_WHEAT]	22.66	5	44.1948	7.15186	1.05277	1.02425	1.01014	1.09134	1.07715	1.15746	0.928202	0.0455039
W5CXB8	Uncharacterized protein OS=Triticum aestivum PE=4 SV=1 - [W5CXB8_WHEAT]	22.14	2	44.2588	8.48486	1.1171	1.10696	1.06513	0.868409	0.930273	0.869429	1.23278	0.00133012
W5GES9	Histone H2B OS=Triticum aestivum PE=3 SV=1 - [W5GES9_WHEAT]	59.72	1	15.5075	10.2134	0.989132	1.06357	1.00268	1.03876	0.97464	0.97449	1.02259	0.512494
S4VFE9	Heat responsive transcription factor protein (Fragment) OS=Triticum aestivum PE=2 SV=1 - [S4VFE9_WHEAT]	9.78	1	52.4302	5.41455	1.06204	1.01602	1.11228	1.02286	1.16347	0.988192	1.00498	0.934601
W5BI11	Uncharacterized protein OS=Triticum aestivum PE=4 SV=1 - [W5BI11_WHEAT]	25.38	2	14.8325	8.17725	1.04165	0.904558	0.99437	0.878803	0.886661	1.0755	1.03506	0.684088
W5F9U4	Uncharacterized protein OS=Triticum aestivum PE=4 SV=1 - [W5F9U4_WHEAT]	54.17	5	28.109	5.63037	1.18077	1.19227	1.20155	1.01498	0.975938	1.03375	1.18181	0.000530143
W5C3R3	Uncharacterized protein OS=Triticum aestivum PE=4 SV=1 - [W5C3R3_WHEAT]	13.92	1	8.99379	9.51025	0.982317	1.05825	1.0559	1.00778	1.00106	1.02493	1.02067	0.465233
W5GLU0	Uncharacterized protein OS=Triticum aestivum PE=3 SV=1 - [W5GLU0_WHEAT]	40.95	4	25.5538	9.45166	1.0287	1.08147	1.04172	1.07742	1.11661	1.12904	0.948489	0.0621419
Q53IQ4	Xylanase inhibitor (Fragment) OS=Triticum aestivum GN=xi-IIA PE=1 SV=1 - [Q53IQ4_WHEAT]	26.22	1	40.1954	8.07471	1.14753	1.04176	1.10615	1.13781	1.21329	1.14558	0.942442	0.160577
W5CT88	Histone H2A OS=Triticum aestivum PE=3 SV=1 - [W5CT88_WHEAT]	31.76	1	18.2027	10.3892	1.09332	1.05099	0.952076	0.923577	0.978271	1.01229	1.06254	0.284382
W5I956	Uncharacterized protein OS=Triticum aestivum PE=4 SV=1 - [W5I956_WHEAT]	19.41	1	34.1698	5.36377	1.01929	1.11208	1.00213	1.0788	0.997791	1.014	1.01388	0.75163
W5GZX3	Uncharacterized protein OS=Triticum aestivum PE=3 SV=1 - [W5GZX3_WHEAT]	37.93	4	25.6108	9.48096	1.09593	1.12078	1.06876	1.05523	1.15006	1.16634	0.974445	0.489261
W5FPN2	Uncharacterized protein OS=Triticum aestivum PE=3 SV=1 - [W5FPN2_WHEAT]	67.04	1	48.0564	5.68115	1.00438	1.00291	1.05476	1.31173	1.29065	1.17532	0.810559	0.00642389
W5BD35	Uncharacterized protein (Fragment) OS=Triticum aestivum PE=4 SV=1 - [W5BD35_WHEAT]	13.68	1	9.82012	11.5024	0.989981	0.904461	1.01303	0.929237	0.904595	0.937914	1.04897	0.259947
A0A068AZ53	FVE OS=Triticum aestivum GN=FVE PE=2 SV=1 - [A0A068AZ53_WHEAT]	30.55	2	50.2847	6.44287	1.01465	1.09956	0.970231	0.99011	0.913688	1.03493	1.04958	0.402208
W5HY83	Uncharacterized protein OS=Triticum aestivum PE=4 SV=1 - [W5HY83_WHEAT]	6.2	1	14.057	7.95752	1.26713	1.2186	1.19023	1.00254	0.893878	1.02509	1.25823	0.00558008
W5BKX1	Uncharacterized protein (Fragment) OS=Triticum aestivum PE=4 SV=1 - [W5BKX1_WHEAT]	14.49	1	7.53872	8.32373	1.04013	1.04327	1.12228	1.06393	1.08702	1.09401	0.987893	0.668366
W4ZXX1	Uncharacterized protein (Fragment) OS=Triticum aestivum PE=4 SV=1 - [W4ZXX1_WHEAT]	8.38	1	17.3929	6.68311	1.03584	0.939432	1.00304	1.09214	1.11516	1.14146	0.889378	0.0175815
P04726	Alpha/beta-gliadin clone PW1215 OS=Triticum aestivum PE=3 SV=1 - [GDA6_WHEAT]	22.97	2	33.9201	8.49951	0.99778	1.08106	1.01384	1.1033	1.10586	1.23402	0.898208	0.0801999
W5FWW7	Uncharacterized protein (Fragment) OS=Triticum aestivum PE=4 SV=1 - [W5FWW7_WHEAT]	29.51	2	6.83137	8.19189	0.980061	1.06823	0.976451	1.05855	1.03589	0.999395	0.977668	0.542118
W5I866	Uncharacterized protein OS=Triticum aestivum PE=4 SV=1 - [W5I866_WHEAT]	34.61	1	88.8679	6.26514	1.31788	1.20881	1.29628	1.06983	0.995612	0.985948	1.25287	0.00379166
W5FQI8	Uncharacterized protein OS=Triticum aestivum PE=3 SV=1 - [W5FQI8_WHEAT]	39.16	3	14.507	7.73779	1.11064	1.06267	1.14667	1.28672	1.20065	1.24353	0.889859	0.0169725
W5H6W3	Uncharacterized protein OS=Triticum aestivum PE=4 SV=1 - [W5H6W3_WHEAT]	27.09	2	33.6382	5.18604	1.23034	1.20247	1.14177	1.2899	1.2076	1.26115	0.951026	0.159625
W5HXE0	Uncharacterized protein OS=Triticum aestivum PE=4 SV=1 - [W5HXE0_WHEAT]	51.55	7	10.5319	5.22412	1.14399	1.11754	1.09932	0.937289	0.942485	0.914235	1.20288	0.000266916
G3CCE7	Starch branching enzyme IIa OS=Triticum aestivum GN=sbeiia PE=4 SV=1 - [G3CCE7_WHEAT]	36.33	1	92.9566	5.71924	1.05534	1.04973	1.06367	0.954373	0.944282	1.03404	1.08049	0.0516949
W5ENA2	Uncharacterized protein OS=Triticum aestivum PE=4 SV=1 - [W5ENA2_WHEAT]	9.5	4	56.7545	4.80518	1.01965	0.964514	1.04968	1.00467	1.06316	1.06309	0.968994	0.364378
W5GA33	Uncharacterized protein OS=Triticum aestivum PE=4 SV=1 - [W5GA33_WHEAT]	14.66	4	40.6824	8.76318	1.22887	1.12621	1.1765	0.98825	1.00314	1.04184	1.1643	0.00785071
W5D637	Uncharacterized protein OS=Triticum aestivum PE=4 SV=1 - [W5D637_WHEAT]	59.76	4	8.39905	5.13525	1.23967	1.22845	1.23899	1.1153	1.08804	1.12075	1.11522	0.000288081
W5BZP4	Uncharacterized protein (Fragment) OS=Triticum aestivum PE=3 SV=1 - [W5BZP4_WHEAT]	11.65	1	10.9495	4.53857	1.03347	1.02624	1.05134	1.20926	1.26968	1.28417	0.826725	0.000839847
W5DUN2	Uncharacterized protein (Fragment) OS=Triticum aestivum PE=4 SV=1 - [W5DUN2_WHEAT]	9.21	2	16.8858	10.1401	0.802464	0.933991	1.0517	0.97185	0.829514	0.972623	1.00511	0.958985
Q41534	ATP synthase subunit beta OS=Triticum aestivum GN=atp2 PE=2 SV=1 - [Q41534_WHEAT]	52.26	3	59.2119	5.85889	1.02107	1.08482	1.06887	1.01583	1.02616	1.06076	1.02321	0.364515
W5FFM2	Histone H2A (Fragment) OS=Triticum aestivum PE=3 SV=1 - [W5FFM2_WHEAT]	30.38	2	8.34064	9.18799	1.15676	1.15075	1.09666	1.11612	1.07645	1.09016	1.03699	0.144646
W5F2Y1	Uncharacterized protein OS=Triticum aestivum PE=4 SV=1 - [W5F2Y1_WHEAT]	30.48	5	39.1523	9.02686	1.03978	1.01447	1.19651	0.995901	0.983772	1.02406	1.08224	0.229833
W5CK42	Uncharacterized protein OS=Triticum aestivum PE=3 SV=1 - [W5CK42_WHEAT]	30.37	4	65.9093	6.93213	1.02822	1.03321	1.11075	0.908213	0.972698	1.02044	1.09335	0.0985159
W5DA21	Uncharacterized protein OS=Triticum aestivum PE=4 SV=1 - [W5DA21_WHEAT]	47.86	3	12.9843	5.05908	1.12528	1.12939	1.11466	0.968834	1.00178	1.02219	1.12581	0.00147849
W5AQY3	Uncharacterized protein OS=Triticum aestivum PE=4 SV=1 - [W5AQY3_WHEAT]	39.63	6	30.2987	6.03662	1.04478	1.02165	1.1078	0.978304	1.05709	1.0831	1.01787	0.671646
W5F7X4	Uncharacterized protein OS=Triticum aestivum PE=4 SV=1 - [W5F7X4_WHEAT]	7.2	7	91.2428	7.29834	1.25281	1.16072	1.18525	0.800738	0.862452	0.808742	1.45586	0.000367437
W5EU16	Uncharacterized protein OS=Triticum aestivum PE=4 SV=1 - [W5EU16_WHEAT]	26.77	3	13.299	9.0415	1.23283	1.16367	1.25473	0.839809	0.850771	0.935463	1.39039	0.00111395
D5MTE0	Benzoxazinone:UDP-Glc glucosyltransferase OS=Triticum aestivum GN=TaGTb PE=2 SV=1 - [D5MTE0_WHEAT]	9.65	4	49.6484	5.37646	1.09481	1.12207	1.05034	0.97944	1.09372	1.00198	1.06246	0.190987
W5EA17	Uncharacterized protein OS=Triticum aestivum PE=3 SV=1 - [W5EA17_WHEAT]	32.17	1	33.1681	6.80029	1.10139	1.08274	1.14658	1.072	1.06211	1.08265	1.03543	0.128325
W5AWP3	Uncharacterized protein OS=Triticum aestivum PE=4 SV=1 - [W5AWP3_WHEAT]	11.38	2	114.378	6.40479	1.02001	1.03054	1.07315	1.08179	1.08706	1.12008	0.949765	0.0525398
W5BY26	Uncharacterized protein (Fragment) OS=Triticum aestivum PE=4 SV=1 - [W5BY26_WHEAT]	8.97	2	23.7879	10.0815	1.01495	1.22551	0.887753	0.805556	0.862168	0.748272	1.29479	0.0841823
W5C5K8	Uncharacterized protein OS=Triticum aestivum PE=3 SV=1 - [W5C5K8_WHEAT]	47.54	3	51.0943	8.14795	1.08704	1.08135	1.03976	0.99953	1.03848	1.06517	1.03383	0.221658
W5I3B5	Uncharacterized protein OS=Triticum aestivum PE=4 SV=1 - [W5I3B5_WHEAT]	14.78	1	11.7447	8.00146	1.06812	1.07208	1.18462	1.19129	1.19704	1.07492	0.960026	0.449801
W5EH10	Uncharacterized protein OS=Triticum aestivum PE=4 SV=1 - [W5EH10_WHEAT]	18.75	3	13.9074	7.12256	1.13183	1.04788	1.16903	0.922353	1.09754	1.08327	1.07914	0.286525
W5CU71	Ubiquitin carboxyl-terminal hydrolase OS=Triticum aestivum PE=3 SV=1 - [W5CU71_WHEAT]	10.59	8	129.056	5.90967	1.07818	1.06753	1.12842	1.00148	0.919771	1.04443	1.104	0.0666652
W5CYF2	Uncharacterized protein OS=Triticum aestivum PE=4 SV=1 - [W5CYF2_WHEAT]	31.52	1	10.0251	7.18115	1.18216	1.10523	1.08414	0.985022	1.02037	1.04508	1.10525	0.0361801
Q4U199	Dimeric alpha-amylase inhibitor OS=Triticum aestivum PE=4 SV=1 - [Q4U199_WHEAT]	69.5	1	14.9882	5.43994	1.18479	1.12392	1.13914	1.04091	1.06709	1.05408	1.09037	0.00856323
W4ZWK2	Uncharacterized protein OS=Triticum aestivum PE=4 SV=1 - [W4ZWK2_WHEAT]	42.77	2	35.7667	4.81787	0.989062	1.00632	1.0758	1.10737	1.07717	1.0729	0.942821	0.0960849
W5EFT2	Uncharacterized protein OS=Triticum aestivum PE=4 SV=1 - [W5EFT2_WHEAT]	37.99	2	25.1366	6.82959	1.03789	1.05779	1.04012	0.973139	0.961144	0.935247	1.09279	0.00229134
W5E6F1	Uncharacterized protein (Fragment) OS=Triticum aestivum PE=4 SV=1 - [W5E6F1_WHEAT]	31.43	1	10.8754	9.01221	1.06521	1.09204	1.10708	1.04995	1.03496	1.01004	1.05473	0.0287871
W5HPX8	Uncharacterized protein OS=Triticum aestivum PE=4 SV=1 - [W5HPX8_WHEAT]	12.5	1	10.3526	9.89111	1.04022	1.15121	1.13243	1.05959	1.06186	1.1757	1.0081	0.870943
P42755	Em protein H5 OS=Triticum aestivum GN=EMH5 PE=2 SV=1 - [EM4_WHEAT]	62.37	3	10.0538	5.14795	1.12086	1.11149	1.0806	1.14553	1.12223	1.14647	0.970337	0.0806966
W5FQE2	Uncharacterized protein OS=Triticum aestivum PE=4 SV=1 - [W5FQE2_WHEAT]	46.19	10	26.1511	5.8335	1.104	1.1634	1.10948	1.07898	1.13162	1.08158	1.02573	0.33107
Q5I7K8	Ribosomal protein l34 OS=Triticum aestivum PE=1 SV=1 - [Q5I7K8_WHEAT]	36.97	1	13.7649	11.3853	1.00935	0.925969	1.0321	1.00841	1.09401	1.17191	0.906269	0.148122
W5ET96	Uncharacterized protein OS=Triticum aestivum PE=4 SV=1 - [W5ET96_WHEAT]	7.82	3	52.2009	4.64014	1.03932	1.05602	1.06472	0.952874	0.927777	1.0288	1.08613	0.0557259
W4ZP51	Uncharacterized protein OS=Triticum aestivum PE=4 SV=1 - [W4ZP51_WHEAT]	66.67	2	9.97081	5.60498	1.13548	1.12716	1.1319	1.18155	1.17902	1.12306	0.974426	0.197586
W5H5H3	Histone H2B OS=Triticum aestivum PE=3 SV=1 - [W5H5H3_WHEAT]	60	2	15.5206	10.2134	1.06686	0.960403	1.03841	1.02428	1.05546	1.06002	0.976407	0.504918
W5DD24	Uncharacterized protein (Fragment) OS=Triticum aestivum PE=4 SV=1 - [W5DD24_WHEAT]	22.73	1	5.32774	4.55127	1.10473	1.11718	1.1043	1.15236	1.14124	1.13078	0.971332	0.0121731
W5HIB6	Defensin OS=Triticum aestivum GN=PDF23 PE=2 SV=1 - [W5HIB6_WHEAT]	32.43	2	8.0489	8.33838	1.23849	1.29133	1.24951	0.919149	0.894879	0.952561	1.36606	0.000129868
W5FWD2	Uncharacterized protein (Fragment) OS=Triticum aestivum PE=3 SV=1 - [W5FWD2_WHEAT]	15.33	3	31.3928	9.49561	0.944359	0.965389	0.998061	1.071	0.947634	1.10097	0.932108	0.226597
W5DZX9	Uncharacterized protein OS=Triticum aestivum PE=3 SV=1 - [W5DZX9_WHEAT]	25.37	3	28.8027	7.31299	0.991953	1.15546	1.09031	1.16768	0.943385	1.12584	1.00025	0.997543
W5HUF8	Uncharacterized protein OS=Triticum aestivum PE=4 SV=1 - [W5HUF8_WHEAT]	8.35	1	66.4386	6.17627	1.05693	1.10974	1.16087	1.08008	1.07757	1.04438	1.0392	0.262899
W5EK87	Uncharacterized protein OS=Triticum aestivum PE=4 SV=1 - [W5EK87_WHEAT]	17.23	6	43.3498	6.69775	1.0286	1.02776	1.06195	1.01416	1.0197	1.05033	1.01106	0.514282
W5H3V3	Carboxypeptidase OS=Triticum aestivum PE=3 SV=1 - [W5H3V3_WHEAT]	7.64	3	50.1226	6.31592	1.40727	1.40321	1.41781	0.803097	0.844677	0.804048	1.72455	2.07745e-06
W5BWK2	Uncharacterized protein OS=Triticum aestivum PE=4 SV=1 - [W5BWK2_WHEAT]	41.56	2	34.0659	7.47412	1.40208	0.959304	0.945029	0.85928	1.0813	1.10689	1.08497	0.637173
W5FAU6	ATPase ASNA1 homolog OS=Triticum aestivum PE=3 SV=1 - [W5FAU6_WHEAT]	18.18	5	40.6167	4.98291	1.22562	1.34952	1.12569	1.12261	1.10008	1.1542	1.09593	0.180342
W5AWB7	Uncharacterized protein OS=Triticum aestivum PE=4 SV=1 - [W5AWB7_WHEAT]	47.9	9	19.518	6.13818	1.07459	1.04112	1.01779	1.05582	1.09731	1.12536	0.955776	0.137418
W5FNP3	Uncharacterized protein OS=Triticum aestivum PE=4 SV=1 - [W5FNP3_WHEAT]	24.22	2	24.6607	4.75439	1.01189	0.983814	1.02115	1.03643	1.01222	1.0652	0.968852	0.16383
W5EEK6	Uncharacterized protein OS=Triticum aestivum PE=4 SV=1 - [W5EEK6_WHEAT]	2.28	1	80.068	5.74463	1.06127	1.03146	1.08705	1.0426	1.12275	1.05408	0.98768	0.679604
W5F8J2	Uncharacterized protein OS=Triticum aestivum PE=4 SV=1 - [W5F8J2_WHEAT]	24.47	2	9.6577	7.91357	0.986283	0.998547	1.17094	0.950979	0.953998	1.08377	1.05589	0.493431
W5FYY0	Uncharacterized protein (Fragment) OS=Triticum aestivum PE=4 SV=1 - [W5FYY0_WHEAT]	51.38	4	23.3314	9.5542	1.15008	1.12744	1.21777	1.05821	1.02605	1.07533	1.10625	0.0219651
W5AFM1	Uncharacterized protein OS=Triticum aestivum PE=4 SV=1 - [W5AFM1_WHEAT]	15.87	3	90.4189	6.55127	1.08526	1.00812	1.06769	1.06136	1.06214	1.04844	0.996573	0.886181
W5GE21	Uncharacterized protein OS=Triticum aestivum PE=4 SV=1 - [W5GE21_WHEAT]	9.24	3	38.8066	8.08936	1.10493	1.09854	1.09786	0.84052	0.827577	0.937976	1.26678	0.00267392
W5BL76	Uncharacterized protein OS=Triticum aestivum PE=4 SV=1 - [W5BL76_WHEAT]	10.95	10	105.693	6.75635	1.08885	1.11552	1.11954	1.08398	1.0672	1.05024	1.03826	0.0407082
Q7M1M7	High-molecular-weight glutenin OS=Triticum aestivum PE=4 SV=1 - [Q7M1M7_WHEAT]	67.7	2	17.8598	5.49072	0.322641	0.43397	0.973579	0.16026	0.246833	0.715565	1.54116	0.487152
W5E2F6	Uncharacterized protein OS=Triticum aestivum PE=4 SV=1 - [W5E2F6_WHEAT]	20.87	3	22.2074	6.7417	0.934142	0.856734	0.977083	0.967243	0.936077	1.08978	0.924782	0.269923
D2KZ12	3-ketoacyl-CoA thiolase-like protein OS=Triticum aestivum GN=TaSAG8 PE=2 SV=1 - [D2KZ12_WHEAT]	46.19	5	47.8958	7.95752	1.0483	1.05687	1.10463	1.03502	1.06119	1.06222	1.01626	0.432791
W5GVD2	Uncharacterized protein OS=Triticum aestivum PE=3 SV=1 - [W5GVD2_WHEAT]	20.32	5	28.8039	4.37354	1.00541	0.978516	1.11809	1.05685	1.15154	1.12822	0.92969	0.202609
W5HLA9	Uncharacterized protein OS=Triticum aestivum PE=4 SV=1 - [W5HLA9_WHEAT]	13.11	3	43.109	5.79541	0.987439	1.00688	1.03065	1.014	1.05437	1.01661	0.980549	0.33026
W5F3N8	Uncharacterized protein (Fragment) OS=Triticum aestivum PE=4 SV=1 - [W5F3N8_WHEAT]	23.23	2	10.6052	4.84326	0.98709	0.993994	0.911517	0.95254	1.06601	1.22688	0.891284	0.233417
W5CAZ1	Uncharacterized protein OS=Triticum aestivum PE=4 SV=1 - [W5CAZ1_WHEAT]	10.1	2	43.6039	9.75928	1.10529	1.01648	0.948708	0.965404	0.963568	1.04117	1.03378	0.555487
W5D5Z3	ATP synthase subunit beta OS=Triticum aestivum PE=3 SV=1 - [W5D5Z3_WHEAT]	45.74	1	58.9088	6.23975	1.03889	1.12052	1.08334	1.06236	1.02516	1.0867	1.02159	0.483423
B6D9L4	Hypersensitive induced response protein 3 OS=Triticum aestivum GN=HIR3 PE=2 SV=1 - [B6D9L4_WHEAT]	12.89	2	31.4811	5.97314	0.886709	1.02558	1.00162	0.926635	1.15652	0.928411	0.967572	0.728859
W5EI41	Uncharacterized protein OS=Triticum aestivum PE=4 SV=1 - [W5EI41_WHEAT]	16.88	1	16.9758	6.80029	1.08881	1.07919	1.09283	1.05552	1.06917	1.12446	1.00359	0.864928
Q4W1G2	Putative high mobility group protein (Fragment) OS=Triticum aestivum GN=hmg1 PE=2 SV=1 - [Q4W1G2_WHEAT]	35.71	5	11.9049	9.0415	1.04733	0.91692	1.02326	1.01021	1.03814	1.02938	0.970684	0.502966
Q9SWZ5	Secretory protein OS=Triticum aestivum GN=WAS-2 PE=2 SV=1 - [Q9SWZ5_WHEAT]	26.34	1	24.1954	9.30518	1.04786	1.09333	1.05551	1.14606	1.12624	1.07863	0.953976	0.10337
W5ALZ0	Carboxypeptidase OS=Triticum aestivum PE=3 SV=1 - [W5ALZ0_WHEAT]	23.95	1	52.6349	6.52197	1.04644	1.07448	1.12932	1.04861	1.05483	1.02146	1.04011	0.188804
W5G1S5	Uncharacterized protein OS=Triticum aestivum PE=4 SV=1 - [W5G1S5_WHEAT]	46.82	2	17.839	7.72314	1.07033	1.05688	1.04975	1.115	1.14932	1.11412	0.940362	0.00679066
W5BR90	Uncharacterized protein OS=Triticum aestivum PE=4 SV=1 - [W5BR90_WHEAT]	20	2	28.3292	8.71924	1.05764	0.88122	0.865105	0.940858	0.923824	1.13743	0.933996	0.513355
W5BGK3	Uncharacterized protein OS=Triticum aestivum PE=4 SV=1 - [W5BGK3_WHEAT]	28.19	3	24.7276	6.04932	0.998587	1.02049	1.03883	1.04862	1.09422	1.09133	0.945499	0.0352267
W5HPC9	T-complex protein 1 subunit gamma OS=Triticum aestivum PE=3 SV=1 - [W5HPC9_WHEAT]	40.14	3	60.9538	6.32861	1.05478	1.06166	1.11678	1.07152	1.10905	1.1404	0.973575	0.354432
W5GTY9	Uncharacterized protein OS=Triticum aestivum PE=4 SV=1 - [W5GTY9_WHEAT]	9.41	3	53.9374	5.80811	1.12112	0.975922	1.16736	1.01292	0.795156	0.790684	1.25614	0.0761529
Q5I7K2	Ribosomal protein S7 OS=Triticum aestivum PE=1 SV=1 - [Q5I7K2_WHEAT]	32.81	4	22.2421	9.78857	0.987005	0.964379	1.02859	1.11555	1.07005	1.17648	0.88635	0.0242985
W5H4V7	Phosphoglycerate kinase OS=Triticum aestivum PE=3 SV=1 - [W5H4V7_WHEAT]	66.58	1	42.0966	5.69385	1.04214	1.03754	1.0808	1.18017	1.13212	1.08772	0.929544	0.0563586
W5FY88	Uncharacterized protein OS=Triticum aestivum PE=4 SV=1 - [W5FY88_WHEAT]	25.99	6	101.432	6.01123	1.0122	1.04143	0.97319	1.08441	1.087	1.16667	0.906754	0.0361913
W5ABD1	Uncharacterized protein OS=Triticum aestivum PE=3 SV=1 - [W5ABD1_WHEAT]	15.08	3	21.7055	9.70068	1.09283	1.08775	1.07886	1.11293	1.05718	1.13851	0.985137	0.53778
W5GMH5	Uncharacterized protein OS=Triticum aestivum PE=4 SV=1 - [W5GMH5_WHEAT]	57.84	2	31.6858	5.42725	1.03843	0.974951	1.08148	0.990324	1.0155	1.01214	1.02548	0.4671
F1DPS1	Early salt-stress induced 2-2 OS=Triticum aestivum GN=Esi2 PE=2 SV=1 - [F1DPS1_WHEAT]	8.72	2	31.8244	5.13525	0.970769	0.957236	1.01092	1.0804	1.08696	1.1748	0.879347	0.0174935
Q9ZR70	Em protein OS=Triticum aestivum GN=Em-D1 PE=4 SV=1 - [Q9ZR70_WHEAT]	62.37	3	10.0118	5.60498	1.15225	1.17329	1.15649	1.21049	1.19141	1.14303	0.982258	0.376256
P0CZ09	Avenin-like a5 OS=Triticum aestivum PE=3 SV=1 - [AVLA5_WHEAT]	16.18	1	18.9109	7.85498	1.11186	1.14198	1.17667	0.998868	0.943894	0.980098	1.17368	0.00238134
W5DR79	Uncharacterized protein OS=Triticum aestivum PE=4 SV=1 - [W5DR79_WHEAT]	18.25	4	31.8945	5.14795	1.05754	1.04787	1.04914	1.28304	1.14021	1.129	0.88804	0.0558872
W5EW27	Uncharacterized protein OS=Triticum aestivum PE=4 SV=1 - [W5EW27_WHEAT]	3.78	1	32.8911	6.44287	1.05475	1.05204	1.0769	1.24586	1.14194	1.22889	0.880275	0.0121022
W5EZJ3	Uncharacterized protein (Fragment) OS=Triticum aestivum PE=3 SV=1 - [W5EZJ3_WHEAT]	24.76	5	12.0926	10.2866	1.07602	0.924365	1.10887	1.09739	1.09045	1.10435	0.944433	0.344701
W4ZU55	Uncharacterized protein (Fragment) OS=Triticum aestivum PE=4 SV=1 - [W4ZU55_WHEAT]	13.87	2	14.4109	10.0962	0.990962	1.0451	0.984626	1.00681	1.04167	1.02798	0.981872	0.439983
D9ZLW0	Outer membrane channel protein OEP16-2 OS=Triticum aestivum GN=OEP16-2 PE=4 SV=1 - [D9ZLW0_WHEAT]	49.13	3	17.9491	7.26904	1.07048	1.0939	1.04569	1.0965	1.11132	1.16215	0.952551	0.0930541
W5B4G1	Uncharacterized protein OS=Triticum aestivum PE=3 SV=1 - [W5B4G1_WHEAT]	21.24	4	55.064	4.85596	0.996793	1.01039	1.00739	1.18933	1.14083	1.15547	0.864855	0.000463776
P12783	Phosphoglycerate kinase, cytosolic OS=Triticum aestivum PE=2 SV=1 - [PGKY_WHEAT]	66.58	1	42.0957	5.85889	0.93538	0.974616	0.982764	1.11743	1.10856	1.11544	0.865726	0.000549869
W5FIF6	Uncharacterized protein OS=Triticum aestivum PE=4 SV=1 - [W5FIF6_WHEAT]	10.22	4	23.3443	8.95361	0.957875	1.13872	1.1648	0.76443	0.818895	0.953674	1.28553	0.048439
W5BZZ2	Uncharacterized protein OS=Triticum aestivum PE=3 SV=1 - [W5BZZ2_WHEAT]	32.23	2	34.4027	9.31982	1.00815	0.943201	1.02992	1.45261	1.27135	1.12624	0.774317	0.0416606
W5GU64	Uncharacterized protein OS=Triticum aestivum PE=3 SV=1 - [W5GU64_WHEAT]	23.24	6	46.561	8.44092	1.27953	1.08214	1.21986	0.916483	0.88219	0.973373	1.29202	0.013672
W5AL61	Uncharacterized protein OS=Triticum aestivum PE=4 SV=1 - [W5AL61_WHEAT]	13.41	3	38.0207	8.23584	1.02023	1.0909	1.0685	0.994321	1.01761	1.08816	1.02565	0.491877
W5DZT1	Uncharacterized protein OS=Triticum aestivum PE=3 SV=1 - [W5DZT1_WHEAT]	12.92	1	29.1828	6.53662	1.01319	1.07784	1.03839	0.968769	1.223	1.08688	0.954482	0.547594
W5EY90	Uncharacterized protein OS=Triticum aestivum PE=3 SV=1 - [W5EY90_WHEAT]	14.8	3	22.8932	5.05908	1.00245	1.04567	1.05631	1.09631	1.10562	1.09624	0.941256	0.0182551
W5EQ20	Uncharacterized protein OS=Triticum aestivum PE=4 SV=1 - [W5EQ20_WHEAT]	29.55	3	31.3003	9.78857	1.0529	1.07253	1.09956	0.970139	1.10918	1.13064	1.00468	0.928007
W5GX95	Uncharacterized protein OS=Triticum aestivum PE=4 SV=1 - [W5GX95_WHEAT]	34.59	10	29.6213	7.37158	1.09934	1.03479	1.11834	1.10796	1.13619	1.14939	0.95843	0.169368
W5FYW3	Uncharacterized protein (Fragment) OS=Triticum aestivum PE=4 SV=1 - [W5FYW3_WHEAT]	26.79	2	43.9674	10.6235	1.2713	1.23009	1.20019	0.921095	0.919935	0.895555	1.35263	0.000132695
Q2TN84	USP family protein OS=Triticum aestivum PE=1 SV=1 - [Q2TN84_WHEAT]	40.36	2	17.8533	6.18896	1.02227	1.05489	1.08097	1.17293	1.08097	1.10112	0.941313	0.11491
W5AJB4	Uncharacterized protein (Fragment) OS=Triticum aestivum PE=4 SV=1 - [W5AJB4_WHEAT]	10.56	3	32.5114	4.86865	1.08809	1.12571	1.11975	0.941162	0.905569	0.966895	1.18479	0.00123445
W5GGU9	Uncharacterized protein OS=Triticum aestivum PE=3 SV=1 - [W5GGU9_WHEAT]	13.22	2	52.4118	7.06396	1.03511	1.03613	1.16377	1.03497	0.977669	0.999807	1.07388	0.181051
W5DZC1	Uncharacterized protein OS=Triticum aestivum PE=4 SV=1 - [W5DZC1_WHEAT]	15.38	3	26.8266	5.50342	1.01976	1.06868	1.10574	0.99927	1.17898	1.12971	0.965603	0.556038
W5A364	Uncharacterized protein OS=Triticum aestivum PE=4 SV=1 - [W5A364_WHEAT]	18.21	4	31.9895	7.84033	1.06465	1.02025	1.05371	1.08402	0.963602	1.0391	1.01681	0.669285
W5AR77	Uncharacterized protein OS=Triticum aestivum PE=3 SV=1 - [W5AR77_WHEAT]	30.56	1	24.4234	5.66846	1.11849	1.14132	1.06256	1.14723	1.13465	1.15263	0.967347	0.194249
W5CKQ8	Uncharacterized protein OS=Triticum aestivum PE=4 SV=1 - [W5CKQ8_WHEAT]	21.36	2	110.072	6.49365	1.28904	1.32406	0.962805	1.30142	1.26784	1.11835	0.969709	0.785677
B2CGM6	Triticin OS=Triticum aestivum PE=4 SV=1 - [B2CGM6_WHEAT]	46.1	3	64.8958	6.91748	1.14466	1.07681	1.0484	1.17802	1.07425	1.16812	0.955994	0.314788
W5G5S1	Uncharacterized protein OS=Triticum aestivum PE=4 SV=1 - [W5G5S1_WHEAT]	29.85	5	127.327	6.43018	1.05736	0.87636	1.14395	1.04741	1.22043	1.03396	0.932118	0.492837
W5DRR2	Uncharacterized protein (Fragment) OS=Triticum aestivum PE=4 SV=1 - [W5DRR2_WHEAT]	2.88	1	29.8892	9.979	1.0898	1.10059	1.04456	1.17069	1.1097	1.14481	0.944458	0.061717
W5GH89	Histone H2A OS=Triticum aestivum PE=3 SV=1 - [W5GH89_WHEAT]	27.38	1	17.81	10.3892	1.07773	1.01794	1.13678	0.834709	1.05505	0.949637	1.13843	0.144124
A7LHB5	Alpha gliadin OS=Triticum aestivum GN=gli-wE12 PE=4 SV=1 - [A7LHB5_WHEAT]	14.63	2	33.0478	8.26514	0.938347	1.09172	1.07442	1.09875	1.26061	1.27681	0.853779	0.0766682
W5C618	Lon protease homolog, mitochondrial OS=Triticum aestivum PE=3 SV=1 - [W5C618_WHEAT]	12.95	11	107.301	5.66846	1.02504	1.02897	1.07167	0.997262	1.00015	1.0636	1.02113	0.458402
W5CC87	Uncharacterized protein OS=Triticum aestivum PE=4 SV=1 - [W5CC87_WHEAT]	28.3	1	17.3429	9.15869	0.945977	1.00161	1.02702	1.02443	1.01685	1.05229	0.961543	0.205303
W5GGU0	Uncharacterized protein OS=Triticum aestivum PE=4 SV=1 - [W5GGU0_WHEAT]	26.73	4	10.3179	7.69385	1.20086	1.12351	1.19812	1.07912	1.01512	1.00879	1.13518	0.0145051
W5BNZ8	Uncharacterized protein OS=Triticum aestivum PE=4 SV=1 - [W5BNZ8_WHEAT]	17.93	2	42.5042	7.81104	1.02309	1.18849	1.0673	0.984729	1.10649	1.04863	1.04428	0.487538
W4ZNK3	Uncharacterized protein OS=Triticum aestivum PE=4 SV=1 - [W4ZNK3_WHEAT]	20.41	3	16.1069	5.42725	1.01822	1.02355	0.998879	1.10435	1.01115	1.10019	0.945567	0.135818
W5EZP7	Uncharacterized protein OS=Triticum aestivum PE=4 SV=1 - [W5EZP7_WHEAT]	13.68	5	36.9706	4.99561	1.13114	1.12193	1.10873	1.06637	0.94187	0.989834	1.12132	0.0301673
W5CGS0	Uncharacterized protein OS=Triticum aestivum PE=3 SV=1 - [W5CGS0_WHEAT]	19.71	7	45.8162	5.35107	1.10154	1.13096	1.11647	0.992524	1.04444	1.02224	1.09472	0.00501874
W5GKS5	Uncharacterized protein OS=Triticum aestivum PE=4 SV=1 - [W5GKS5_WHEAT]	6.77	3	34.5607	8.20654	1.07373	1.00763	1.05691	0.934991	0.953972	1.06038	1.06406	0.223579
W5AR89	Uncharacterized protein (Fragment) OS=Triticum aestivum PE=3 SV=1 - [W5AR89_WHEAT]	37.5	8	17.8	10.0962	0.989011	1.02571	1.02159	1.12696	1.14159	1.16003	0.88559	0.000964397
E6Y2L2	Salt tolerant correlative protein OS=Triticum aestivum PE=2 SV=1 - [E6Y2L2_WHEAT]	54.88	3	8.40299	5.13525	0.995976	0.971809	0.979658	1.11633	1.09108	1.08782	0.894457	0.000541142
F8SGN6	Low-molecular-weight glutenin subunit OS=Triticum aestivum PE=2 SV=1 - [F8SGN6_WHEAT]	21.47	4	40.1282	8.51416	1.03061	1.04496	1.1306	0.920631	0.900574	0.926985	1.16665	0.00904335
W5BGQ4	3-oxoacyl-[acyl-carrier-protein] synthase OS=Triticum aestivum PE=3 SV=1 - [W5BGQ4_WHEAT]	4.41	2	43.0993	5.56689	0.913008	1.00885	1.11226	0.874273	1.04683	0.858432	1.09159	0.366285
W5GC21	Uncharacterized protein OS=Triticum aestivum PE=4 SV=1 - [W5GC21_WHEAT]	4.24	2	53.8582	5.35107	1.16643	1.05531	1.10883	0.796465	0.892011	0.916113	1.27873	0.00761322
W5DDU2	Uncharacterized protein (Fragment) OS=Triticum aestivum PE=4 SV=1 - [W5DDU2_WHEAT]	14.12	1	9.67816	6.55127	0.996075	1.05528	0.982275	1.23752	1.24835	1.21739	0.819177	0.000763063
W5DAS1	Uncharacterized protein (Fragment) OS=Triticum aestivum PE=4 SV=1 - [W5DAS1_WHEAT]	71.64	1	7.3277	8.74854	0.922836	1.01764	0.883384	1.17789	1.25322	1.15948	0.786461	0.00648551
Q8RW03	Glutathione transferase OS=Triticum aestivum GN=gstu1B PE=2 SV=1 - [Q8RW03_WHEAT]	41.44	3	24.994	6.80029	0.97485	1.05962	0.99163	1.23918	1.28822	1.21025	0.809628	0.00234268
W5AEQ8	Uncharacterized protein OS=Triticum aestivum PE=4 SV=1 - [W5AEQ8_WHEAT]	12.9	1	17.1867	10.1401	0.878718	0.862658	0.869873	1.04282	1.26086	1.32885	0.71885	0.0169587
Q8H0B8	Cold regulated protein OS=Triticum aestivum GN=Wcor18 PE=2 SV=1 - [Q8H0B8_WHEAT]	73.94	3	17.7329	4.97021	1.01847	0.958279	1.02837	1.3083	1.06896	1.27779	0.822181	0.0505639
W5DMV0	Uncharacterized protein OS=Triticum aestivum PE=4 SV=1 - [W5DMV0_WHEAT]	4.43	2	59.1955	6.84424	1.14488	1.1426	1.15454	1.0041	1.02903	0.977331	1.14335	0.000725888
W5A5J5	Malate dehydrogenase OS=Triticum aestivum PE=3 SV=1 - [W5A5J5_WHEAT]	30.21	2	35.5303	7.81104	1.12551	1.0579	1.09914	1.16943	1.16854	1.17254	0.935063	0.0182253
W5GCJ5	Uncharacterized protein (Fragment) OS=Triticum aestivum PE=4 SV=1 - [W5GCJ5_WHEAT]	26.67	4	34.0838	9.56885	1.19451	1.17381	1.21933	0.997883	0.897685	0.951726	1.26002	0.00148663
W5G899	Uncharacterized protein (Fragment) OS=Triticum aestivum PE=3 SV=1 - [W5G899_WHEAT]	23.35	8	44.1812	9.46631	0.961457	1.052	1.00105	1.01127	0.986919	1.01333	1.00099	0.972908
W4ZXM1	Uncharacterized protein OS=Triticum aestivum PE=4 SV=1 - [W4ZXM1_WHEAT]	11.76	1	14.9918	6.17627	0.815125	0.863786	0.982195	1.16787	1.27298	1.13124	0.744971	0.00966576
W5CEP3	Uncharacterized protein OS=Triticum aestivum PE=4 SV=1 - [W5CEP3_WHEAT]	8.65	3	64.051	5.17334	1.05207	1.15987	1.08227	0.934217	0.906655	1.01099	1.15511	0.0301375
W5DZD7	Uncharacterized protein OS=Triticum aestivum PE=4 SV=1 - [W5DZD7_WHEAT]	2.72	3	160.256	6.43018	0.988675	0.993146	1.04486	0.905907	0.948165	0.968901	1.07216	0.0584322
W4ZXH8	Uncharacterized protein OS=Triticum aestivum PE=4 SV=1 - [W4ZXH8_WHEAT]	21.3	1	17.2086	6.32861	0.969542	1.00056	1.03787	0.956464	0.980039	1.09063	0.993671	0.895914
W5BFR7	Endoglucanase OS=Triticum aestivum PE=3 SV=1 - [W5BFR7_WHEAT]	22.38	5	53.6312	7.35693	1.14848	1.22763	1.17778	0.90603	0.904571	0.964495	1.28064	0.00103031
W5AUU7	Uncharacterized protein OS=Triticum aestivum PE=4 SV=1 - [W5AUU7_WHEAT]	41.64	9	33.6703	5.03369	1.00026	0.982315	0.998755	1.14729	1.04508	1.11466	0.901509	0.0240526
P29557	Eukaryotic translation initiation factor 4E-1 OS=Triticum aestivum PE=1 SV=3 - [IF4E1_WHEAT]	20	3	23.9756	5.61768	1.06021	1.06219	1.03781	1.04884	0.977582	1.10111	1.01045	0.781133
W5CTT9	Uncharacterized protein OS=Triticum aestivum PE=3 SV=1 - [W5CTT9_WHEAT]	17.6	3	57.7946	6.12549	1.04388	1.05748	0.978163	0.907457	0.932401	1.09449	1.04947	0.48872
W5IC88	Uncharacterized protein OS=Triticum aestivum PE=4 SV=1 - [W5IC88_WHEAT]	11.01	4	36.4575	5.16064	1.03331	1.0188	1.07612	0.982124	1.003	1.02418	1.03952	0.132916
Q2QKC3	Pre-mRNA processing factor OS=Triticum aestivum GN=RSZ22 PE=2 SV=1 - [Q2QKC3_WHEAT]	7.73	2	21.4488	11.2827	1.06853	0.957796	0.993968	1.01339	1.00784	1.02034	0.993006	0.839431
Q41590	Voltage dependent anion channel (VDAC) (Fragment) OS=Triticum aestivum GN=TAVDAC2 PE=2 SV=1 - [Q41590_WHEAT]	30.04	4	29.2982	9.31982	1.01328	0.96854	1.0891	1.06607	0.94844	1.00301	1.0177	0.734316
W5D846	Uncharacterized protein OS=Triticum aestivum PE=3 SV=1 - [W5D846_WHEAT]	1.22	1	82.956	6.03662	1.08135	1.04248	1.04657	0.990242	0.971948	0.974179	1.0797	0.00459062
W4ZQL3	Uncharacterized protein OS=Triticum aestivum PE=4 SV=1 - [W4ZQL3_WHEAT]	53.78	6	24.3585	9.51025	1.07257	1.08176	1.05224	1.10697	1.14643	1.12045	0.950416	0.0183588
W5H2U1	Uncharacterized protein OS=Triticum aestivum PE=4 SV=1 - [W5H2U1_WHEAT]	51.67	3	20.0672	7.15186	0.956731	1.05116	1.1207	1.00733	1.01259	1.04487	1.02082	0.686289
W5DTH0	Uncharacterized protein OS=Triticum aestivum PE=3 SV=1 - [W5DTH0_WHEAT]	8.14	4	51.3895	5.78271	1.10809	1.14944	1.13329	1.13889	0.885966	1.02974	1.11007	0.205544
A7LM55	Peptidyl-prolyl cis-trans isomerase OS=Triticum aestivum PE=2 SV=1 - [A7LM55_WHEAT]	49.12	1	18.3331	8.33838	1.15561	1.18289	1.1314	1.13286	1.14536	1.10589	1.02535	0.204607
W5DRY7	Uncharacterized protein (Fragment) OS=Triticum aestivum PE=4 SV=1 - [W5DRY7_WHEAT]	7.58	1	13.6008	11.1948	0.955447	0.973723	1.06001	1.01183	1.03666	1.09165	0.951926	0.276284
W5BTN0	Uncharacterized protein OS=Triticum aestivum PE=4 SV=1 - [W5BTN0_WHEAT]	1.61	3	304.572	6.53662	1.08817	1.05737	1.05411	0.871904	0.878183	0.847981	1.23155	0.000147037
W5AVS5	Uncharacterized protein OS=Triticum aestivum PE=4 SV=1 - [W5AVS5_WHEAT]	28.71	7	34.7625	6.59521	0.999383	1.06667	1.03532	1.09785	1.0552	1.12608	0.945793	0.104605
W5HDG3	Uncharacterized protein OS=Triticum aestivum PE=4 SV=1 - [W5HDG3_WHEAT]	6.21	2	35.2796	5.45264	1.03587	0.933665	1.02174	1.08936	1.04222	1.0763	0.932478	0.107568
Q0GJJ2	11-beta-hydroxysteroid dehydrogenase-like protein OS=Triticum aestivum GN=HSD11BL PE=2 SV=1 - [Q0GJJ2_WHEAT]	30.95	2	38.5183	6.53662	1.07094	1.10784	1.07305	1.06904	0.993491	1.03651	1.0493	0.110644
W5DAG9	Uncharacterized protein OS=Triticum aestivum PE=4 SV=1 - [W5DAG9_WHEAT]	47.71	3	11.2716	6.03662	1.14976	1.18992	1.13374	1.02422	0.995225	0.990277	1.15407	0.00144743
W5EGU0	Uncharacterized protein OS=Triticum aestivum PE=4 SV=1 - [W5EGU0_WHEAT]	28.92	16	85.1772	6.50732	1.11011	1.07818	1.08265	1.13273	1.12841	1.10881	0.97062	0.0563235
I6QQ39	Globulin-3A OS=Triticum aestivum GN=Glo-3A PE=2 SV=1 - [I6QQ39_WHEAT]	69.73	13	66.2846	8.26514	1.04445	1.05417	1.0343	1.02439	1.06889	1.05993	0.993566	0.670421
W5A7F0	Uncharacterized protein (Fragment) OS=Triticum aestivum PE=3 SV=1 - [W5A7F0_WHEAT]	25.95	6	30.8464	7.95752	1.08686	1.12311	1.11514	1.09748	1.04192	1.09176	1.02908	0.206429
W4ZUN9	Carboxypeptidase OS=Triticum aestivum PE=3 SV=1 - [W4ZUN9_WHEAT]	23.85	3	52.6448	6.3667	0.90888	1.10722	1.06941	0.733035	0.952979	0.986162	1.15468	0.240424
W5GFF5	Uncharacterized protein OS=Triticum aestivum PE=4 SV=1 - [W5GFF5_WHEAT]	22.8	5	33.9976	6.91748	1.12364	1.06445	1.06503	1.1063	1.08251	1.11485	0.984704	0.484505
W5D1K9	Uncharacterized protein OS=Triticum aestivum PE=4 SV=1 - [W5D1K9_WHEAT]	40	4	20.0858	4.62744	1.03736	1.03013	1.03553	1.22557	1.19949	1.18018	0.860699	0.000231343
W5I774	Uncharacterized protein OS=Triticum aestivum PE=4 SV=1 - [W5I774_WHEAT]	52.1	3	92.341	6.0874	1.00504	1.12898	1.06187	1.02451	1.05044	1.07155	1.0157	0.689554
W4ZNI2	Uncharacterized protein OS=Triticum aestivum PE=3 SV=1 - [W4ZNI2_WHEAT]	15.64	4	32.9798	6.80029	1.04008	1.0665	1.08407	1.00771	1.00501	1.08149	1.03117	0.316887
W5FY59	Uncharacterized protein (Fragment) OS=Triticum aestivum PE=4 SV=1 - [W5FY59_WHEAT]	8.72	3	35.7773	6.93213	0.919823	0.969122	0.981603	1.00392	1.11751	1.03581	0.909196	0.0691219
Q75RZ2	Putative caffeoyl CoA O-methyltransferase (Fragment) OS=Triticum aestivum GN=CCoAMT PE=2 SV=1 - [Q75RZ2_WHEAT]	44.49	3	29.0738	5.21143	0.977116	1.02502	1.01119	0.944374	1.00608	1.06209	1.00026	0.99472
W5CQ97	Uncharacterized protein OS=Triticum aestivum PE=4 SV=1 - [W5CQ97_WHEAT]	50.21	2	26.732	6.87354	0.937058	1.12196	1.11494	1.15942	1.14594	1.06201	0.942564	0.395136
W5D4F7	Uncharacterized protein OS=Triticum aestivum PE=4 SV=1 - [W5D4F7_WHEAT]	64.3	6	43.0908	5.2749	0.972183	1.01354	1.01182	1.02803	1.02468	1.04635	0.967241	0.0884281
W5ESC8	Uncharacterized protein OS=Triticum aestivum PE=4 SV=1 - [W5ESC8_WHEAT]	29.03	3	6.88293	12.2349	1.01271	1.05266	1.03668	0.860972	0.87845	0.95147	1.15279	0.0103319
B2BA44	Vacuolar proton ATPase subunit H OS=Triticum aestivum PE=2 SV=1 - [B2BA44_WHEAT]	8.19	4	51.3708	7.66455	1.02846	1.00626	1.06994	1.06153	1.06009	1.03809	0.982579	0.413881
W5A9M3	Uncharacterized protein OS=Triticum aestivum PE=3 SV=1 - [W5A9M3_WHEAT]	28.7	3	25.0716	5.61768	1.04273	1.06905	1.06134	1.06702	1.04592	1.06187	0.999468	0.958114
W5FW85	Uncharacterized protein OS=Triticum aestivum PE=4 SV=1 - [W5FW85_WHEAT]	23.44	1	14.3614	6.52197	1.09798	1.14902	1.12105	0.824944	0.784935	0.851349	1.36844	0.000240131
Q8W3X1	Low-molecular-weight glutenin subunit group 3 type II (Fragment) OS=Triticum aestivum GN=lmw-gs PE=4 SV=1 - [Q8W3X1_WHEAT]	20.49	1	41.999	8.1626	1.11962	1.17435	1.14892	0.927335	0.928887	0.981747	1.21315	0.00107604
W5AUA7	Isocitrate dehydrogenase [NADP] OS=Triticum aestivum PE=3 SV=1 - [W5AUA7_WHEAT]	20.59	4	53.3923	7.72314	1.06728	1.0551	1.03638	0.947755	0.91944	1.04308	1.08538	0.0976038
W5HQX2	Uncharacterized protein OS=Triticum aestivum PE=4 SV=1 - [W5HQX2_WHEAT]	9.45	2	23.6337	10.0962	0.974483	1.00452	1.03044	1.02247	0.970393	0.936089	1.02748	0.419768
P40621	HMG1/2-like protein OS=Triticum aestivum PE=2 SV=1 - [HMGL_WHEAT]	42.86	9	17.2036	6.91748	1.05572	0.899794	1.05699	1.02019	0.991652	1.00358	0.999032	0.986192
W5B525	Uncharacterized protein OS=Triticum aestivum PE=3 SV=1 - [W5B525_WHEAT]	36.23	1	8.04444	10.1401	1.06772	1.11816	1.09376	1.16009	1.20943	1.19195	0.920866	0.0101848
W5G816	Uncharacterized protein OS=Triticum aestivum PE=4 SV=1 - [W5G816_WHEAT]	47.85	7	17.3741	9.30518	1.00931	0.985418	0.991843	1.11646	1.10522	1.11789	0.894299	0.000136042
A7L845	VPE1 OS=Triticum aestivum GN=VPE1 PE=2 SV=1 - [A7L845_WHEAT]	6.88	3	54.4628	6.80029	1.0872	1.17957	1.17201	0.869604	0.756821	0.903486	1.35925	0.00473387
P43650	Putative ATP synthase protein YMF19 OS=Triticum aestivum GN=YMF19 PE=2 SV=1 - [YMF19_WHEAT]	39.1	6	18.0244	9.74463	1.09676	1.09433	1.02928	0.993054	1.06505	1.03219	1.04209	0.22636
W5CDH8	Uncharacterized protein OS=Triticum aestivum PE=3 SV=1 - [W5CDH8_WHEAT]	37.89	6	110.015	6.43018	1.11333	1.09911	1.10635	0.985603	0.920896	0.976048	1.15134	0.00211626
W5GUT7	Uncharacterized protein OS=Triticum aestivum PE=4 SV=1 - [W5GUT7_WHEAT]	8.26	3	33.8737	5.65576	1.00728	1.12016	0.998583	1.21193	1.18569	1.19528	0.870056	0.017534
W5DLP4	Uncharacterized protein OS=Triticum aestivum PE=4 SV=1 - [W5DLP4_WHEAT]	47.8	4	18.0416	9.93506	1.12169	1.25564	1.07841	0.982409	0.981086	0.966943	1.17926	0.0308405
Q0Q0I7	Heat shock protein 90 OS=Triticum aestivum GN=HSP90-2 PE=1 SV=1 - [Q0Q0I7_WHEAT]	48.71	1	80.4098	5.03369	1.09563	1.08069	1.12002	1.14171	1.12221	1.1591	0.962993	0.0542074
W5CEL6	Reticulon-like protein OS=Triticum aestivum PE=4 SV=1 - [W5CEL6_WHEAT]	15.73	5	27.7347	8.44092	0.952301	0.907322	0.989591	1.0476	0.979118	1.07625	0.918221	0.0863066
Q06I75	Fasciclin-like protein FLA31 OS=Triticum aestivum PE=2 SV=1 - [Q06I75_WHEAT]	10.4	3	30.3249	6.04932	0.99871	0.9826	1.04558	1.16289	1.15022	1.11819	0.882138	0.00429842
W5HT91	Uncharacterized protein (Fragment) OS=Triticum aestivum PE=4 SV=1 - [W5HT91_WHEAT]	47.22	3	20.3224	5.12256	1.13442	1.10777	1.11249	1.16072	1.1738	1.15011	0.962709	0.0154627
W5FG88	Uncharacterized protein OS=Triticum aestivum PE=4 SV=1 - [W5FG88_WHEAT]	17.27	3	45.6517	6.58057	1.06695	1.06223	1.09649	1.0533	1.03475	1.05005	1.02791	0.0741319
Q3LGB5	Low-molecular-weight glutenin subunit (Fragment) OS=Triticum aestivum GN=Glu-A3D PE=4 SV=1 - [Q3LGB5_WHEAT]	24.16	1	20.4712	7.6499	1.14701	0.994927	1.30624	0.880709	0.911528	1.06618	1.20632	0.139019
I0IT58	Alpha/beta-gliadin OS=Triticum aestivum PE=4 SV=1 - [I0IT58_WHEAT]	17.47	1	30.9395	7.73779	0.748907	0.781896	0.823492	0.756951	0.79943	1.00869	0.917827	0.433316
L7P617	Eukaryotic translation initiation factor 3 subunit I OS=Triticum aestivum GN=eIF3i PE=2 SV=1 - [L7P617_WHEAT]	34.05	6	36.1303	6.96143	1.01967	0.977231	1.03152	1.00993	1.06735	1.09689	0.954083	0.185106
W5AT41	Uncharacterized protein OS=Triticum aestivum PE=4 SV=1 - [W5AT41_WHEAT]	47.62	2	9.32193	6.55127	1.06891	1.08777	1.11452	1.29733	0.819445	0.816457	1.11522	0.521037
W5GRX7	Uncharacterized protein OS=Triticum aestivum PE=4 SV=1 - [W5GRX7_WHEAT]	55.02	2	26.1979	5.70654	1.02492	1.03874	1.06088	1.10479	1.04386	1.07706	0.968634	0.175138
Q70EV9	Cytochrome P450 OS=Triticum aestivum GN=CYP98A11 PE=2 SV=1 - [Q70EV9_WHEAT]	5.27	3	57.9062	7.84033	0.857823	1.04923	1.01472	1.03699	0.979038	1.11137	0.934252	0.384525
W5G9B8	Uncharacterized protein OS=Triticum aestivum PE=3 SV=1 - [W5G9B8_WHEAT]	4.79	1	40.1524	4.90674	0.999707	0.962943	0.997971	1.04873	1.04996	1.06661	0.93534	0.00682555
W5AT94	Uncharacterized protein OS=Triticum aestivum PE=4 SV=1 - [W5AT94_WHEAT]	25.36	2	22.5848	5.22412	0.960275	0.975354	0.975967	1.15508	1.16659	1.22229	0.821565	0.000593411
W5DX55	Uncharacterized protein OS=Triticum aestivum PE=4 SV=1 - [W5DX55_WHEAT]	10.08	1	14.7598	8.35303	1.10173	0.991713	1.02792	1.13282	1.19093	1.15721	0.896697	0.030368
A0A060AJU9	Defensin OS=Triticum aestivum GN=PDF27 PE=2 SV=1 - [A0A060AJU9_WHEAT]	30.49	2	9.08849	9.29053	0.998907	1.0408	1.00081	0.949979	0.927136	1.02863	1.04638	0.25261
W5ANX0	Uncharacterized protein (Fragment) OS=Triticum aestivum PE=4 SV=1 - [W5ANX0_WHEAT]	30.14	1	16.3309	10.6235	0.936071	1.01007	0.986626	0.962801	1.05302	1.11876	0.935615	0.251296
W5BVC3	Uncharacterized protein (Fragment) OS=Triticum aestivum PE=4 SV=1 - [W5BVC3_WHEAT]	42.05	3	8.83033	5.31299	1.00134	0.999889	1.00687	1.09573	1.07858	1.01042	0.944539	0.0874005
W5DG97	Uncharacterized protein OS=Triticum aestivum PE=4 SV=1 - [W5DG97_WHEAT]	39.45	3	11.8771	6.52197	1.02483	1.01152	1.04999	1.07693	1.09313	0.998133	0.974166	0.434407
W5FPH5	Uncharacterized protein OS=Triticum aestivum PE=4 SV=1 - [W5FPH5_WHEAT]	9.39	1	38.6906	6.29053	0.992553	0.982207	1.01153	1.0437	1.06997	1.08679	0.933082	0.00932276
W5DJL2	Uncharacterized protein OS=Triticum aestivum PE=4 SV=1 - [W5DJL2_WHEAT]	5.41	1	31.9512	5.77002	1.14566	1.19827	1.00741	1.05706	1.19015	1.10419	0.99998	0.999752
W5A4K8	Uncharacterized protein OS=Triticum aestivum PE=4 SV=1 - [W5A4K8_WHEAT]	10.31	1	20.3862	8.96826	1.04251	1.00648	1.06699	1.0161	1.04392	1.07324	0.994487	0.822931
W5I5N6	Protein-L-isoaspartate O-methyltransferase OS=Triticum aestivum PE=3 SV=1 - [W5I5N6_WHEAT]	10.7	1	22.8396	5.5415	1.01842	1.00908	1.02587	1.12387	1.0904	1.15207	0.907028	0.00484489
W5A444	Histone H2B OS=Triticum aestivum PE=3 SV=1 - [W5A444_WHEAT]	49.02	1	16.5521	10.0522	1.05272	1.01717	1.07175	1.09534	1.11654	1.11842	0.943348	0.0234076
W5B0Z0	Uncharacterized protein OS=Triticum aestivum PE=4 SV=1 - [W5B0Z0_WHEAT]	37.76	6	48.3039	9.11475	0.997004	1.04066	0.996466	1.17676	1.19557	1.19775	0.849877	0.00037418
W5CP58	Uncharacterized protein OS=Triticum aestivum PE=3 SV=1 - [W5CP58_WHEAT]	22.67	5	122.937	6.58057	1.04348	1.06443	1.09101	0.86696	0.849783	0.934962	1.20637	0.00344177
W5GCA3	Eukaryotic translation initiation factor 3 subunit F OS=Triticum aestivum PE=3 SV=1 - [W5GCA3_WHEAT]	25.34	1	31.8021	5.24951	1.06263	0.947072	1.08024	1.01176	1.10156	1.02901	0.983326	0.744541
W5DYF9	Uncharacterized protein OS=Triticum aestivum PE=3 SV=1 - [W5DYF9_WHEAT]	12.5	2	20.3674	6.41748	1.21355	1.34802	1.17675	1.08588	1.24333	1.06276	1.10211	0.208126
W5ATG3	Cytochrome b-c1 complex subunit Rieske, mitochondrial OS=Triticum aestivum PE=4 SV=1 - [W5ATG3_WHEAT]	26.74	4	29.7903	8.86572	1.02172	1.05644	1.07876	1.01149	1.04638	1.0316	1.02183	0.311704
W5B6L8	Uncharacterized protein OS=Triticum aestivum PE=4 SV=1 - [W5B6L8_WHEAT]	12.03	10	118.616	4.89404	1.07096	1.04915	0.987543	0.950845	0.963224	1.02418	1.05765	0.169419
W5DFI9	Uncharacterized protein OS=Triticum aestivum PE=4 SV=1 - [W5DFI9_WHEAT]	6.18	1	20.604	4.4624	1.07943	1.04947	1.07037	0.976133	1.00964	0.969419	1.08259	0.00598816
W5GWR8	Uncharacterized protein OS=Triticum aestivum PE=4 SV=1 - [W5GWR8_WHEAT]	5.26	1	19.0714	6.771	1.00408	0.958816	0.989854	1.00826	1.15342	1.0633	0.915587	0.110301
W5C909	Uncharacterized protein OS=Triticum aestivum PE=3 SV=1 - [W5C909_WHEAT]	7.22	2	31.5995	7.88428	1.42572	1.04608	1.04919	0.816567	1.02214	1.05519	1.21669	0.226739
W5GD78	Uncharacterized protein OS=Triticum aestivum PE=4 SV=1 - [W5GD78_WHEAT]	28.49	2	18.3047	5.021	1.00036	0.945283	1.06557	1.00892	1.07199	1.02587	0.96924	0.46565
D5MNY0	Mitochondrial ATP synthase 6 kDa subunit (Fragment) OS=Triticum aestivum PE=2 SV=1 - [D5MNY0_WHEAT]	21.57	1	5.93309	10.1694	1.16834	1.18906	1.13353	1.10241	1.10349	1.11931	1.04984	0.0319444
A7J2I3	Plasma membrane intrinsic protein OS=Triticum aestivum GN=AQP4 PE=2 SV=1 - [A7J2I3_WHEAT]	21.48	3	29.8746	9.17334	0.894629	0.910808	0.993378	0.922189	0.918266	1.04328	0.970554	0.609634
W5D1A1	Uncharacterized protein OS=Triticum aestivum PE=4 SV=1 - [W5D1A1_WHEAT]	2.17	1	36.1212	9.11475	1.02577	1.08035	1.06862	0.867754	0.938111	0.969643	1.14384	0.0179839
A0T1D6	Polyphenol oxidase OS=Triticum aestivum GN=Ppo PE=4 SV=1 - [A0T1D6_WHEAT]	20.8	4	63.9149	6.53662	1.03143	0.995004	0.96374	1.42585	1.2772	1.32043	0.743179	0.00204196
F4Y595	Heat shock protein 90 OS=Triticum aestivum GN=Hsp90.3-A1 PE=2 SV=1 - [F4Y595_WHEAT]	48.71	1	80.3827	5.03369	1.03711	1.06888	1.10572	1.02151	1.03404	1.0181	1.04492	0.0871474
W5AC96	Carboxypeptidase OS=Triticum aestivum PE=3 SV=1 - [W5AC96_WHEAT]	28.51	2	52.1107	6.82959	1.12727	1.15221	1.13937	0.938837	0.960535	0.961319	1.19512	5.5268e-05
W5API6	Uncharacterized protein OS=Triticum aestivum PE=4 SV=1 - [W5API6_WHEAT]	16.29	3	38.853	6.46826	1.0391	1.02918	0.992536	1.15932	1.21978	1.17546	0.861092	0.00200529
W5FBU7	Uncharacterized protein OS=Triticum aestivum PE=4 SV=1 - [W5FBU7_WHEAT]	20.11	3	18.7579	5.52881	0.874541	1.01266	1.00199	1.07134	1.1885	1.09092	0.862248	0.054891
W4ZXI8	Uncharacterized protein OS=Triticum aestivum PE=3 SV=1 - [W4ZXI8_WHEAT]	35.62	7	24.9708	6.43018	1.00955	0.994267	1.00676	1.25294	1.18948	1.17016	0.83336	0.00139702
W5H7I3	Uncharacterized protein (Fragment) OS=Triticum aestivum PE=4 SV=1 - [W5H7I3_WHEAT]	16.07	2	18.2263	7.50342	1.05267	1.08599	1.02854	0.923199	1.09468	1.07142	1.02522	0.668197
W5GW81	Uncharacterized protein OS=Triticum aestivum PE=3 SV=1 - [W5GW81_WHEAT]	29	2	23.0065	9.0708	1.06107	1.11289	1.10678	1.06613	1.09928	1.09562	1.00605	0.752137
W5DPZ4	Uncharacterized protein (Fragment) OS=Triticum aestivum PE=4 SV=1 - [W5DPZ4_WHEAT]	18.27	2	21.6579	8.104	1.08626	1.25526	1.07954	1.13064	0.988284	1.02829	1.08701	0.270378
W5AJZ9	Uncharacterized protein (Fragment) OS=Triticum aestivum PE=4 SV=1 - [W5AJZ9_WHEAT]	19.51	3	27.4401	7.88428	0.991249	1.02983	1.03816	1.05161	1.01168	1.00392	0.997403	0.90395
W5HAJ9	Uncharacterized protein OS=Triticum aestivum PE=3 SV=1 - [W5HAJ9_WHEAT]	43.53	6	27.416	5.21143	0.977314	0.948141	1.02057	1.03371	1.06941	1.01005	0.946309	0.109982
W5CNH7	Uncharacterized protein OS=Triticum aestivum PE=4 SV=1 - [W5CNH7_WHEAT]	4.35	2	54.2582	5.99854	0.968394	1.03361	1.00791	1.02554	1.11976	1.15837	0.91108	0.0888982
W5EJS7	Uncharacterized protein (Fragment) OS=Triticum aestivum PE=4 SV=1 - [W5EJS7_WHEAT]	48.23	17	40.0123	8.73389	0.956175	0.979322	0.981972	1.18859	1.22974	1.16763	0.81358	0.000369267
W5EC50	Uncharacterized protein (Fragment) OS=Triticum aestivum PE=4 SV=1 - [W5EC50_WHEAT]	66.67	2	3.70807	10.0083	1.07277	1.06028	1.10022	0.996159	1.08412	1.06501	1.02797	0.372033
D3JCC7	Elicitor responsive gene 3 OS=Triticum aestivum GN=ERG3 PE=2 SV=1 - [D3JCC7_WHEAT]	12.5	2	15.6564	4.06885	1.16868	1.18085	1.1897	0.891081	0.877556	0.900462	1.326	5.5721e-06
W5CPG1	Uncharacterized protein (Fragment) OS=Triticum aestivum PE=4 SV=1 - [W5CPG1_WHEAT]	4.75	2	93.7483	7.54736	1.03521	0.996364	1.08607	1.03059	1.02892	1.0398	1.00592	0.826947
W5FEI2	Uncharacterized protein OS=Triticum aestivum PE=3 SV=1 - [W5FEI2_WHEAT]	12.75	2	16.6476	7.44482	1.06799	0.980358	0.994064	0.970028	1.02921	1.01472	1.00944	0.785091
Q4Z8L8	Class II chitinase OS=Triticum aestivum PE=4 SV=1 - [Q4Z8L8_WHEAT]	56.02	1	28.1997	8.36768	0.994588	0.98006	1.02921	1.04275	1.00797	1.02168	0.977691	0.267323
W5CXX2	Uncharacterized protein (Fragment) OS=Triticum aestivum PE=4 SV=1 - [W5CXX2_WHEAT]	11.11	2	32.2445	7.84033	1.05909	1.04188	1.009	1.08103	1.03475	1.1166	0.962131	0.217209
W5CUW2	Uncharacterized protein OS=Triticum aestivum PE=4 SV=1 - [W5CUW2_WHEAT]	52.32	6	16.2623	5.021	1.10193	1.02546	1.01237	1.11127	1.05846	1.03783	0.978862	0.558669
W5G6L7	Uncharacterized protein OS=Triticum aestivum PE=3 SV=1 - [W5G6L7_WHEAT]	42.03	3	54.2547	5.61768	1.18335	1.0366	1.0037	1.08454	1.05632	1.04447	1.01203	0.832201
W5DUC9	Proteasome subunit beta type OS=Triticum aestivum PE=3 SV=1 - [W5DUC9_WHEAT]	57.61	10	26.9555	7.53271	1.03533	1.06023	1.03818	1.08411	1.07333	1.07943	0.968136	0.0153353
W5EN01	Uncharacterized protein OS=Triticum aestivum PE=4 SV=1 - [W5EN01_WHEAT]	36.36	3	9.68407	9.81787	1.09376	1.037	0.985268	1.08056	1.03685	1.07533	0.975974	0.496558
W5DSI9	Aldehyde dehydrogenase OS=Triticum aestivum PE=3 SV=1 - [W5DSI9_WHEAT]	14.14	6	52.1386	7.50342	1.05602	1.08125	1.08014	1.02926	0.934456	1.00182	1.08494	0.0458563
W5EI90	Uncharacterized protein OS=Triticum aestivum PE=4 SV=1 - [W5EI90_WHEAT]	72.62	3	38.6498	6.771	1.06689	1.12025	1.11998	1.01354	1.08796	1.05445	1.0479	0.145132
W5FYI9	Uncharacterized protein OS=Triticum aestivum PE=4 SV=1 - [W5FYI9_WHEAT]	11.72	4	29.9458	8.80713	1.13901	1.1157	1.0967	0.881086	0.89241	0.918248	1.24507	0.000181131
W5EI87	Uncharacterized protein (Fragment) OS=Triticum aestivum PE=4 SV=1 - [W5EI87_WHEAT]	46.89	2	25.2623	7.85498	1.14141	1.00589	1.13105	0.954054	1.0281	1.08423	1.06912	0.287217
W5EFD6	Uncharacterized protein OS=Triticum aestivum PE=4 SV=1 - [W5EFD6_WHEAT]	20.52	4	29.4265	9.40771	1.03519	1.00425	1.05561	1.0428	1.03808	1.06982	0.982336	0.358722
W5I6H8	Uncharacterized protein OS=Triticum aestivum PE=4 SV=1 - [W5I6H8_WHEAT]	24.18	3	20.3811	7.37158	1.00987	0.985805	1.02995	1.08481	1.01943	1.0857	0.948489	0.09714
W5CT47	Uncharacterized protein (Fragment) OS=Triticum aestivum PE=4 SV=1 - [W5CT47_WHEAT]	23.91	2	9.61519	9.61279	1.08736	1.03997	1.10781	1.04539	1.04042	1.05819	1.02899	0.21753
W5EY47	Uncharacterized protein OS=Triticum aestivum PE=3 SV=1 - [W5EY47_WHEAT]	22.07	2	24.7535	6.7124	0.998087	1.00077	1.00107	1.11299	0.982239	1.02588	0.961175	0.352693
W5EH76	Uncharacterized protein OS=Triticum aestivum PE=4 SV=1 - [W5EH76_WHEAT]	45.49	15	33.1828	4.79248	1.01235	1.03845	1.01211	1.07512	1.08546	1.05922	0.951272	0.0107547
W5F9D8	Uncharacterized protein OS=Triticum aestivum PE=4 SV=1 - [W5F9D8_WHEAT]	58.33	3	9.23666	9.14404	1.15474	1.16208	1.13981	0.96526	0.959403	0.940849	1.20629	3.68813e-05
W5DSM5	Acetyltransferase component of pyruvate dehydrogenase complex OS=Triticum aestivum PE=3 SV=1 - [W5DSM5_WHEAT]	32.06	10	45.0641	5.61768	1.01176	0.984424	1.00251	1.08224	1.04732	0.995226	0.959648	0.188261
W5ATQ6	Uncharacterized protein OS=Triticum aestivum PE=4 SV=1 - [W5ATQ6_WHEAT]	19.61	6	32.9862	6.31592	1.06659	1.06411	1.04899	1.16839	1.14141	1.10235	0.931874	0.0177634
W5DPM6	Uncharacterized protein OS=Triticum aestivum PE=4 SV=1 - [W5DPM6_WHEAT]	33.17	6	22.3887	9.1001	1.03293	0.969742	1.00276	1.13671	1.05681	1.15064	0.89871	0.0305967
W5FGK9	Cytochrome b-c1 complex subunit 7 OS=Triticum aestivum PE=3 SV=1 - [W5FGK9_WHEAT]	27.78	4	14.7308	9.74463	0.993662	1.03117	0.999159	1.02703	1.0417	1.05281	0.968749	0.079083
W4ZPL8	Uncharacterized protein OS=Triticum aestivum PE=3 SV=1 - [W4ZPL8_WHEAT]	11.49	3	28.3359	8.23584	1.09628	1.04118	1.08994	1.00586	1.03274	1.07253	1.03737	0.210906
W5EZF6	Glucose-1-phosphate adenylyltransferase (Fragment) OS=Triticum aestivum PE=3 SV=1 - [W5EZF6_WHEAT]	29.62	7	49.5031	5.43994	1.13009	1.09679	1.11193	0.969943	1.00819	0.974384	1.13084	0.00113109
W5D2E4	Uncharacterized protein OS=Triticum aestivum PE=4 SV=1 - [W5D2E4_WHEAT]	2.32	1	48.2005	8.86572	1.0979	1.06643	1.09399	0.973355	0.981786	0.979104	1.11045	0.000451597
W5GZY8	Uncharacterized protein OS=Triticum aestivum PE=4 SV=1 - [W5GZY8_WHEAT]	27.16	1	71.0152	6.49365	0.992561	0.960893	1.05585	1.02037	1.04289	1.03065	0.972655	0.380897
W5B4B5	Elongation factor 1-alpha OS=Triticum aestivum PE=3 SV=1 - [W5B4B5_WHEAT]	47.69	1	50.042	8.73389	1.03521	1.3062	1.0997	1.05572	1.12921	1.04715	1.06467	0.462193
W5GAV7	Uncharacterized protein OS=Triticum aestivum PE=3 SV=1 - [W5GAV7_WHEAT]	23	2	22.0923	11.6343	0.940709	1.17584	1.02179	1.02937	0.891761	1.02141	1.06654	0.471256
W5F5J8	Uncharacterized protein (Fragment) OS=Triticum aestivum PE=3 SV=1 - [W5F5J8_WHEAT]	11.11	1	16.7607	10.5503	1.01189	1.03168	1.06047	0.997234	1.02834	1.05092	1.00896	0.684373
W5BZ23	Uncharacterized protein OS=Triticum aestivum PE=4 SV=1 - [W5BZ23_WHEAT]	6.61	1	27.5581	9.26123	1.07424	1.10399	1.10356	0.956957	0.919158	0.959951	1.15716	0.000824413
W5GCI3	Uncharacterized protein OS=Triticum aestivum PE=4 SV=1 - [W5GCI3_WHEAT]	32.67	5	37.9169	5.40186	1.16034	1.17018	1.14122	1.06728	1.06989	0.983146	1.11262	0.0169587
Q8RWR5	Beta-D-glucan exohydrolase OS=Triticum aestivum PE=2 SV=1 - [Q8RWR5_WHEAT]	31.73	14	67.258	7.28369	1.09894	1.08143	1.06654	0.958661	0.959803	0.994761	1.11454	0.00180968
H9CDF9	Hypersensitive induced reaction protein 4 (Fragment) OS=Triticum aestivum GN=hir4 PE=4 SV=1 - [H9CDF9_WHEAT]	13	3	24.9328	5.35107	1.02144	0.989314	1.00966	1.05715	1.10651	1.07972	0.931253	0.0121265
W5F4B4	Uncharacterized protein OS=Triticum aestivum PE=3 SV=1 - [W5F4B4_WHEAT]	16.67	1	10.1373	5.94775	1.02134	1.06131	1.03904	1.08331	0.987315	1.01123	1.01293	0.691122
W5FIT2	Uncharacterized protein OS=Triticum aestivum PE=4 SV=1 - [W5FIT2_WHEAT]	32.39	4	16.0441	5.52881	1.01208	1.11902	1.02182	1.02594	1.00879	1.11862	0.999866	0.997812
Q9S876	Non-specific lipid-transfer protein OS=Triticum aestivum PE=3 SV=1 - [Q9S876_WHEAT]	74.47	5	9.2676	8.86572	1.12694	1.01762	1.15479	1.01185	1.01014	1.02128	1.08415	0.111932
W5AVN8	Uncharacterized protein OS=Triticum aestivum PE=4 SV=1 - [W5AVN8_WHEAT]	40.94	7	34.0739	8.26514	1.08493	1.02915	0.923644	1.14213	1.17803	1.16816	0.870829	0.0363077
W5DZM8	Uncharacterized protein OS=Triticum aestivum PE=4 SV=1 - [W5DZM8_WHEAT]	27.05	4	23.1655	4.75439	1.14237	1.1583	1.03186	1.00199	1.1633	0.985067	1.05783	0.43056
W5AB26	Uncharacterized protein OS=Triticum aestivum PE=4 SV=1 - [W5AB26_WHEAT]	6.12	2	27.1954	5.04639	1.06336	1.09185	1.03625	0.964711	1.04492	1.01206	1.05618	0.115954
W5APT8	Uncharacterized protein (Fragment) OS=Triticum aestivum PE=4 SV=1 - [W5APT8_WHEAT]	20.55	2	31.4175	6.15088	1.34549	1.18669	1.21274	0.776401	0.838395	0.806213	1.54684	0.00108252
D3K1B4	Ozone-responsive stress-related protein OS=Triticum aestivum PE=2 SV=1 - [D3K1B4_WHEAT]	16.46	1	8.66553	9.24658	1.04114	1.02901	1.01781	1.07421	1.08283	1.10659	0.946174	0.0076823
W5GX80	Uncharacterized protein OS=Triticum aestivum PE=4 SV=1 - [W5GX80_WHEAT]	20.79	3	47.535	5.41455	1.07058	1.02825	1.02812	1.20027	1.0803	1.07551	0.931731	0.151743
W5D8X2	Uncharacterized protein OS=Triticum aestivum PE=4 SV=1 - [W5D8X2_WHEAT]	36.5	3	20.8599	5.66846	0.966808	1.02584	0.986238	1.02597	1.0802	1.01918	0.953136	0.13328
W5E5A9	Uncharacterized protein (Fragment) OS=Triticum aestivum PE=4 SV=1 - [W5E5A9_WHEAT]	42.45	1	11.8996	10.272	1.06171	1.08716	1.1843	1.01364	0.984392	0.956477	1.12816	0.0365366
W5GKE6	Uncharacterized protein OS=Triticum aestivum PE=3 SV=1 - [W5GKE6_WHEAT]	60.49	1	35.0755	6.90283	1.06934	1.10384	1.06064	1.01774	0.94987	1.02767	1.07964	0.0458258
W5EC46	Non-specific lipid-transfer protein OS=Triticum aestivum PE=3 SV=1 - [W5EC46_WHEAT]	36.29	2	12.2182	9.05615	1.07764	1.02553	1.0616	0.942515	1.07598	0.995988	1.04986	0.296168
W5FYS3	Uncharacterized protein OS=Triticum aestivum PE=4 SV=1 - [W5FYS3_WHEAT]	5.64	2	35.7194	6.48096	1.06325	0.872241	1.0382	1.19988	0.832023	1.05063	0.964691	0.78181
W5FJG7	Uncharacterized protein OS=Triticum aestivum PE=4 SV=1 - [W5FJG7_WHEAT]	1.81	1	61.3427	4.55127	0.984152	1.05068	0.97474	1.12185	1.09089	1.11454	0.904513	0.0145292
V9LSL7	Calcineurin B-like protein 3 OS=Triticum aestivum GN=CBL3 PE=2 SV=1 - [V9LSL7_WHEAT]	8	2	25.7081	4.94482	1.12163	1.20267	1.15035	0.922182	0.927639	0.922497	1.25334	0.000597994
W5GJK7	Uncharacterized protein OS=Triticum aestivum PE=3 SV=1 - [W5GJK7_WHEAT]	42.26	2	46.0998	8.60205	0.970906	1.0311	1.04724	0.951906	0.940126	1.01106	1.05034	0.202064
W5DWX4	Uncharacterized protein OS=Triticum aestivum PE=4 SV=1 - [W5DWX4_WHEAT]	7.54	6	74.6993	5.8208	1.05977	1.04042	1.06721	0.989564	0.979781	0.997663	1.06754	0.0021662
W5AWM0	Uncharacterized protein (Fragment) OS=Triticum aestivum PE=3 SV=1 - [W5AWM0_WHEAT]	10.08	4	56.9899	8.88037	1.08966	1.12089	0.989083	1.16352	1.19317	1.09681	0.926496	0.158756
W5GZB8	Uncharacterized protein OS=Triticum aestivum PE=4 SV=1 - [W5GZB8_WHEAT]	54.3	3	32.5335	5.96045	1.00089	1.05426	1.03468	1.04642	1.06689	1.06425	0.972391	0.157885
W5I2D5	Uncharacterized protein OS=Triticum aestivum PE=4 SV=1 - [W5I2D5_WHEAT]	10.78	2	22.6145	8.06006	1.00804	0.951728	0.973808	1.03324	1.10643	1.074	0.912842	0.0251815
W5E5W7	Uncharacterized protein OS=Triticum aestivum PE=4 SV=1 - [W5E5W7_WHEAT]	49.31	5	38.4959	7.1665	1.01251	0.972269	0.972926	1.13671	1.13786	1.14741	0.864327	0.000352952
W5A4Z8	Uncharacterized protein OS=Triticum aestivum PE=4 SV=1 - [W5A4Z8_WHEAT]	57.52	4	16.8681	5.70654	1.06564	1.0871	1.09002	1.03887	1.11318	1.08284	1.00243	0.914247
W5EDL6	Uncharacterized protein (Fragment) OS=Triticum aestivum PE=4 SV=1 - [W5EDL6_WHEAT]	7.52	5	78.6971	5.33838	1.11517	1.05171	1.16951	0.872758	0.812736	0.821009	1.3311	0.00206143
W5I0S7	Uncharacterized protein OS=Triticum aestivum PE=3 SV=1 - [W5I0S7_WHEAT]	31.27	4	31.713	8.23584	1.04384	1.05341	1.02633	1.10614	1.07374	1.08376	0.957086	0.0198596
M1NQE5	Putative GTP-binding protein (Fragment) OS=Triticum aestivum PE=2 SV=1 - [M1NQE5_WHEAT]	52.53	2	28.9202	6.80029	1.07098	1.12959	1.16753	0.932147	0.916688	0.88189	1.23341	0.00260129
W5GD49	Uncharacterized protein OS=Triticum aestivum PE=3 SV=1 - [W5GD49_WHEAT]	42.48	2	15.5024	8.89502	1.02787	0.97793	0.957543	1.03667	1.04061	1.13175	0.923441	0.0939089
W5FD93	Uncharacterized protein OS=Triticum aestivum PE=4 SV=1 - [W5FD93_WHEAT]	17.25	3	26.6931	5.84619	1.13703	1.09318	1.07852	1.1602	1.14095	1.14983	0.95878	0.0618501
W5G8P8	60S ribosomal protein L6 OS=Triticum aestivum PE=3 SV=1 - [W5G8P8_WHEAT]	47.49	2	24.6035	10.1841	1.03154	1.02435	1.00414	1.07084	1.09999	1.10361	0.934519	0.00567587
W5HYG3	Uncharacterized protein OS=Triticum aestivum PE=4 SV=1 - [W5HYG3_WHEAT]	43.72	6	19.7838	7.2251	1.02596	1.07617	1.07291	0.976643	0.993225	0.979947	1.07635	0.0115329
Q43691	Trypsin/alpha-amylase inhibitor CMX2 OS=Triticum aestivum PE=2 SV=1 - [IACX2_WHEAT]	28.93	5	13.8802	8.76318	1.31209	1.22189	1.15108	1.01532	0.95671	0.960466	1.25663	0.00755584
W5HFJ0	Uncharacterized protein OS=Triticum aestivum PE=4 SV=1 - [W5HFJ0_WHEAT]	57.38	4	13.8055	9.93506	1.03549	1.02276	1.04173	1.09094	1.08372	1.10237	0.945973	0.00162493
Q4W6G2	Uncharacterized protein OS=Triticum aestivum GN=Xip-III PE=3 SV=1 - [Q4W6G2_WHEAT]	41.31	7	33.2686	7.53271	1.00623	0.939815	1.00604	0.997554	0.99052	1.02079	0.981132	0.473219
W5HN42	Uncharacterized protein OS=Triticum aestivum PE=4 SV=1 - [W5HN42_WHEAT]	29.47	2	9.74273	4.75439	0.970487	0.989715	0.971905	1.14483	1.10298	1.09849	0.876225	0.000991984
W4ZTB2	Uncharacterized protein (Fragment) OS=Triticum aestivum PE=3 SV=1 - [W4ZTB2_WHEAT]	17.69	7	48.0977	8.5874	1.03358	1.05602	1.0852	1.03609	1.05031	1.08712	1.0004	0.985061
W5HY21	Uncharacterized protein (Fragment) OS=Triticum aestivum PE=4 SV=1 - [W5HY21_WHEAT]	14.75	1	6.5424	9.71533	1.13354	1.04637	1.11494	1.17565	0.902768	1.19533	1.00645	0.946255
W5FZY6	Lysine--tRNA ligase OS=Triticum aestivum PE=3 SV=1 - [W5FZY6_WHEAT]	32.7	17	59.9411	6.07471	1.10411	1.1646	1.12411	1.06662	1.03578	1.04353	1.07848	0.0148196
W5HVE7	Uncharacterized protein OS=Triticum aestivum PE=4 SV=1 - [W5HVE7_WHEAT]	21.09	1	27.5359	6.20166	1.09389	1.05382	1.0797	0.969799	1.04329	1.01244	1.06672	0.050503
W5DS06	Uncharacterized protein OS=Triticum aestivum PE=4 SV=1 - [W5DS06_WHEAT]	7.53	1	10.3723	5.36377	1.17955	1.18414	1.16133	1.0958	1.12638	1.01955	1.08739	0.043947
W5H2V3	Uncharacterized protein OS=Triticum aestivum PE=3 SV=1 - [W5H2V3_WHEAT]	44.82	2	63.6256	5.78271	1.13404	1.14345	1.08917	1.36869	1.2374	1.32085	0.857322	0.0111458
W5G4T9	Uncharacterized protein OS=Triticum aestivum PE=4 SV=1 - [W5G4T9_WHEAT]	13.87	5	55.3161	4.91943	1.00803	1.03274	1.07431	0.978897	0.938769	0.967131	1.07983	0.0277929
W5HA31	Uncharacterized protein (Fragment) OS=Triticum aestivum PE=4 SV=1 - [W5HA31_WHEAT]	8.39	5	82.7627	6.80029	0.977131	1.02002	1.05914	0.948585	0.880715	0.947851	1.10051	0.0464757
W5FIS1	Uncharacterized protein OS=Triticum aestivum PE=4 SV=1 - [W5FIS1_WHEAT]	32.33	14	67.0175	7.82568	1.14332	1.12257	1.1389	0.94826	0.936889	0.956535	1.19816	2.4874e-05
W4ZLQ2	Uncharacterized protein OS=Triticum aestivum PE=4 SV=1 - [W4ZLQ2_WHEAT]	38.33	7	25.3859	5.45264	1.04054	1.04332	1.04993	1.17431	1.11908	1.18176	0.901772	0.00468484
W5BPI1	Uncharacterized protein OS=Triticum aestivum PE=4 SV=1 - [W5BPI1_WHEAT]	26.23	3	33.451	6.97607	1.03886	1.04175	1.08778	0.947233	0.958331	0.984504	1.0963	0.00863382
W5B5R3	Uncharacterized protein OS=Triticum aestivum PE=4 SV=1 - [W5B5R3_WHEAT]	50.61	1	92.5421	6.50732	1.13053	1.12757	1.06969	0.858005	0.897179	0.919244	1.2443	0.0012297
G8AD57	Ent-kaurene oxidase OS=Triticum aestivum GN=KO-A PE=2 SV=1 - [G8AD57_WHEAT]	13.31	5	57.021	6.91748	1.01671	1.14462	1.08251	0.895149	0.853178	0.87431	1.23686	0.00597469
W5G255	Uncharacterized protein OS=Triticum aestivum PE=4 SV=1 - [W5G255_WHEAT]	15.24	3	43.6253	4.53857	0.877038	0.872944	0.991355	0.94413	0.985328	1.09483	0.90644	0.187503
P07747	Cytochrome b OS=Triticum aestivum GN=MT-CYB PE=2 SV=3 - [CYB_WHEAT]	6.78	3	45.0734	7.63525	1.07572	1.08298	1.0686	1.05401	0.972297	1.01228	1.0621	0.0584335
W5B0Q9	Xylose isomerase OS=Triticum aestivum PE=3 SV=1 - [W5B0Q9_WHEAT]	56.88	2	53.6397	5.56689	0.983959	0.964998	0.967298	0.993146	1.02715	1.03359	0.954932	0.0298957
W4ZR16	Uncharacterized protein OS=Triticum aestivum PE=4 SV=1 - [W4ZR16_WHEAT]	29.85	2	91.8306	5.2876	1.01008	1.02683	1.14781	1.07576	1.1302	1.04777	0.97879	0.667409
P04464	Calmodulin OS=Triticum aestivum PE=1 SV=3 - [CALM_WHEAT]	48.32	5	16.8359	4.24658	0.908261	0.922366	0.984941	1.08036	1.09861	1.0951	0.85996	0.00322395
W5EBU9	Uncharacterized protein (Fragment) OS=Triticum aestivum PE=3 SV=1 - [W5EBU9_WHEAT]	43.82	3	31.3314	6.81494	1.00565	1.05756	1.05611	0.998361	1.05477	1.10888	0.986499	0.714179
W5GHT5	Uncharacterized protein OS=Triticum aestivum PE=3 SV=1 - [W5GHT5_WHEAT]	32.04	12	39.5783	7.02002	1.04335	1.04751	1.0594	0.971963	0.993511	1.02822	1.0523	0.0378129
Q0IKM2	Ca2+ binding protein cbp1 OS=Triticum aestivum GN=cbp1 PE=2 SV=1 - [Q0IKM2_WHEAT]	3.91	3	86.8069	5.96045	1.00509	0.982281	0.961796	1.15728	1.12956	1.15039	0.858008	0.000412828
W5ASQ9	Uncharacterized protein OS=Triticum aestivum PE=4 SV=1 - [W5ASQ9_WHEAT]	2.19	1	45.0919	8.26514	1.04097	0.963606	1.07417	1.06573	1.07129	1.02141	0.974769	0.505507
W5BAP8	6,7-dimethyl-8-ribityllumazine synthase OS=Triticum aestivum PE=3 SV=1 - [W5BAP8_WHEAT]	24.24	2	16.8099	10.0962	1.01148	0.992975	1.05155	1.04698	1.02773	1.06183	0.974327	0.248855
W5GE54	Histone H2A OS=Triticum aestivum PE=3 SV=1 - [W5GE54_WHEAT]	25	1	16.5524	10.521	1.15095	1.13368	1.06895	0.973864	0.893311	1.05814	1.1464	0.0565847
W5E7B5	Histone H2A OS=Triticum aestivum PE=3 SV=1 - [W5E7B5_WHEAT]	24.68	1	16.5565	10.5503	0.97165	1.08203	1.00461	0.902869	0.867206	0.964539	1.11836	0.0675285
W5I6G6	Uncharacterized protein OS=Triticum aestivum PE=4 SV=1 - [W5I6G6_WHEAT]	33.89	2	20.4354	7.02002	1.00535	0.965673	1.02858	0.98452	0.998458	0.97479	1.01414	0.516245
W5E046	Uncharacterized protein OS=Triticum aestivum PE=4 SV=1 - [W5E046_WHEAT]	55.12	4	30.5393	5.5542	1.03954	1.14869	1.07661	1.06722	1.08926	1.08948	1.00582	0.857458
W5DUC5	Uncharacterized protein OS=Triticum aestivum PE=4 SV=1 - [W5DUC5_WHEAT]	22.69	1	24.0687	5.23682	1.04156	1.00195	1.03204	1.23895	1.1271	1.09795	0.887861	0.0439777
W5A687	Uncharacterized protein OS=Triticum aestivum PE=4 SV=1 - [W5A687_WHEAT]	35.96	4	12.0092	8.76318	0.989109	1.14443	1.06324	0.963355	1.00827	1.01963	1.06871	0.226924
W5GMI4	Uncharacterized protein OS=Triticum aestivum PE=4 SV=1 - [W5GMI4_WHEAT]	19.44	2	20.3191	7.10791	1.06235	1.12953	1.11421	1.02255	1.0198	1.02534	1.07771	0.01758
W5BKN5	Uncharacterized protein (Fragment) OS=Triticum aestivum PE=4 SV=1 - [W5BKN5_WHEAT]	19.12	4	29.1931	4.95752	1.0843	1.05497	1.03582	1.023	0.997702	1.08809	1.02133	0.507346
Q8GVD3	Thioredoxin OS=Triticum aestivum PE=2 SV=1 - [Q8GVD3_WHEAT]	38.98	5	12.6854	5.49072	1.08044	1.13447	1.001	1.13571	1.14365	1.16467	0.933762	0.128026
W5EQC0	Uncharacterized protein (Fragment) OS=Triticum aestivum PE=4 SV=1 - [W5EQC0_WHEAT]	35.44	1	8.66049	7.50342	1.0276	1.07861	1.01458	1.0066	0.963096	1.05112	1.03309	0.357227
W5D2P0	Uncharacterized protein OS=Triticum aestivum PE=4 SV=1 - [W5D2P0_WHEAT]	9.01	3	35.6646	5.51611	0.988365	1.07311	1.03682	0.936176	1.04486	0.971026	1.04953	0.293734
W5I5X1	Uncharacterized protein OS=Triticum aestivum PE=3 SV=1 - [W5I5X1_WHEAT]	34.51	11	43.3903	5.24951	1.02089	0.997914	1.0051	1.13752	1.13896	1.14309	0.884293	4.64379e-05
W5BL73	Uncharacterized protein OS=Triticum aestivum PE=4 SV=1 - [W5BL73_WHEAT]	15.18	3	21.0685	10.4331	0.905956	1.04328	1.01353	0.979132	1.11065	1.04036	0.946525	0.378703
W5EB05	Adenylyl cyclase-associated protein (Fragment) OS=Triticum aestivum PE=3 SV=1 - [W5EB05_WHEAT]	22.92	3	56.6383	8.47021	1.02472	1.12137	1.19782	0.990609	0.939365	0.876474	1.19151	0.0404646
W5EH57	Uncharacterized protein OS=Triticum aestivum PE=4 SV=1 - [W5EH57_WHEAT]	75.6	5	18.3062	7.44482	1.15568	1.06437	1.19515	0.982634	0.940789	0.981595	1.17562	0.0144088
W5CD40	Uncharacterized protein OS=Triticum aestivum PE=4 SV=1 - [W5CD40_WHEAT]	8.93	1	12.9662	4.99561	1.02902	1.08688	1.08296	0.949708	0.976169	0.943276	1.11491	0.00659726
P17314	Alpha-amylase/trypsin inhibitor CM3 OS=Triticum aestivum PE=1 SV=1 - [IAAC3_WHEAT]	75.6	5	18.2091	7.44482	1.11112	1.08164	1.16458	0.94795	0.948574	0.968378	1.17189	0.0028611
W5EC27	Uncharacterized protein OS=Triticum aestivum PE=4 SV=1 - [W5EC27_WHEAT]	13.48	5	64.4663	7.54736	1.04935	1.10357	1.02075	0.826235	0.94168	0.954525	1.16574	0.0339145
W5AHH1	Malate dehydrogenase OS=Triticum aestivum PE=4 SV=1 - [W5AHH1_WHEAT]	31.17	1	24.0436	6.771	1.08465	1.07392	1.0995	1.03959	0.982384	1.00226	1.07732	0.0131457
W5BHE1	Uncharacterized protein OS=Triticum aestivum PE=4 SV=1 - [W5BHE1_WHEAT]	34.9	6	177.89	4.66553	1.03211	0.999819	1.06252	0.979617	0.908383	1.0124	1.0669	0.143765
W5FWT7	Uncharacterized protein OS=Triticum aestivum PE=4 SV=1 - [W5FWT7_WHEAT]	7.64	2	31.8092	5.40186	1.09472	1.1034	1.09496	1.06177	1.02552	1.0735	1.04186	0.0401122
W5FP08	Uncharacterized protein OS=Triticum aestivum PE=4 SV=1 - [W5FP08_WHEAT]	14.29	7	392.161	5.22412	0.975017	0.782123	1.0798	0.962981	0.898591	1.00898	0.988292	0.909801
W5EIC4	Uncharacterized protein (Fragment) OS=Triticum aestivum PE=4 SV=1 - [W5EIC4_WHEAT]	0.88	1	102.256	5.38916	0.923884	1.04478	1.0353	0.940326	0.905222	0.915511	1.08798	0.11419
W5CSP8	Uncharacterized protein OS=Triticum aestivum PE=4 SV=1 - [W5CSP8_WHEAT]	7.93	6	107.948	6.7124	1.01898	1.10434	1.02453	1.01934	0.968918	1.02261	1.0455	0.233831
W5EJL3	Uncharacterized protein OS=Triticum aestivum PE=3 SV=1 - [W5EJL3_WHEAT]	48.19	3	43.304	5.64307	1.03777	0.987254	1.02407	1.048	1.03465	1.12306	0.951145	0.171501
W5G4N1	Uncharacterized protein OS=Triticum aestivum PE=3 SV=1 - [W5G4N1_WHEAT]	43.84	1	21.9654	5.70654	0.954988	1.05153	1.04283	1.01747	1.02022	1.01367	0.999341	0.983724
W5A2X8	Uncharacterized protein OS=Triticum aestivum PE=4 SV=1 - [W5A2X8_WHEAT]	49.74	9	20.8855	7.41553	1.06789	1.05126	1.02798	0.941551	0.916828	0.992908	1.10375	0.017393
W5AFQ8	Uncharacterized protein OS=Triticum aestivum PE=4 SV=1 - [W5AFQ8_WHEAT]	4.09	1	48.2354	5.85889	1.0461	1.0615	1.1133	1.00284	1.04018	0.93322	1.0822	0.0944161
W5BEK0	Uncharacterized protein OS=Triticum aestivum PE=4 SV=1 - [W5BEK0_WHEAT]	11.25	3	27.6111	6.04932	1.0046	1.03645	1.01148	0.976295	0.98208	1.02328	1.02377	0.252331
W5C5X0	Uncharacterized protein OS=Triticum aestivum PE=3 SV=1 - [W5C5X0_WHEAT]	16.93	4	33.0562	6.96143	1.29227	1.12781	1.20105	0.999352	0.994754	0.990924	1.2131	0.0112363
W5EVE8	Uncharacterized protein OS=Triticum aestivum PE=4 SV=1 - [W5EVE8_WHEAT]	14	2	49.1614	5.16064	1.06992	1.08047	1.06496	1.04676	1.02325	1.05819	1.02786	0.0612671
W5BDX6	Uncharacterized protein OS=Triticum aestivum PE=3 SV=1 - [W5BDX6_WHEAT]	13.33	4	32.3387	7.04932	1.05419	1.06547	1.01998	1.02173	0.986729	1.01102	1.03979	0.0798638
W5BLT4	Uncharacterized protein OS=Triticum aestivum PE=4 SV=1 - [W5BLT4_WHEAT]	11.4	5	46.5504	6.02393	1.0377	1.06877	1.0277	1.14534	1.10504	1.06481	0.945396	0.083695
W5ERM8	Proteasome subunit beta type OS=Triticum aestivum PE=3 SV=1 - [W5ERM8_WHEAT]	56.87	10	23.1828	6.21436	1.05118	1.04759	1.016	1.07994	1.08106	1.09646	0.956197	0.0184427
W5HGF7	Uncharacterized protein OS=Triticum aestivum PE=4 SV=1 - [W5HGF7_WHEAT]	15.06	6	94.1276	5.43994	1.19294	1.16343	1.13397	1.15947	1.1135	1.15067	1.01948	0.371271
W5AHN0	Uncharacterized protein (Fragment) OS=Triticum aestivum PE=4 SV=1 - [W5AHN0_WHEAT]	24.24	5	44.7129	6.11279	1.00776	0.95441	1.0188	1.02889	1.04571	1.06595	0.949189	0.0780593
W5E1J3	Uncharacterized protein OS=Triticum aestivum PE=4 SV=1 - [W5E1J3_WHEAT]	4.33	2	51.5803	8.47021	1.07462	1.04205	1.04891	1.02054	1.04367	1.03176	1.02248	0.124176
W5CYW5	Uncharacterized protein (Fragment) OS=Triticum aestivum PE=4 SV=1 - [W5CYW5_WHEAT]	37.76	1	10.9518	10.228	1.02728	1.04344	1.0681	1.10055	1.12449	1.10654	0.942141	0.00980684
W5GWT6	Uncharacterized protein OS=Triticum aestivum PE=3 SV=1 - [W5GWT6_WHEAT]	52.47	3	54.7557	7.63525	1.08782	1.10753	1.04525	1.04474	1.02784	1.11092	1.01794	0.57612
W5CXT4	Malate dehydrogenase OS=Triticum aestivum PE=3 SV=1 - [W5CXT4_WHEAT]	35.29	3	35.5016	8.27979	1.05813	1.02067	1.01736	1.1034	1.1572	1.08835	0.924518	0.0268212
W5CYT7	Uncharacterized protein (Fragment) OS=Triticum aestivum PE=3 SV=1 - [W5CYT7_WHEAT]	33.33	1	36.6673	8.36768	0.974004	1.02425	0.98062	1.02084	1.07408	1.01931	0.956538	0.132457
W5CPP3	Uncharacterized protein (Fragment) OS=Triticum aestivum PE=3 SV=1 - [W5CPP3_WHEAT]	23.67	4	22.6705	7.89893	1.04973	1.12607	1.0486	0.971066	1.01926	0.987646	1.08275	0.0485186
D8L9M8	RNA recognition domain containing protein,expressed OS=Triticum aestivum GN=TAA_ctg0464b.00230.1 PE=4 SV=1 - [D8L9M8_WHEAT]	27.33	10	48.6517	6.90283	0.994487	1.09482	1.04464	0.921897	0.9825	0.932107	1.10486	0.0452691
W5D6P3	Uncharacterized protein OS=Triticum aestivum PE=3 SV=1 - [W5D6P3_WHEAT]	51.87	6	21.0918	5.71924	0.996562	1.01573	1.04425	1.09181	1.0796	1.08599	0.938341	0.00942442
W5HXT5	Uncharacterized protein OS=Triticum aestivum PE=4 SV=1 - [W5HXT5_WHEAT]	39.69	2	14.4556	9.5542	0.921507	1.05467	1.02979	1.028	0.934609	1.04031	1.00101	0.985634
W5DAT0	Malic enzyme OS=Triticum aestivum PE=3 SV=1 - [W5DAT0_WHEAT]	34.28	8	42.1319	7.1665	1.04179	1.0193	1.00628	1.07281	1.06244	1.08324	0.953043	0.0136524
W5DYZ9	Uncharacterized protein OS=Triticum aestivum PE=4 SV=1 - [W5DYZ9_WHEAT]	28.06	11	71.6577	7.28369	1.07478	1.04083	1.04734	0.917076	0.930374	0.906258	1.14862	0.000403494
W5HJY2	Annexin OS=Triticum aestivum PE=3 SV=1 - [W5HJY2_WHEAT]	50.96	2	35.3054	7.28369	1.0842	1.05589	1.11698	1.08476	1.03946	1.01894	1.03624	0.221795
W5DXL5	Eukaryotic translation initiation factor 3 subunit K OS=Triticum aestivum PE=3 SV=1 - [W5DXL5_WHEAT]	31.42	7	25.8704	5.16064	1.05844	1.15805	1.06633	1.08325	1.08606	1.1026	1.00333	0.91646
W5F5T8	Uncharacterized protein OS=Triticum aestivum PE=4 SV=1 - [W5F5T8_WHEAT]	20.24	1	45.9705	5.59229	1.05679	1.04296	1.07677	0.987322	1.06467	0.996734	1.04192	0.180176
W5F5C1	Uncharacterized protein OS=Triticum aestivum PE=4 SV=1 - [W5F5C1_WHEAT]	58.06	6	10.8932	6.11279	0.975757	1.14317	1.04275	0.985845	1.08774	1.04716	1.01311	0.822475
J7K291	Alpha purothionin (Fragment) OS=Triticum aestivum PE=2 SV=1 - [J7K291_WHEAT]	55.86	2	11.9263	5.18604	0.984171	1.06892	0.968152	0.937214	0.907374	0.880323	1.10875	0.0489669
W5AXN1	Uncharacterized protein OS=Triticum aestivum PE=3 SV=1 - [W5AXN1_WHEAT]	27.85	4	24.0971	5.5415	1.04368	1.06863	1.11494	1.07646	1.05608	1.00949	1.02713	0.379532
W5C9J6	Uncharacterized protein OS=Triticum aestivum PE=4 SV=1 - [W5C9J6_WHEAT]	21.89	4	62.9095	6.23975	1.03947	1.05996	1.07158	0.937545	0.918362	0.910839	1.14612	0.000394471
W5GTE2	Uncharacterized protein OS=Triticum aestivum PE=4 SV=1 - [W5GTE2_WHEAT]	22.6	1	15.3307	8.1333	1.16311	1.10331	1.11725	1.00053	1.17763	1.03025	1.05462	0.368275
B5LEC3	Thioredoxin OS=Triticum aestivum PE=2 SV=1 - [B5LEC3_WHEAT]	22.9	3	14.5994	6.53662	0.986396	1.04246	1.031	1.06808	1.09923	1.09648	0.937515	0.0264118
W5EJQ1	Uncharacterized protein OS=Triticum aestivum PE=4 SV=1 - [W5EJQ1_WHEAT]	28.05	1	9.00953	9.49561	0.97224	0.871657	0.940754	0.929185	1.09589	1.06055	0.902458	0.163019
W5ED94	Uncharacterized protein OS=Triticum aestivum PE=4 SV=1 - [W5ED94_WHEAT]	12.83	5	59.5049	9.01221	0.988514	1.04127	1.04289	0.977674	1.01714	1.11488	0.988094	0.795356
W5BBP3	Uncharacterized protein OS=Triticum aestivum PE=4 SV=1 - [W5BBP3_WHEAT]	1.23	1	72.7109	9.62744	1.09532	1.04196	0.966948	1.1841	1.07792	1.05095	0.936994	0.275403
W5H1E3	Uncharacterized protein OS=Triticum aestivum PE=4 SV=1 - [W5H1E3_WHEAT]	56.72	3	27.0514	8.11865	1.03569	1.186	1.0479	1.03528	1.10982	1.05087	1.02303	0.669053
W5D1N8	Uncharacterized protein OS=Triticum aestivum PE=4 SV=1 - [W5D1N8_WHEAT]	27.24	4	35.3274	8.73389	0.998211	0.952102	1.06365	0.976485	0.881378	1.04499	1.03828	0.554056
W5GJ01	Uncharacterized protein (Fragment) OS=Triticum aestivum PE=4 SV=1 - [W5GJ01_WHEAT]	22.61	1	28.1528	6.01123	0.96784	1.02993	0.982652	1.02909	1.06137	1.07577	0.941317	0.0562303
W5I9S7	Uncharacterized protein (Fragment) OS=Triticum aestivum PE=4 SV=1 - [W5I9S7_WHEAT]	35.82	2	7.67573	8.19189	1.07921	1.12995	1.04687	0.986171	1.02368	1.08159	1.05324	0.21036
W5I3L0	Uncharacterized protein OS=Triticum aestivum PE=3 SV=1 - [W5I3L0_WHEAT]	33.64	2	12.2264	9.5542	0.869759	1.04919	0.980022	0.950119	1.02114	1.02765	0.966677	0.59557
W5BKE1	Uncharacterized protein OS=Triticum aestivum PE=4 SV=1 - [W5BKE1_WHEAT]	52.61	3	33.4361	6.78564	1.11373	1.11017	1.06574	0.956873	1.0085	1.00785	1.10642	0.0101987
W5E2W7	40S ribosomal protein SA OS=Triticum aestivum PE=3 SV=1 - [W5E2W7_WHEAT]	38.64	4	33.2494	5.021	1.06406	1.09279	1.00737	1.05986	1.08921	1.12924	0.965199	0.302446
C3VQ50	Superoxide dismutase [Cu-Zn] OS=Triticum aestivum GN=SOD1 PE=2 SV=1 - [C3VQ50_WHEAT]	36.18	1	15.1255	6.17627	1.01855	0.986287	0.93972	1.04131	0.94199	1.03713	0.974881	0.558655
I3NM28	Putative eukaryotic peptide chain release factor subunit 1-3 OS=Triticum aestivum GN=4N5.2 PE=4 SV=1 - [I3NM28_WHEAT]	20.37	4	48.9598	5.60498	0.999815	1.02006	0.966174	1.0168	0.998961	1.08044	0.96442	0.278353
W5AP06	Uncharacterized protein OS=Triticum aestivum PE=3 SV=1 - [W5AP06_WHEAT]	7.5	4	61.3346	5.64307	1.02756	1.02447	0.98682	0.889074	1.05737	0.968091	1.04266	0.456669
W5DJF7	Uncharacterized protein OS=Triticum aestivum PE=3 SV=1 - [W5DJF7_WHEAT]	8.8	3	30.1931	8.25049	0.877177	0.883711	1.03044	0.917049	1.07022	1.00319	0.93341	0.376918
W5H8L9	Uncharacterized protein (Fragment) OS=Triticum aestivum PE=4 SV=1 - [W5H8L9_WHEAT]	31.38	1	31.7831	5.13525	1.0436	1.00314	0.973645	1.14002	1.14584	1.16975	0.874051	0.00284349
Q2PCC3	Type 2 non specific lipid transfer protein OS=Triticum aestivum GN=ltp7.1b PE=4 SV=1 - [Q2PCC3_WHEAT]	33.67	2	10.0579	8.67529	1.0163	0.987758	1.16549	1.14127	1.02856	1.10123	0.968967	0.626176
W5B3T0	Uncharacterized protein OS=Triticum aestivum PE=4 SV=1 - [W5B3T0_WHEAT]	4.9	2	37.2747	5.2876	1.10766	0.987092	1.11869	1.04919	1.10608	0.97781	1.02565	0.658256
A0FHB0	Multiple inositol polyphosphate phosphatase PhyIIa1 OS=Triticum aestivum PE=2 SV=1 - [A0FHB0_WHEAT]	23.11	1	57.8566	6.90283	1.09145	1.15357	0.951172	0.995762	0.950115	1.09479	1.05115	0.519684
Q4W1G0	Putative leucine-rich repeat protein (Fragment) OS=Triticum aestivum GN=lrr PE=2 SV=1 - [Q4W1G0_WHEAT]	27.74	4	15.1858	8.51416	1.35976	1.22695	1.15185	0.532739	0.69753	0.852023	1.79541	0.00749129
Q2QKC1	Alternative splicing regulator OS=Triticum aestivum GN=RSZ38 PE=2 SV=1 - [Q2QKC1_WHEAT]	9.01	4	37.3264	11.063	1.01905	0.982076	0.968772	1.11608	1.04809	1.06541	0.91959	0.0268892
W5ATQ8	Uncharacterized protein OS=Triticum aestivum PE=4 SV=1 - [W5ATQ8_WHEAT]	18.32	3	39.2012	8.47021	1.10574	1.09725	1.05374	1.0141	0.996535	1.0595	1.06077	0.0656801
H9CDF7	Hypersensitive induced reaction protein 1 OS=Triticum aestivum GN=hir1 PE=4 SV=1 - [H9CDF7_WHEAT]	34.05	8	30.7157	5.78271	1.0345	1.09363	1.04392	1.0358	0.995806	1.00147	1.04582	0.105195
W5A2C3	Uncharacterized protein OS=Triticum aestivum PE=4 SV=1 - [W5A2C3_WHEAT]	46.23	2	21.5648	5.77002	1.06159	0.962464	1.04095	1.2176	1.34267	1.14856	0.826409	0.0289495
Q5TMB2	Xylanase inhibitor TAXI-IV OS=Triticum aestivum GN=Taxi-IV PE=2 SV=1 - [Q5TMB2_WHEAT]	35.78	4	42.0025	8.32373	0.973126	1.00115	1.01453	1.14023	0.975139	1.07001	0.938288	0.255078
F6LAX4	Protein phosphatase 2A structural subunit OS=Triticum aestivum PE=4 SV=1 - [F6LAX4_WHEAT]	31.52	15	65.4601	5.07178	1.03289	0.999369	1.02111	0.949382	0.959367	0.998038	1.05043	0.0515706
W5GFM1	Uncharacterized protein OS=Triticum aestivum PE=4 SV=1 - [W5GFM1_WHEAT]	8.52	3	46.2358	6.07471	0.990804	1.04142	0.997167	1.05823	1.12028	1.07169	0.932064	0.040587
W5G2W4	Uncharacterized protein OS=Triticum aestivum PE=4 SV=1 - [W5G2W4_WHEAT]	8.29	1	22.3105	6.78564	0.954312	0.998639	1.03024	1.04708	1.0412	1.07088	0.944297	0.0694726
W5C6D4	Uncharacterized protein OS=Triticum aestivum PE=4 SV=1 - [W5C6D4_WHEAT]	8.79	1	10.3135	8.45557	1.16715	1.17642	1.16459	0.911781	0.905741	0.906684	1.28777	3.4681e-07
W5FM42	Uncharacterized protein OS=Triticum aestivum PE=4 SV=1 - [W5FM42_WHEAT]	12.55	3	52.6949	5.77002	0.995097	1.00162	1.01628	0.880156	0.931439	0.896693	1.11251	0.00342408
D0PRB5	Profilin OS=Triticum aestivum PE=2 SV=1 - [D0PRB5_WHEAT]	39.69	2	14.1531	5.04639	1.05252	1.08167	1.03509	0.903811	0.928341	0.906735	1.15714	0.000783486
Q8RW00	Glutathione transferase OS=Triticum aestivum GN=gstu3 PE=2 SV=1 - [Q8RW00_WHEAT]	22.22	5	26.3946	5.09717	1.00473	1.02211	0.99595	0.909886	0.92052	0.956431	1.08467	0.00802872
W5F5F7	Uncharacterized protein (Fragment) OS=Triticum aestivum PE=4 SV=1 - [W5F5F7_WHEAT]	3.27	3	105.877	5.51611	1.03037	0.97624	1.02544	0.994106	0.878191	0.926402	1.08338	0.108728
W5D3J8	Uncharacterized protein OS=Triticum aestivum PE=3 SV=1 - [W5D3J8_WHEAT]	40.06	10	37.9934	9.5542	0.988859	0.950457	1.03487	0.741236	0.830283	0.872409	1.21697	0.0180568
W5FCK7	Uncharacterized protein OS=Triticum aestivum PE=4 SV=1 - [W5FCK7_WHEAT]	7.19	2	31.0687	9.21729	1.02715	1.02711	1.01678	1.08018	0.950644	1.04909	0.997118	0.943449
W5FWH2	Uncharacterized protein OS=Triticum aestivum PE=4 SV=1 - [W5FWH2_WHEAT]	13.25	6	68.4227	8.77783	0.98334	1.01702	1.01899	1.05701	1.09062	1.08445	0.934182	0.0102439
W5GHD4	Uncharacterized protein OS=Triticum aestivum PE=4 SV=1 - [W5GHD4_WHEAT]	13.8	3	34.8687	6.53662	1.02838	1.03638	1.02294	1.0822	1.00001	1.04978	0.985858	0.575063
W4ZZ90	Uncharacterized protein OS=Triticum aestivum PE=4 SV=1 - [W4ZZ90_WHEAT]	40.32	4	19.9372	8.55811	1.04088	1.04509	1.03653	1.02763	0.985015	0.912975	1.06729	0.122116
W5DR86	Uncharacterized protein OS=Triticum aestivum PE=3 SV=1 - [W5DR86_WHEAT]	38.77	11	84.3823	6.26514	1.07221	1.07678	1.09712	1.01993	1.02104	1.00357	1.06621	0.0021215
W5HHU6	Uncharacterized protein (Fragment) OS=Triticum aestivum PE=4 SV=1 - [W5HHU6_WHEAT]	24.1	1	27.4911	7.00537	1.05685	0.988528	1.00363	1.02859	1.11622	1.07204	0.947823	0.16224
B0FRH4	Aspartate aminotransferase (Fragment) OS=Triticum aestivum PE=2 SV=1 - [B0FRH4_WHEAT]	60.26	1	41.8894	7.29834	1.00889	1.08074	1.05648	1.05274	1.06011	1.03447	0.999618	0.986595
W5G5Q1	Uncharacterized protein OS=Triticum aestivum PE=4 SV=1 - [W5G5Q1_WHEAT]	49.02	4	10.6995	6.7417	1.10158	1.05621	1.09779	0.965823	0.993684	0.962914	1.114	0.00318047
Q41591	Voltage dependent anion channel (VDAC) OS=Triticum aestivum GN=TAVDAC3 PE=2 SV=1 - [Q41591_WHEAT]	27.27	6	29.9193	7.28369	1.02082	0.990845	1.04129	1.07238	0.991161	0.982929	1.00213	0.94953
W5AK93	Uncharacterized protein OS=Triticum aestivum PE=4 SV=1 - [W5AK93_WHEAT]	7.31	2	27.2143	7.91357	1.06212	1.09717	1.13832	0.944765	1.08208	1.09927	1.05486	0.346406
W5DU87	Uncharacterized protein OS=Triticum aestivum PE=4 SV=1 - [W5DU87_WHEAT]	10.3	3	25.8011	9.94971	1.08569	1.08203	1.01259	1.11647	1.10734	1.07301	0.964662	0.226745
W5GV21	Uncharacterized protein OS=Triticum aestivum PE=4 SV=1 - [W5GV21_WHEAT]	7.25	2	36.0219	6.94678	1.00689	1.11164	0.987109	1.06573	1.00251	1.16443	0.960703	0.525343
W5B650	Uncharacterized protein OS=Triticum aestivum PE=4 SV=1 - [W5B650_WHEAT]	16.93	2	49.114	5.51611	0.962372	1.00811	0.96548	1.00815	0.985734	1.07881	0.955502	0.223787
W5A9I3	Uncharacterized protein OS=Triticum aestivum PE=4 SV=1 - [W5A9I3_WHEAT]	14.06	3	21.3722	9.34912	0.975666	0.975381	1.08014	1.016	1.0913	1.01218	0.971697	0.534493
W5DB05	Uncharacterized protein OS=Triticum aestivum PE=4 SV=1 - [W5DB05_WHEAT]	14.86	1	8.43244	5.09717	0.976248	0.916798	0.973894	1.15532	1.04979	1.10361	0.86648	0.0151601
W5H3F9	Uncharacterized protein (Fragment) OS=Triticum aestivum PE=4 SV=1 - [W5H3F9_WHEAT]	28.16	2	18.0924	4.88135	1.01274	1.01427	1.08419	1.03384	1.08157	1.02701	0.990068	0.73923
C1K737	Multiprotein bridging factor 1 OS=Triticum aestivum GN=MBF1 PE=2 SV=1 - [C1K737_WHEAT]	21.13	3	15.7063	9.87646	1.11553	1.05541	0.951313	0.965462	0.996464	1.0113	1.05012	0.375268
W5GAL2	Uncharacterized protein OS=Triticum aestivum PE=4 SV=1 - [W5GAL2_WHEAT]	28.76	3	16.5074	7.86963	1.07548	1.05743	1.06029	0.814113	0.817004	0.794032	1.31671	9.66711e-06
Q9M4Z1	Glucose-1-phosphate adenylyltransferase OS=Triticum aestivum GN=AGP-S PE=2 SV=1 - [Q9M4Z1_WHEAT]	62.79	2	52.0284	5.8335	1.09731	1.05998	1.11283	0.934613	0.969043	0.918901	1.15857	0.00229237
W5C227	Uncharacterized protein OS=Triticum aestivum PE=3 SV=1 - [W5C227_WHEAT]	45.3	3	38.9873	8.11865	1.08507	1.09077	1.0977	0.967112	0.986172	0.983871	1.11453	9.02891e-05
W5ATY4	Uncharacterized protein OS=Triticum aestivum PE=4 SV=1 - [W5ATY4_WHEAT]	21.05	1	10.7976	9.29053	1.10228	1.13199	1.10794	1.05057	1.08471	1.08137	1.03903	0.0418961
W5CPL2	Uncharacterized protein OS=Triticum aestivum PE=4 SV=1 - [W5CPL2_WHEAT]	5.02	1	28.6836	6.40479	1.29476	1.27953	1.22749	0.818289	0.837166	0.873548	1.50327	8.29501e-05
W5BRR0	Uncharacterized protein OS=Triticum aestivum PE=3 SV=1 - [W5BRR0_WHEAT]	17.29	3	51.8959	8.1626	1.09462	0.887386	1.04524	1.09633	1.04574	1.01099	0.960101	0.566594
W5GG24	Uncharacterized protein (Fragment) OS=Triticum aestivum PE=4 SV=1 - [W5GG24_WHEAT]	14.86	2	28.3606	7.44482	1.03652	1.05609	1.00646	0.977951	1.04749	0.995538	1.02585	0.363057
W5ER80	Uncharacterized protein OS=Triticum aestivum PE=4 SV=1 - [W5ER80_WHEAT]	10.41	3	43.837	7.88428	0.98199	1.15896	1.01315	1.03657	1.00324	1.07674	1.01205	0.841131
P46274	Mitochondrial outer membrane porin OS=Triticum aestivum GN=VDAC1 PE=2 SV=1 - [VDAC1_WHEAT]	35.64	2	28.887	8.44092	1.08937	0.975635	1.01582	1.06316	1.07052	1.06571	0.962938	0.30179
W5I091	Uncharacterized protein OS=Triticum aestivum PE=4 SV=1 - [W5I091_WHEAT]	4.4	3	61.1583	7.41553	1.05723	0.99654	1.00427	1.00204	0.826971	1.1357	1.03148	0.750706
W4ZPQ1	Uncharacterized protein OS=Triticum aestivum PE=3 SV=1 - [W4ZPQ1_WHEAT]	57.34	1	16.4377	10.2134	0.911478	0.831579	0.959477	1.13308	1.167	1.1336	0.787066	0.00332839
W5GKS4	Uncharacterized protein (Fragment) OS=Triticum aestivum PE=3 SV=1 - [W5GKS4_WHEAT]	15.04	3	39.5528	5.65576	1.04375	0.969774	1.04846	1.00697	0.911142	1.02375	1.04083	0.407986
W5HKE3	40S ribosomal protein S24 OS=Triticum aestivum PE=3 SV=1 - [W5HKE3_WHEAT]	35.83	2	13.8278	10.5796	1.05244	0.940448	1.02136	1.11494	1.0666	1.07693	0.925049	0.0893965
W5C9Q4	Uncharacterized protein OS=Triticum aestivum PE=4 SV=1 - [W5C9Q4_WHEAT]	19.34	5	45.2992	6.78564	1.03045	0.984451	1.01367	1.04548	1.00538	1.03448	0.981598	0.352182
W5D2Y3	Uncharacterized protein OS=Triticum aestivum PE=4 SV=1 - [W5D2Y3_WHEAT]	25	1	14.709	5.45264	1.01843	1.07176	0.978761	1.01331	1.04974	1.03966	0.989118	0.718159
W5GY61	Uncharacterized protein OS=Triticum aestivum PE=4 SV=1 - [W5GY61_WHEAT]	15.43	2	17.0106	8.06006	1.06405	1.02487	1.02649	1.03464	1.11684	1.07744	0.964847	0.23328
W5EDB8	Uncharacterized protein OS=Triticum aestivum PE=4 SV=1 - [W5EDB8_WHEAT]	14.34	4	55.7052	4.85596	0.955171	1.06764	1.03042	1.04038	0.975387	0.990857	1.0155	0.706831
W5AGN2	Histone H2B OS=Triticum aestivum PE=3 SV=1 - [W5AGN2_WHEAT]	77.27	1	7.23786	9.77393	0.988462	0.958913	1.03827	1.04725	1.07128	0.98625	0.961628	0.311398
W5CL83	Uncharacterized protein OS=Triticum aestivum PE=4 SV=1 - [W5CL83_WHEAT]	36.84	1	12.5685	5.2876	1.03418	1.11587	1.08986	0.992511	0.97189	0.978631	1.10088	0.0163705
Q01148	NADH-ubiquinone oxidoreductase chain 1 OS=Triticum aestivum GN=ND1 PE=2 SV=1 - [NU1M_WHEAT]	12.31	3	35.9084	8.41162	0.988894	1.02756	1.05684	1.01031	1.03655	0.995152	1.01029	0.674966
P25866	Ubiquitin-conjugating enzyme E2 2 OS=Triticum aestivum GN=UBC2 PE=1 SV=1 - [UBC2_WHEAT]	11.18	1	17.2905	5.97314	1.01749	1.07953	1.04662	0.925598	1.02022	0.984743	1.07271	0.0970446
W5A959	Uncharacterized protein OS=Triticum aestivum PE=4 SV=1 - [W5A959_WHEAT]	7.05	2	55.1431	5.08447	1.04276	0.980315	1.06447	1.02438	0.905498	1.04064	1.0394	0.474762
Q8VWM9	Putative fructose 1-,6-biphosphate aldolase (Fragment) OS=Triticum aestivum GN=ald PE=2 SV=1 - [Q8VWM9_WHEAT]	71.16	3	29.136	8.48486	1.18706	1.0512	1.11082	1.19704	1.12552	1.09496	0.979972	0.669454
W5FW69	Ribulose-phosphate 3-epimerase OS=Triticum aestivum PE=3 SV=1 - [W5FW69_WHEAT]	27.88	5	24.1292	5.84619	0.957593	1.00294	1.0241	0.993793	1.07325	1.08228	0.947705	0.184546
B5A8A6	Glutaredoxin OS=Triticum aestivum PE=2 SV=1 - [B5A8A6_WHEAT]	56.64	5	11.7641	7.85498	1.01521	1.04947	1.04243	0.885333	0.941983	0.99965	1.0991	0.0542264
W4ZMK6	Uncharacterized protein OS=Triticum aestivum PE=4 SV=1 - [W4ZMK6_WHEAT]	18.4	3	17.7	7.78174	1.02313	1.01421	1.01649	1.08409	1.07774	1.04909	0.951071	0.00917002
W5H440	Uncharacterized protein OS=Triticum aestivum PE=4 SV=1 - [W5H440_WHEAT]	29.27	1	97.7133	5.18604	0.936339	0.995726	1.02325	1.04347	1.01483	0.999863	0.966371	0.297694
W5B5V4	Uncharacterized protein (Fragment) OS=Triticum aestivum PE=4 SV=1 - [W5B5V4_WHEAT]	60.62	8	17.2349	5.03369	0.921741	0.990311	0.95727	1.16808	1.15475	1.10046	0.838177	0.002974
W5DR73	Proteasome subunit alpha type OS=Triticum aestivum PE=3 SV=1 - [W5DR73_WHEAT]	42.19	6	25.9509	4.81787	1.02069	1.05022	1.01843	1.03308	1.03712	1.05739	0.987769	0.372401
W5DIV4	Uncharacterized protein OS=Triticum aestivum PE=3 SV=1 - [W5DIV4_WHEAT]	12.94	4	32.377	5.24951	1.05162	0.966812	1.03343	1.03914	0.938851	1.00591	1.02278	0.594009
W5FEI8	Uncharacterized protein OS=Triticum aestivum PE=4 SV=1 - [W5FEI8_WHEAT]	27.17	5	19.6279	8.55811	1.01875	0.973655	1.02662	1.17317	1.19015	1.15242	0.858719	0.0011144
W5GY41	Uncharacterized protein OS=Triticum aestivum PE=4 SV=1 - [W5GY41_WHEAT]	8.57	5	81.7275	4.86865	1.08861	1.12517	1.07545	0.984328	0.981257	1.03128	1.09756	0.0113917
W5CPT3	Uncharacterized protein OS=Triticum aestivum PE=4 SV=1 - [W5CPT3_WHEAT]	11.32	4	40.3108	6.30322	0.894922	0.96358	0.878747	1.08394	1.09206	1.04161	0.850709	0.00618515
Q9ZTZ1	Uncharacterized protein OS=Triticum aestivum PE=2 SV=1 - [Q9ZTZ1_WHEAT]	4.18	2	53.4096	6.25244	1.08619	0.943937	1.09847	0.919463	0.938679	0.981647	1.1017	0.14284
W5BJ64	Uncharacterized protein OS=Triticum aestivum PE=3 SV=1 - [W5BJ64_WHEAT]	41.45	3	57.3516	8.38232	1.05198	1.11147	1.03805	0.947232	0.95291	0.962269	1.11846	0.00788651
W5B5E4	Uncharacterized protein OS=Triticum aestivum PE=3 SV=1 - [W5B5E4_WHEAT]	30.35	8	31.8567	7.23975	1.11154	1.05481	1.09906	1.0469	1.08399	1.04696	1.02755	0.240325
W5CDK5	Uncharacterized protein OS=Triticum aestivum PE=4 SV=1 - [W5CDK5_WHEAT]	25.67	1	21.2024	6.52197	0.975	0.957768	1.00467	0.986913	1.02786	1.00292	0.973404	0.214603
W5HE21	Peptidyl-prolyl cis-trans isomerase OS=Triticum aestivum PE=3 SV=1 - [W5HE21_WHEAT]	18.9	3	18.1142	8.44092	1.0656	1.04976	1.07536	1.04627	1.00641	1.03385	1.03376	0.0673599
W4ZYK5	Uncharacterized protein OS=Triticum aestivum PE=4 SV=1 - [W4ZYK5_WHEAT]	12.98	1	28.7943	7.38623	0.943093	0.994251	1.03942	0.868529	0.845962	0.884551	1.14533	0.0137182
W5EZ49	Pyruvate kinase OS=Triticum aestivum PE=3 SV=1 - [W5EZ49_WHEAT]	39.11	18	55.8502	6.90283	1.0227	1.03735	1.03972	1.05428	1.05635	1.04535	0.98219	0.0410116
W5B0L7	Uncharacterized protein OS=Triticum aestivum PE=4 SV=1 - [W5B0L7_WHEAT]	17.98	1	10.3189	4.94482	0.964777	1.02073	1.02922	1.07503	1.0738	1.09413	0.929621	0.0231946
W5A2K7	Uncharacterized protein OS=Triticum aestivum PE=4 SV=1 - [W5A2K7_WHEAT]	17.56	6	49.816	6.85889	1.17665	0.994776	1.09695	1.00129	0.995587	1.04321	1.07509	0.236811
W5FHN7	Alpha-amylase OS=Triticum aestivum PE=3 SV=1 - [W5FHN7_WHEAT]	21.1	4	47.5408	6.53662	1.08031	1.02974	1.10691	1.24005	1.16633	1.18615	0.89546	0.0166218
W5I4P0	Uncharacterized protein OS=Triticum aestivum PE=4 SV=1 - [W5I4P0_WHEAT]	25.6	2	17.2841	4.37354	1.02844	1.05475	1.05228	1.03497	1.00845	1.02256	1.02266	0.111085
W5G513	Uncharacterized protein OS=Triticum aestivum PE=4 SV=1 - [W5G513_WHEAT]	40.38	7	16.8632	9.94971	0.997107	1.03675	1.04252	0.99782	1.00619	1.02787	1.01468	0.428398
W5EAL3	Uncharacterized protein OS=Triticum aestivum PE=4 SV=1 - [W5EAL3_WHEAT]	2.56	1	39.015	6.66846	1.02064	0.961145	1.06496	1.0287	1.1599	1.01247	0.95179	0.406648
W5E8I4	Uncharacterized protein OS=Triticum aestivum PE=3 SV=1 - [W5E8I4_WHEAT]	43.54	5	53.6492	5.65576	1.00755	1.03068	1.00072	1.03453	1.04811	1.04747	0.970879	0.0394656
W5G1C8	Uncharacterized protein OS=Triticum aestivum PE=4 SV=1 - [W5G1C8_WHEAT]	31.71	1	17.6427	7.75244	1.16264	1.03922	1.28622	0.952203	1.05245	0.883045	1.20791	0.0819851
W5EV05	Uncharacterized protein OS=Triticum aestivum PE=4 SV=1 - [W5EV05_WHEAT]	34.88	2	4.79567	8.88037	1.01584	1.04007	1.01317	1.02753	1.02816	1.03019	0.994552	0.549897
W5E4T0	Uncharacterized protein OS=Triticum aestivum PE=4 SV=1 - [W5E4T0_WHEAT]	30.65	5	34.0224	6.17627	1.00145	1.09322	1.05796	1.07509	1.08194	1.07478	0.975497	0.380875
W5AE14	Uncharacterized protein OS=Triticum aestivum PE=4 SV=1 - [W5AE14_WHEAT]	14.08	3	23.698	5.61768	1.02341	1.01434	0.952811	0.965408	0.976486	1.01285	1.01212	0.674602
W5BP68	Uncharacterized protein (Fragment) OS=Triticum aestivum PE=4 SV=1 - [W5BP68_WHEAT]	37.35	3	9.1456	4.50049	0.946172	0.990413	0.977406	1.09355	1.12204	1.11303	0.875436	0.000893929
W5FQI1	Uncharacterized protein (Fragment) OS=Triticum aestivum PE=4 SV=1 - [W5FQI1_WHEAT]	45.42	16	29.7558	10.3892	0.954197	0.980175	1.01066	1.09689	1.1231	1.08675	0.890613	0.0035308
Q1W693	Calcium-dependent protein kinase OS=Triticum aestivum GN=CPK1C PE=2 SV=1 - [Q1W693_WHEAT]	9.02	5	59.3687	5.90967	0.983022	0.955261	0.977244	0.964104	0.942741	0.954668	1.01888	0.160763
W5BW25	Uncharacterized protein OS=Triticum aestivum PE=3 SV=1 - [W5BW25_WHEAT]	35.25	5	49.2985	6.04932	1.01716	1.09319	1.00042	1.09466	1.09969	0.981923	0.979375	0.672029
W5BDM2	Uncharacterized protein OS=Triticum aestivum PE=3 SV=1 - [W5BDM2_WHEAT]	48.69	1	71.0931	5.18604	1.28309	1.23734	1.19641	0.7003	0.730439	0.745029	1.70829	5.40889e-05
W5FRF1	Uncharacterized protein OS=Triticum aestivum PE=3 SV=1 - [W5FRF1_WHEAT]	34.66	1	33.68	9.51025	1.05106	1.00551	1.0298	1.06397	1.04125	1.04814	0.978755	0.205297
A4K4Z0	Alpha tubulin-5B OS=Triticum aestivum GN=TUBA-5D PE=2 SV=1 - [A4K4Z0_WHEAT]	20.94	4	49.8557	5.19873	1.00509	1.04032	0.993869	1.02355	1.04222	1.05046	0.975304	0.186253
W5A578	Uncharacterized protein OS=Triticum aestivum PE=4 SV=1 - [W5A578_WHEAT]	46.21	1	15.872	5.56689	0.982826	1.07001	0.987343	1.12335	1.17888	1.09845	0.893991	0.0314165
I3NM23	Lipoxygenase OS=Triticum aestivum GN=Lpx PE=3 SV=1 - [I3NM23_WHEAT]	48.32	13	95.9192	6.27783	0.969403	0.964476	0.987873	1.11446	1.06117	1.12834	0.884318	0.00418692
W5C7G6	Eukaryotic translation initiation factor 6 OS=Triticum aestivum GN=EIF6 PE=3 SV=1 - [W5C7G6_WHEAT]	15.1	3	26.4813	4.85596	1.07554	0.966214	1.05257	1.03791	1.02934	1.02854	0.999526	0.989011
W5CGV5	Uncharacterized protein (Fragment) OS=Triticum aestivum PE=4 SV=1 - [W5CGV5_WHEAT]	36.43	4	70.0332	6.49365	0.980467	0.949065	0.947969	1.01951	0.996418	1.15626	0.907103	0.126421
W5GRF0	Uncharacterized protein OS=Triticum aestivum PE=4 SV=1 - [W5GRF0_WHEAT]	27.87	1	38.3212	5.63037	1.08777	1.07817	1.12926	1.13968	1.11114	1.05853	0.995725	0.876481
W5B9Q2	Uncharacterized protein OS=Triticum aestivum PE=4 SV=1 - [W5B9Q2_WHEAT]	29.12	1	30.5711	6.56592	1.14764	1.03435	0.998998	1.13136	1.0708	1.16022	0.946052	0.309599
W5B1K1	Uncharacterized protein OS=Triticum aestivum PE=4 SV=1 - [W5B1K1_WHEAT]	7.85	10	164.715	6.12549	1.01552	1.0618	1.01184	1.08228	0.985927	0.975797	1.01483	0.708981
W5H391	Uncharacterized protein OS=Triticum aestivum PE=4 SV=1 - [W5H391_WHEAT]	38.3	4	20.3743	7.82568	0.981808	0.986679	1.02118	0.994075	1.03146	0.99715	0.989076	0.557838
Q7XAP5	ABA inducible protein OS=Triticum aestivum GN=Wrab18 PE=2 SV=1 - [Q7XAP5_WHEAT]	66.86	3	17.5175	6.22705	0.968229	0.993837	0.933712	1.06194	1.07931	1.1713	0.874182	0.021917
W5ET97	Uncharacterized protein OS=Triticum aestivum PE=4 SV=1 - [W5ET97_WHEAT]	2.66	1	44.6265	9.59814	1.04373	1.0176	1.05658	0.962467	0.988613	1.02978	1.04598	0.114512
W5AH35	Uncharacterized protein OS=Triticum aestivum PE=3 SV=1 - [W5AH35_WHEAT]	13.05	5	59.0399	8.30908	1.01762	0.999988	1.14643	0.989288	0.983871	0.957006	1.07982	0.174118
W5H836	Uncharacterized protein OS=Triticum aestivum PE=4 SV=1 - [W5H836_WHEAT]	28.71	4	44.677	5.80811	1.02919	1.02931	1.02515	1.0553	1.0939	0.997332	0.980014	0.497064
W5DAV1	Uncharacterized protein OS=Triticum aestivum PE=3 SV=1 - [W5DAV1_WHEAT]	58.42	2	57.3862	6.48096	1.11872	1.11517	1.1334	1.08296	1.01781	1.06364	1.06411	0.0282231
W5EZA9	Uncharacterized protein (Fragment) OS=Triticum aestivum PE=4 SV=1 - [W5EZA9_WHEAT]	7.55	1	17.6642	9.65674	1.21949	0.96029	1.2121	0.903371	1.09823	0.964135	1.14369	0.239262
W5EMC7	Uncharacterized protein OS=Triticum aestivum PE=4 SV=1 - [W5EMC7_WHEAT]	46.86	3	18.093	7.04932	1.05312	0.901168	1.02085	1.16958	1.11245	0.993929	0.908173	0.221842
W5H208	40S ribosomal protein S24 OS=Triticum aestivum PE=3 SV=1 - [W5H208_WHEAT]	30.66	1	15.7058	10.7114	0.90453	1.00885	0.960725	1.16153	1.20986	1.12453	0.822129	0.00601277
W5GEL1	Proteasome subunit beta type OS=Triticum aestivum PE=3 SV=1 - [W5GEL1_WHEAT]	25.98	2	22.7845	5.43994	0.960687	0.983089	0.973225	0.972468	1.00088	1.05957	0.961783	0.217896
W4ZQ38	Nucleoside diphosphate kinase (Fragment) OS=Triticum aestivum PE=3 SV=1 - [W4ZQ38_WHEAT]	36.48	1	26.0637	10.0229	0.928745	0.821502	0.955241	1.09953	1.03078	1.05849	0.848433	0.0239991
W5G3P3	Uncharacterized protein OS=Triticum aestivum PE=4 SV=1 - [W5G3P3_WHEAT]	24.26	3	15.428	5.18604	1.10894	1.06635	1.07788	1.06029	1.17042	0.986457	1.01119	0.837795
W5EM63	Uncharacterized protein OS=Triticum aestivum PE=4 SV=1 - [W5EM63_WHEAT]	73.19	4	15.2696	6.31592	1.21528	1.18026	1.02786	1.10543	1.08471	1.03171	1.06255	0.336592
W5CME5	Uncharacterized protein OS=Triticum aestivum PE=3 SV=1 - [W5CME5_WHEAT]	33.63	2	12.4675	9.5835	1.00398	0.940256	0.94025	1.08741	1.06433	1.05769	0.898753	0.0093455
W5CIR3	Uncharacterized protein (Fragment) OS=Triticum aestivum PE=4 SV=1 - [W5CIR3_WHEAT]	6.34	2	41.0952	4.64014	1.05342	1.00451	1.01664	1.00584	0.953802	1.06142	1.01771	0.631302
Q70AI5	Putative transmembrane protein-like protein (Fragment) OS=Triticum aestivum GN=at1G21900 PE=2 SV=1 - [Q70AI5_WHEAT]	40.46	5	14.4074	6.07471	0.992064	0.950187	0.986854	0.97619	1.20494	1.13193	0.884111	0.136078
W5HYN5	Uncharacterized protein OS=Triticum aestivum PE=3 SV=1 - [W5HYN5_WHEAT]	25.38	7	41.1099	8.33838	0.962806	1.03084	1.00653	1.03057	1.03372	1.04689	0.96432	0.145722
W5B2J4	Uncharacterized protein OS=Triticum aestivum PE=4 SV=1 - [W5B2J4_WHEAT]	36.41	6	22.9428	6.354	0.993679	0.981358	1.0135	1.15615	1.12917	1.08707	0.88618	0.0044791
W5CFY3	Uncharacterized protein OS=Triticum aestivum PE=4 SV=1 - [W5CFY3_WHEAT]	21.85	2	17.1088	8.07471	0.985076	0.941797	0.965465	1.08511	1.04793	0.972631	0.931311	0.114753
W5GBF9	Uncharacterized protein OS=Triticum aestivum PE=4 SV=1 - [W5GBF9_WHEAT]	6.6	7	120.059	6.06201	0.99449	1.02717	1.05322	0.974448	0.908788	0.982837	1.07285	0.0738585
I0IT53	Alpha/beta-gliadin OS=Triticum aestivum PE=4 SV=1 - [I0IT53_WHEAT]	24.66	1	33.5898	7.72314	1.12559	0.953865	0.999992	1.14993	1.11914	1.10333	0.913135	0.139799
W5F2K0	Uncharacterized protein OS=Triticum aestivum PE=4 SV=1 - [W5F2K0_WHEAT]	32.61	11	41.9896	5.94775	1.07387	1.12824	1.10197	1.0468	1.02866	1.02199	1.06671	0.016581
W5ATW1	Uncharacterized protein OS=Triticum aestivum PE=3 SV=1 - [W5ATW1_WHEAT]	49.37	1	26.004	5.03369	1.03129	1.04456	0.998761	1.04331	1.01462	1.06357	0.984976	0.471171
W5CH96	Malic enzyme OS=Triticum aestivum PE=3 SV=1 - [W5CH96_WHEAT]	39.06	5	28.2896	5.021	1.01545	1.02289	1.01231	0.976275	1.04326	1.03829	0.997653	0.917818
W5DHH8	Uncharacterized protein OS=Triticum aestivum PE=4 SV=1 - [W5DHH8_WHEAT]	16.46	3	16.829	9.08545	1.00852	1.05621	1.05433	1.06953	0.976614	1.0257	1.01537	0.638734
W5FN81	Uncharacterized protein OS=Triticum aestivum PE=4 SV=1 - [W5FN81_WHEAT]	13.38	8	81.2625	6.84424	1.02164	1.05425	1.02641	1.00782	0.965116	1.08833	1.0134	0.733991
W5BF91	Uncharacterized protein OS=Triticum aestivum PE=4 SV=1 - [W5BF91_WHEAT]	7.64	5	98.7726	8.38232	1.10083	1.05578	1.06135	0.93025	0.92589	0.989761	1.13073	0.00771483
W5AM18	Uncharacterized protein (Fragment) OS=Triticum aestivum PE=4 SV=1 - [W5AM18_WHEAT]	6.19	2	46.8815	5.22412	1.04185	0.988061	1.14584	0.951765	1.00529	0.972492	1.08404	0.16831
W5FTE3	Uncharacterized protein OS=Triticum aestivum PE=3 SV=1 - [W5FTE3_WHEAT]	35.68	2	47.1452	5.40186	1.0392	1.01634	1.01912	1.11242	1.02777	1.09818	0.949445	0.114707
W5CXD2	Uncharacterized protein OS=Triticum aestivum PE=4 SV=1 - [W5CXD2_WHEAT]	42.68	2	8.74875	9.99365	1.01834	0.966408	1.02558	0.974055	1.02521	1.04469	0.988955	0.710607
P02276	Histone H2A.2.1 OS=Triticum aestivum PE=1 SV=1 - [H2A2_WHEAT]	30.46	1	16.0032	10.6235	1.10664	1.10521	1.09083	0.859585	0.842013	1.00605	1.21976	0.0191619
W5AP83	Uncharacterized protein OS=Triticum aestivum PE=3 SV=1 - [W5AP83_WHEAT]	11.34	3	26.0404	8.646	0.964172	0.959983	0.982837	1.11706	1.15031	1.07	0.871043	0.0041414
W5I5D8	Uncharacterized protein OS=Triticum aestivum PE=4 SV=1 - [W5I5D8_WHEAT]	30.18	6	18.6442	4.56396	0.96536	0.99235	1.05804	0.966792	1.04814	0.952393	1.01632	0.711063
W5FQ74	Uncharacterized protein OS=Triticum aestivum PE=3 SV=1 - [W5FQ74_WHEAT]	25.59	2	116.686	5.33838	1.03159	1.04831	1.0663	1.00219	1.04299	1.07686	1.00774	0.752047
W5GDP4	Uncharacterized protein OS=Triticum aestivum PE=4 SV=1 - [W5GDP4_WHEAT]	32.37	2	15.1929	5.21143	0.957359	1.00509	0.980754	1.12627	1.11729	1.10247	0.879615	0.000960122
W5EWD3	Uncharacterized protein OS=Triticum aestivum PE=4 SV=1 - [W5EWD3_WHEAT]	36.97	1	13.7448	11.3853	1.02337	1.07356	1.01302	0.944732	1.00061	1.14007	1.00795	0.899875
W5E0U1	Uncharacterized protein OS=Triticum aestivum PE=4 SV=1 - [W5E0U1_WHEAT]	28.82	10	49.6472	6.12549	1.09803	1.03421	1.01755	1.02481	1.05079	1.04068	1.01076	0.685793
W5FH92	Uncharacterized protein OS=Triticum aestivum PE=3 SV=1 - [W5FH92_WHEAT]	28.57	3	21.3948	11.1069	0.998971	0.961484	0.965038	1.0554	1.0451	1.00279	0.942707	0.041711
W5DC13	Uncharacterized protein OS=Triticum aestivum PE=3 SV=1 - [W5DC13_WHEAT]	36.77	4	23.75	6.17627	0.976914	0.974714	1.00771	0.839791	0.903256	0.913488	1.11398	0.016469
D0PRB4	Peroxiredoxin OS=Triticum aestivum PE=2 SV=1 - [D0PRB4_WHEAT]	65.6	3	23.9622	6.78564	0.925733	1.02559	1.08168	1.02157	1.05745	1.03585	0.973715	0.590957
P12862	ATP synthase subunit alpha, mitochondrial OS=Triticum aestivum GN=ATPA PE=3 SV=1 - [ATPAM_WHEAT]	42.04	17	55.2297	5.89697	1.02047	1.02065	1.04136	1.00499	1.0118	1.02282	1.01411	0.174325
W5BRK9	Uncharacterized protein OS=Triticum aestivum PE=3 SV=1 - [W5BRK9_WHEAT]	44.66	2	23.5959	10.4624	0.976597	0.880166	0.954278	1.09736	1.09679	1.11248	0.850121	0.00505039
W5DNA0	Uncharacterized protein (Fragment) OS=Triticum aestivum PE=4 SV=1 - [W5DNA0_WHEAT]	0.37	1	213.849	5.84619	1.05189	1.01858	1.0958	0.914353	0.969683	0.955223	1.11518	0.0172939
W5GV92	Uncharacterized protein OS=Triticum aestivum PE=3 SV=1 - [W5GV92_WHEAT]	42.24	2	59.0007	6.62451	1.34477	1.23964	1.04149	1.74502	1.37867	1.1118	0.856075	0.375479
W5BH20	Anamorsin homolog OS=Triticum aestivum PE=3 SV=1 - [W5BH20_WHEAT]	10.28	1	37.9366	7.75244	0.991155	0.977	1.00237	1.02769	0.978582	1.06602	0.966877	0.26738
W5BM83	Uncharacterized protein OS=Triticum aestivum PE=4 SV=1 - [W5BM83_WHEAT]	49.63	2	92.6231	6.48096	1.10891	1.07281	1.05374	0.945208	0.951083	0.98422	1.12322	0.00426128
B0LXM0	S-adenosylmethionine synthase OS=Triticum aestivum GN=SAMS PE=2 SV=1 - [METK_WHEAT]	26.01	4	43.1527	5.88428	1.12622	1.09648	1.07636	1.07567	1.09467	1.00314	1.03957	0.253676
Q8LRU5	HMG-I/Y protein HMGa OS=Triticum aestivum GN=HMGa PE=3 SV=1 - [Q8LRU5_WHEAT]	34.39	6	19.3102	10.4331	1.05035	0.974478	1.05798	1.05492	0.979044	1.02108	1.00909	0.801874
W5AQI0	Uncharacterized protein (Fragment) OS=Triticum aestivum PE=3 SV=1 - [W5AQI0_WHEAT]	39.35	1	17.3785	10.6528	1.1784	1.28105	1.17357	1.08785	1.14175	1.08604	1.09572	0.0554231
W5AZ21	Uncharacterized protein OS=Triticum aestivum PE=4 SV=1 - [W5AZ21_WHEAT]	30.81	5	200.608	4.67822	1.03497	1.04071	1.0424	0.856121	0.924363	0.951321	1.1414	0.0105718
W5G036	Citrate synthase OS=Triticum aestivum PE=3 SV=1 - [W5G036_WHEAT]	28.18	2	40.8912	9.18799	1.0025	1.08261	1.02125	1.21409	1.25576	1.17766	0.851636	0.00549595
W5FEK9	Uncharacterized protein OS=Triticum aestivum PE=3 SV=1 - [W5FEK9_WHEAT]	22.73	4	24.1946	5.66846	1.00126	0.964957	1.00842	1.03381	1.03097	1.05061	0.95482	0.0337414
W5HR29	Uncharacterized protein OS=Triticum aestivum PE=4 SV=1 - [W5HR29_WHEAT]	5.41	1	16.9378	8.80713	1.0549	1.03285	1.01873	0.979307	1.07316	1.00118	1.0173	0.591561
I0JTT9	Glutamate decarboxylase OS=Triticum aestivum GN=gad1 PE=3 SV=1 - [I0JTT9_WHEAT]	32.85	4	53.8294	5.57959	1.01551	1.0547	0.997973	1.01356	0.96303	0.998555	1.03127	0.239962
W5ECX3	Uncharacterized protein (Fragment) OS=Triticum aestivum PE=4 SV=1 - [W5ECX3_WHEAT]	45.95	2	7.88602	8.55811	1.10007	1.02685	1.09614	0.873346	0.783412	0.815021	1.30394	0.00212677
W5F0M8	Uncharacterized protein OS=Triticum aestivum PE=3 SV=1 - [W5F0M8_WHEAT]	37.23	5	21.4254	10.1401	1.00981	0.975581	0.986572	1.09194	1.03846	1.1043	0.918776	0.0178713
W5AXT4	Uncharacterized protein OS=Triticum aestivum PE=4 SV=1 - [W5AXT4_WHEAT]	17.14	6	43.3978	7.45947	1.06313	1.14661	1.16919	0.96055	0.9579	0.960566	1.17364	0.00667753
W5BDD7	Histidinol dehydrogenase, chloroplastic OS=Triticum aestivum PE=3 SV=1 - [W5BDD7_WHEAT]	13.68	6	50.6309	6.31592	0.959987	0.970459	1.01661	1.07747	1.09204	1.07677	0.907825	0.00528336
W5IBL5	Uncharacterized protein OS=Triticum aestivum PE=4 SV=1 - [W5IBL5_WHEAT]	5.76	4	79.5189	5.71924	0.910312	1.00747	1.04359	0.894558	0.892685	0.962367	1.07702	0.199103
W5DJM5	Uncharacterized protein OS=Triticum aestivum PE=3 SV=1 - [W5DJM5_WHEAT]	44.12	2	75.3407	7.6499	1.05072	1.08014	1.09612	0.925657	0.90067	0.954566	1.16041	0.00190965
W5GEN2	Uncharacterized protein OS=Triticum aestivum PE=4 SV=1 - [W5GEN2_WHEAT]	19.73	7	59.1243	5.47803	0.994448	1.00618	1.00626	1.02311	1.04902	1.03534	0.967633	0.0165587
W5FDZ3	Mitochondrial Rho GTPase OS=Triticum aestivum PE=3 SV=1 - [W5FDZ3_WHEAT]	31	4	71.3866	5.90967	1.07431	1.12279	0.999551	1.01016	0.973722	1.00503	1.06951	0.139405
D1MBU0	Type II metacaspase OS=Triticum aestivum GN=MCAII PE=2 SV=1 - [D1MBU0_WHEAT]	9.63	3	43.9725	5.51611	0.989415	0.999135	1.0025	0.984229	0.979859	0.96688	1.0205	0.0372618
W5D6V1	Uncharacterized protein OS=Triticum aestivum PE=3 SV=1 - [W5D6V1_WHEAT]	31.94	8	36.9482	5.0083	1.09397	0.966384	1.00474	1.02656	1.04903	1.00718	0.994266	0.88915
W5F249	Beta-amylase OS=Triticum aestivum PE=3 SV=1 - [W5F249_WHEAT]	49.52	4	23.3545	4.93213	1.05642	1.0672	0.997265	1.02659	1.00731	0.987004	1.0331	0.246275
W5ETG2	Uncharacterized protein OS=Triticum aestivum PE=4 SV=1 - [W5ETG2_WHEAT]	4.82	1	18.1368	5.04639	0.960515	0.964048	1.02742	1.0418	1.02646	1.00397	0.960862	0.175195
W5FG05	Uncharacterized protein (Fragment) OS=Triticum aestivum PE=4 SV=1 - [W5FG05_WHEAT]	61.59	6	16.8009	6.56592	0.864564	0.907022	0.942606	1.10436	1.04058	1.07728	0.842336	0.00437523
W5FLK8	Uncharacterized protein OS=Triticum aestivum PE=4 SV=1 - [W5FLK8_WHEAT]	12.02	2	24.0389	5.79541	1.02812	0.990044	1.04463	0.91511	0.986197	0.889975	1.09727	0.0519335
W5CSQ6	Uncharacterized protein (Fragment) OS=Triticum aestivum PE=4 SV=1 - [W5CSQ6_WHEAT]	21.94	4	27.1538	5.47803	0.953059	0.939541	1.01005	0.969261	0.974347	0.984557	0.991287	0.719583
W5E549	Uncharacterized protein OS=Triticum aestivum PE=4 SV=1 - [W5E549_WHEAT]	33.14	2	18.9491	5.84619	1.00896	1.02158	1.06073	1.07791	1.18406	1.02145	0.941479	0.270632
W5EQ38	Uncharacterized protein OS=Triticum aestivum PE=4 SV=1 - [W5EQ38_WHEAT]	28.5	2	134.543	7.21045	1.03894	1.02524	1.04424	0.898968	0.977941	0.914899	1.11341	0.0130403
W5FX55	Uncharacterized protein OS=Triticum aestivum PE=4 SV=1 - [W5FX55_WHEAT]	39.8	4	11.2636	6.93213	0.851985	0.996039	0.998725	0.906149	0.993021	1.0041	0.980533	0.759698
W5ASQ6	Uncharacterized protein OS=Triticum aestivum PE=4 SV=1 - [W5ASQ6_WHEAT]	28.46	2	40.8959	4.97021	0.932181	1.45705	1.06731	1.04763	0.850891	1.02114	1.18388	0.349319
W5BC09	Carboxypeptidase (Fragment) OS=Triticum aestivum PE=3 SV=1 - [W5BC09_WHEAT]	20.54	10	56.8374	6.13818	0.993779	1.01828	1.06743	0.966117	1.02126	1.01475	1.02577	0.405766
W5C2F4	Uncharacterized protein OS=Triticum aestivum PE=4 SV=1 - [W5C2F4_WHEAT]	10.08	6	82.3995	5.65576	1.04894	1.05686	1.11669	0.954072	0.951141	0.963356	1.12338	0.00555637
W5GZ76	Uncharacterized protein OS=Triticum aestivum PE=4 SV=1 - [W5GZ76_WHEAT]	25.99	4	19.9759	6.52197	1.06302	1.0922	1.04814	1.10608	1.12167	0.989536	0.995671	0.920425
W4ZUF2	Uncharacterized protein OS=Triticum aestivum PE=3 SV=1 - [W4ZUF2_WHEAT]	24.54	9	35.4935	9.5249	1.06316	1.04737	1.06379	1.06581	1.04298	1.05249	1.00412	0.63709
W5HG39	Uncharacterized protein OS=Triticum aestivum PE=3 SV=1 - [W5HG39_WHEAT]	17.27	3	27.6053	7.18115	0.958982	0.982967	0.978674	1.0446	1.09633	1.08346	0.90579	0.00417578
W5EKX5	Uncharacterized protein OS=Triticum aestivum PE=4 SV=1 - [W5EKX5_WHEAT]	9.52	1	8.35383	3.70068	0.808674	1.04674	0.94392	0.878363	0.8193	0.956808	1.05457	0.576905
W5HWM1	Profilin OS=Triticum aestivum PE=3 SV=1 - [W5HWM1_WHEAT]	52.58	2	10.3643	5.37646	1.07981	1.29077	1.05964	0.944688	1.06048	0.966088	1.15447	0.13559
W5EMZ6	Sucrose synthase OS=Triticum aestivum PE=3 SV=1 - [W5EMZ6_WHEAT]	11.64	5	58.3967	7.07861	1.05066	1.01297	1.0461	1.02659	1.01424	1.03717	1.01031	0.480121
W5B546	Uncharacterized protein OS=Triticum aestivum PE=4 SV=1 - [W5B546_WHEAT]	9.09	1	12.3583	9.30518	0.938187	1.00029	0.92755	1.32489	1.04233	1.20469	0.802379	0.0503452
W5G9R9	Uncharacterized protein OS=Triticum aestivum PE=4 SV=1 - [W5G9R9_WHEAT]	11.05	4	60.0626	9.40771	0.944103	0.970203	0.966012	0.966063	1.02407	0.987436	0.967338	0.159256
D8L9A6	Putative PDI-like protein OS=Triticum aestivum GN=pdil6-1 PE=2 SV=1 - [D8L9A6_WHEAT]	20.81	3	16.6346	5.42725	0.9419	0.985584	1.01519	0.969127	0.97373	0.984195	1.00534	0.822482
W5C3H4	Proteasome subunit alpha type OS=Triticum aestivum PE=3 SV=1 - [W5C3H4_WHEAT]	31.91	6	25.8123	5.47803	1.02185	0.982088	0.972118	1.06455	1.09842	1.0888	0.915212	0.00727705
W5I3H5	Uncharacterized protein OS=Triticum aestivum PE=4 SV=1 - [W5I3H5_WHEAT]	4.31	2	43.265	10.4038	1.0274	1.07383	1.01896	0.90936	0.880688	0.942257	1.14196	0.00631236
W5D2A6	Uncharacterized protein OS=Triticum aestivum PE=4 SV=1 - [W5D2A6_WHEAT]	2.25	1	40.7284	5.22412	1.06167	1.05141	1.03743	1.00407	1.04334	1.04647	1.01831	0.285985
W5DYH0	Uncharacterized protein OS=Triticum aestivum PE=4 SV=1 - [W5DYH0_WHEAT]	71.39	3	39.2561	6.82959	1.13574	1.05092	0.990433	1.04673	0.99071	1.06619	1.02367	0.635667
R4ZCU3	M-2 OS=Triticum aestivum GN=m-2 PE=4 SV=1 - [R4ZCU3_WHEAT]	14.2	5	35.872	6.31592	1.01804	1.15549	1.00489	1.06846	1.04244	1.03787	1.00942	0.85025
Q05806	Type-5 thionin OS=Triticum aestivum GN=TTHV PE=2 SV=1 - [THN5_WHEAT]	59.54	3	13.7384	4.52588	0.975659	0.88356	1.0243	0.934769	0.839085	0.943028	1.06133	0.354288
W5H151	Uncharacterized protein OS=Triticum aestivum PE=4 SV=1 - [W5H151_WHEAT]	43.31	13	40.6303	6.81494	1.01273	1.02593	1.05825	0.958372	0.986683	0.987136	1.05617	0.0293463
W5B5B0	Uncharacterized protein (Fragment) OS=Triticum aestivum PE=4 SV=1 - [W5B5B0_WHEAT]	34.29	1	4.18325	5.10986	1.00982	1.02613	1.0335	1.12165	1.07498	1.07124	0.939281	0.0200319
W5FP95	Uncharacterized protein OS=Triticum aestivum PE=3 SV=1 - [W5FP95_WHEAT]	39.48	2	84.5683	6.11279	1.07256	1.04689	1.03927	0.969473	1.00704	1.01883	1.05454	0.0387485
P41378	Eukaryotic initiation factor 4A OS=Triticum aestivum PE=2 SV=1 - [IF4A_WHEAT]	50	1	46.8979	5.47803	1.07634	0.960874	1.03827	0.967469	0.96427	1.01784	1.04269	0.332958
W5EYH6	Uncharacterized protein OS=Triticum aestivum PE=4 SV=1 - [W5EYH6_WHEAT]	30.08	1	13.4046	7.81104	1.07793	1.0288	1.05532	1.00387	0.994688	1.00072	1.05427	0.0198834
W5CPX1	Uncharacterized protein OS=Triticum aestivum PE=3 SV=1 - [W5CPX1_WHEAT]	26.85	11	50.3849	7.06396	1.01092	0.934326	1.03908	1.06873	1.06452	1.06648	0.932679	0.0836387
W5B748	Uncharacterized protein OS=Triticum aestivum PE=4 SV=1 - [W5B748_WHEAT]	14.29	3	23.184	9.17334	1.03514	0.929869	1.05469	0.965576	1.0534	1.00684	0.997977	0.966983
W5FRX2	Uncharacterized protein (Fragment) OS=Triticum aestivum PE=4 SV=1 - [W5FRX2_WHEAT]	30.16	3	14.3813	4.51318	0.976586	1.06051	0.973691	1.08951	1.09918	1.10295	0.914678	0.0311912
W5FIY5	Uncharacterized protein OS=Triticum aestivum PE=3 SV=1 - [W5FIY5_WHEAT]	44.57	1	57.2867	5.92236	0.96392	1.02723	1.00144	1.01615	0.989948	1.02093	0.988623	0.609565
W5DM33	Glutamine synthetase OS=Triticum aestivum PE=3 SV=1 - [W5DM33_WHEAT]	14.6	1	40.2122	7.57666	1.04867	0.943938	1.02849	0.954884	0.936345	1.00148	1.04438	0.317219
W4ZWJ3	Uncharacterized protein OS=Triticum aestivum PE=4 SV=1 - [W4ZWJ3_WHEAT]	46.84	7	26.6529	10.1841	1.03792	1.03048	1.02662	1.04379	1.05434	1.0618	0.979463	0.0250066
W5CX26	Uncharacterized protein OS=Triticum aestivum PE=3 SV=1 - [W5CX26_WHEAT]	40.27	4	24.3422	5.74463	0.99668	1.024	1.00685	0.968054	0.925304	0.981839	1.05298	0.053989
Q9SP56	Glutathione S-transferase OS=Triticum aestivum GN=GST1 PE=2 SV=1 - [Q9SP56_WHEAT]	39.62	6	23.324	6.20166	0.993856	1.04814	0.987469	1.04793	1.07819	1.07405	0.946659	0.0568521
W5GYX5	Glyceraldehyde-3-phosphate dehydrogenase OS=Triticum aestivum PE=3 SV=1 - [W5GYX5_WHEAT]	75.07	14	36.5857	7.15186	1.00885	1.01208	1.01262	1.16499	1.14379	1.1156	0.885866	0.000816747
W5CCT9	Uncharacterized protein OS=Triticum aestivum PE=4 SV=1 - [W5CCT9_WHEAT]	31.82	2	19.3073	5.09717	1.04619	1.05905	1.0708	1.05556	1.05151	1.03593	1.01051	0.301561
W5E4N1	Uncharacterized protein OS=Triticum aestivum PE=4 SV=1 - [W5E4N1_WHEAT]	2.84	1	96.7004	4.76709	0.996305	1.06754	1.0699	0.940748	0.996247	0.965395	1.07971	0.0564226
W5HXV0	Uncharacterized protein OS=Triticum aestivum PE=4 SV=1 - [W5HXV0_WHEAT]	23.81	4	35.528	5.21143	1.12631	1.22231	1.15105	0.885445	0.809364	0.916741	1.34008	0.00232246
W5FJ27	Uncharacterized protein OS=Triticum aestivum PE=4 SV=1 - [W5FJ27_WHEAT]	27.64	12	61.2129	6.12549	1.0152	1.0195	1.01553	1.00858	1.0284	1.03558	0.992729	0.41478
W5FW73	Uncharacterized protein OS=Triticum aestivum PE=4 SV=1 - [W5FW73_WHEAT]	22.97	3	15.4107	9.34912	0.995735	1.09978	1.1081	1.15413	1.10009	1.02335	0.977441	0.662644
W5FCC0	Inosine-5'-monophosphate dehydrogenase OS=Triticum aestivum PE=3 SV=1 - [W5FCC0_WHEAT]	20.52	9	52.0125	5.90967	1.06949	1.0102	0.972387	1.17501	1.09551	1.1059	0.903939	0.0455637
W5F6F0	Uncharacterized protein OS=Triticum aestivum PE=4 SV=1 - [W5F6F0_WHEAT]	17.01	4	27.0025	5.85889	0.988407	1.00167	1.00509	1.10629	1.10986	1.09932	0.903392	5.68767e-05
D8L9B5	Putative PDI-like protein OS=Triticum aestivum GN=pdil5-1 PE=2 SV=1 - [D8L9B5_WHEAT]	35	2	47.1922	5.47803	0.978045	1.01573	0.924283	1.05394	0.939295	1.08054	0.949341	0.364773
Q7XJA9	Glucose-1-phosphate adenylyltransferase OS=Triticum aestivum GN=agp2 PE=3 SV=1 - [Q7XJA9_WHEAT]	64.75	1	57.6697	6.27783	1.03971	1.00818	1.12252	0.928075	0.98018	0.878787	1.13755	0.0466937
W4ZWI7	Glucose-6-phosphate isomerase OS=Triticum aestivum PE=3 SV=1 - [W4ZWI7_WHEAT]	40.55	6	59.8289	7.06396	0.985473	1.02831	0.993958	1.01294	1.05726	1.00406	0.978361	0.351169
W5FI90	Uncharacterized protein OS=Triticum aestivum PE=4 SV=1 - [W5FI90_WHEAT]	44.04	2	36.4459	5.30029	1.04073	0.995811	1.06024	0.919153	0.96028	0.995707	1.07709	0.0647037
W5A1W8	Uncharacterized protein OS=Triticum aestivum PE=4 SV=1 - [W5A1W8_WHEAT]	6.53	3	43.0336	6.78564	1.01306	0.897242	0.992906	1.04917	0.976747	1.08069	0.934528	0.223832
W5IB50	Uncharacterized protein OS=Triticum aestivum PE=4 SV=1 - [W5IB50_WHEAT]	19.4	5	73.6461	5.10986	1.03042	1.05562	0.992993	0.991924	0.972414	0.986795	1.04334	0.0894748
W5DVC9	Uncharacterized protein OS=Triticum aestivum PE=3 SV=1 - [W5DVC9_WHEAT]	19.41	6	32.3052	9.53955	1.01357	1.05228	1.04681	1.08123	1.11664	1.11979	0.938209	0.0168051
W5DRR0	Uncharacterized protein OS=Triticum aestivum PE=4 SV=1 - [W5DRR0_WHEAT]	10.79	2	46.2147	4.81787	1.08895	1.08343	1.13221	0.987557	0.952126	0.85664	1.18176	0.0157178
W5D5Y8	Uncharacterized protein (Fragment) OS=Triticum aestivum PE=4 SV=1 - [W5D5Y8_WHEAT]	8.57	6	69.7441	9.17334	1.04257	1.09696	1.08437	0.865718	0.930425	0.943726	1.17666	0.00521846
W5DFM6	Pyruvate kinase OS=Triticum aestivum PE=3 SV=1 - [W5DFM6_WHEAT]	11.56	2	45.6936	6.41748	0.954374	0.987505	1.03085	1.14985	1.10903	1.02302	0.905791	0.0766356
W5EVZ9	Malate dehydrogenase OS=Triticum aestivum PE=3 SV=1 - [W5EVZ9_WHEAT]	16.91	3	28.6769	7.98682	1.02236	1.01738	1.21463	1.02706	0.91443	0.920274	1.13719	0.154009
W5GXB1	Uncharacterized protein OS=Triticum aestivum PE=4 SV=1 - [W5GXB1_WHEAT]	23.06	5	43.2623	5.70654	1.02382	1.02726	0.988133	1.00593	0.931047	0.962502	1.04819	0.136562
W5H210	Uncharacterized protein OS=Triticum aestivum PE=4 SV=1 - [W5H210_WHEAT]	18.18	4	48.8115	5.60498	1.05427	0.999346	1.04742	1.08914	1.08237	1.08497	0.952265	0.0407665
W5DLR3	Uncharacterized protein OS=Triticum aestivum PE=4 SV=1 - [W5DLR3_WHEAT]	7.19	1	15.121	9.11475	0.974415	0.967506	0.959618	1.13524	1.08731	1.10328	0.872425	0.000656482
W5HXW2	Uncharacterized protein OS=Triticum aestivum PE=4 SV=1 - [W5HXW2_WHEAT]	14.89	8	55.497	5.59229	1.09418	1.08681	1.09821	0.936434	0.868818	0.911546	1.20701	0.000724964
W5BRS6	Uncharacterized protein OS=Triticum aestivum PE=4 SV=1 - [W5BRS6_WHEAT]	26.97	10	43.1704	6.25244	0.959636	0.945945	1.03099	1.0665	1.03113	1.01535	0.943331	0.125153
W5C070	Dolichyl-diphosphooligosaccharide--protein glycosyltransferase subunit 1 OS=Triticum aestivum PE=3 SV=1 - [W5C070_WHEAT]	27.14	2	14.6661	9.5249	1.07464	0.946053	1.05969	1.15368	1.07619	1.03186	0.944399	0.325576
W5E014	Uncharacterized protein OS=Triticum aestivum PE=4 SV=1 - [W5E014_WHEAT]	10.24	1	28.1378	6.17627	1.02658	1.08128	1.0533	0.988393	1.03351	0.988766	1.04999	0.0824831
W5CN13	Uncharacterized protein OS=Triticum aestivum PE=3 SV=1 - [W5CN13_WHEAT]	28.24	5	19.5203	9.94971	0.967174	1.06146	0.983368	1.06095	1.07407	1.09662	0.932034	0.0769679
W5H4U4	Uncharacterized protein OS=Triticum aestivum PE=3 SV=1 - [W5H4U4_WHEAT]	40.14	3	29.6302	8.27979	1.11805	1.13887	1.12508	0.899302	1.02709	0.886372	1.20237	0.013845
W5GEA8	Uncharacterized protein OS=Triticum aestivum PE=4 SV=1 - [W5GEA8_WHEAT]	11.95	3	77.2495	7.50342	1.07959	0.934738	1.0305	1.06391	0.897038	0.975808	1.0368	0.605096
P16347	Endogenous alpha-amylase/subtilisin inhibitor OS=Triticum aestivum PE=1 SV=1 - [IAAS_WHEAT]	80.56	2	19.6208	7.21045	1.25132	0.982764	1.05662	1.24838	1.07248	1.01863	0.985389	0.885438
W5HXL8	Uncharacterized protein OS=Triticum aestivum PE=4 SV=1 - [W5HXL8_WHEAT]	41.77	3	8.38425	6.0874	1.04889	1.05766	1.02355	1.21183	1.08591	1.04378	0.936728	0.243055
W5AJX0	Uncharacterized protein OS=Triticum aestivum PE=3 SV=1 - [W5AJX0_WHEAT]	33.88	3	39.1152	5.69385	1.03193	1.14366	1.12754	0.866985	0.899457	0.896538	1.24039	0.00421824
W5EZP1	Trehalose 6-phosphate phosphatase (Fragment) OS=Triticum aestivum PE=3 SV=1 - [W5EZP1_WHEAT]	18.25	2	32.2848	5.2749	1.04499	1.35574	1.04049	0.933358	0.937138	0.90051	1.24186	0.100444
W5AEU3	Uncharacterized protein OS=Triticum aestivum PE=4 SV=1 - [W5AEU3_WHEAT]	18.43	6	42.7242	6.63916	0.956195	0.998352	0.946882	1.01431	1.03171	1.01755	0.947072	0.0318477
W5FF37	Uncharacterized protein OS=Triticum aestivum PE=4 SV=1 - [W5FF37_WHEAT]	38.16	24	100.93	5.77002	1.16192	1.16222	1.16032	0.76934	0.808256	0.831168	1.44657	3.7935e-05
W5GZW2	Uncharacterized protein (Fragment) OS=Triticum aestivum PE=4 SV=1 - [W5GZW2_WHEAT]	42.98	27	98.844	6.21436	1.02264	1.03005	1.01417	1.04035	1.07489	1.05162	0.968421	0.0404301
W5FKC9	Uncharacterized protein OS=Triticum aestivum PE=4 SV=1 - [W5FKC9_WHEAT]	49.56	5	13.3775	5.17334	1.0292	1.06911	1.03426	0.942356	0.878186	0.907988	1.14808	0.00384396
W5GCF7	Uncharacterized protein OS=Triticum aestivum PE=4 SV=1 - [W5GCF7_WHEAT]	29.27	1	97.7123	5.21143	0.942344	0.987785	0.957359	0.994102	1.01853	1.01438	0.953907	0.0387868
W5CXE7	Uncharacterized protein OS=Triticum aestivum PE=4 SV=1 - [W5CXE7_WHEAT]	24.59	4	13.8442	9.31982	0.985246	1.01517	1.14631	1.10319	1.02334	0.98811	1.0103	0.867312
W5D104	Uncharacterized protein OS=Triticum aestivum PE=4 SV=1 - [W5D104_WHEAT]	28.57	2	10.5982	5.14795	1.01769	1.07445	0.959341	0.985167	1.03414	1.02283	1.00307	0.935904
W5FVE9	Uncharacterized protein OS=Triticum aestivum PE=4 SV=1 - [W5FVE9_WHEAT]	7.14	2	36.0304	5.16064	1.03227	0.926857	0.996374	1.2766	1.14288	1.29405	0.795872	0.0113244
W5DEJ5	Uncharacterized protein OS=Triticum aestivum PE=4 SV=1 - [W5DEJ5_WHEAT]	51.75	1	16.2487	10.3159	1.00387	1.00139	0.924491	1.06905	1.03198	1.1148	0.91104	0.0544073
W5I5Q2	Uncharacterized protein (Fragment) OS=Triticum aestivum PE=4 SV=1 - [W5I5Q2_WHEAT]	26.04	4	18.0558	8.06006	1.09092	0.922912	0.947973	1.08638	1.08848	1.03224	0.923513	0.214475
W5H7T0	Uncharacterized protein OS=Triticum aestivum PE=4 SV=1 - [W5H7T0_WHEAT]	55.82	4	32.6535	5.47803	1.06425	1.00011	1.00839	1.07847	1.06002	1.06462	0.9593	0.106003
W5EGU4	Uncharacterized protein OS=Triticum aestivum PE=3 SV=1 - [W5EGU4_WHEAT]	37.35	4	72.0172	5.51611	0.895306	0.898371	0.90437	1.22744	1.19621	1.03751	0.779518	0.012431
W5CSY8	Uncharacterized protein (Fragment) OS=Triticum aestivum PE=4 SV=1 - [W5CSY8_WHEAT]	19.16	5	33.9155	6.3667	0.932095	0.948778	0.979729	1.05334	0.996343	1.03254	0.928095	0.0272752
W5GJF8	Uncharacterized protein OS=Triticum aestivum PE=4 SV=1 - [W5GJF8_WHEAT]	29.32	1	51.2768	7.40088	1.06102	1.05294	1.02363	0.963762	0.971248	1.00796	1.06613	0.0217328
W5BJN8	Uncharacterized protein OS=Triticum aestivum PE=3 SV=1 - [W5BJN8_WHEAT]	11.38	2	30.3368	8.14795	1.17432	1.14488	1.14273	0.891168	0.970929	0.949902	1.23113	0.00112565
W4ZUZ6	Dihydrolipoyl dehydrogenase OS=Triticum aestivum PE=3 SV=1 - [W4ZUZ6_WHEAT]	51	22	52.7034	7.18115	0.993205	0.977793	1.00373	1.03346	1.04907	1.04785	0.950277	0.00457734
W5BS86	Uncharacterized protein (Fragment) OS=Triticum aestivum PE=4 SV=1 - [W5BS86_WHEAT]	29.34	1	45.5196	5.33838	1.00415	1.02347	1.04136	1.05483	0.965142	1.07542	0.991466	0.816405
P24296	Non-specific lipid-transfer protein (Fragment) OS=Triticum aestivum PE=1 SV=2 - [NLTP1_WHEAT]	38.05	4	11.8909	8.1333	1.01893	0.993281	1.02627	1.07925	1.06106	1.06605	0.94764	0.00793593
W5HUQ9	Uncharacterized protein (Fragment) OS=Triticum aestivum PE=4 SV=1 - [W5HUQ9_WHEAT]	23.49	2	117.272	5.74463	0.975814	0.989952	1.0181	0.902724	0.846396	1.02714	1.07478	0.275418
Q43208	Histone H2A.4 OS=Triticum aestivum GN=TH254 PE=2 SV=3 - [H2A4_WHEAT]	40	3	14.0936	10.0522	1.24141	0.957762	0.894626	1.04962	0.953778	1.02361	1.02206	0.85005
W5FV61	Vacuolar protein sorting-associated protein 35 OS=Triticum aestivum PE=3 SV=1 - [W5FV61_WHEAT]	23.11	17	86.8257	5.63037	1.01078	1.06203	1.05479	0.918509	0.935973	0.958439	1.11187	0.00603902
W5G4D7	Histone H2B OS=Triticum aestivum PE=3 SV=1 - [W5G4D7_WHEAT]	47.77	1	16.9313	10.0522	0.944206	1.02592	0.98846	0.889536	1.00599	0.946613	1.04097	0.3983
W5FAP8	Uncharacterized protein OS=Triticum aestivum PE=4 SV=1 - [W5FAP8_WHEAT]	13.74	1	19.0151	9.90576	1.03078	1.02134	1.05475	1.05524	1.05937	1.02873	0.988398	0.428801
W5AVV3	Uncharacterized protein OS=Triticum aestivum PE=4 SV=1 - [W5AVV3_WHEAT]	42.06	10	33.8563	5.41455	1.02641	1.0243	1.00125	0.99794	0.986132	1.00076	1.02249	0.0722126
W5DU91	Uncharacterized protein OS=Triticum aestivum PE=4 SV=1 - [W5DU91_WHEAT]	27.03	4	20.6665	8.646	0.954055	1.01492	0.9998	1.08709	1.01244	1.05994	0.939642	0.0893618
W5C1X2	Uncharacterized protein OS=Triticum aestivum PE=4 SV=1 - [W5C1X2_WHEAT]	40.44	10	35.6607	6.59521	1.0637	1.08267	1.06667	0.962541	0.944968	0.940983	1.12798	0.000164064
Q8L808	Putative cytochrome c oxidase subunit OS=Triticum aestivum PE=2 SV=1 - [Q8L808_WHEAT]	27.39	1	17.4773	4.42432	1.00987	1.12288	0.995622	1.10382	1.26238	1.0811	0.907483	0.202392
W5GUD5	Uncharacterized protein OS=Triticum aestivum PE=4 SV=1 - [W5GUD5_WHEAT]	20.75	5	36.7941	9.21729	0.998912	1.00857	1.06379	1.09872	1.02195	1.03677	0.972712	0.406691
W5HRB4	Uncharacterized protein OS=Triticum aestivum PE=3 SV=1 - [W5HRB4_WHEAT]	26.74	2	30.2956	6.0874	0.945231	0.993501	0.973882	1.06157	1.03789	1.11409	0.906355	0.0194031
Q7XY25	Glutaredoxin OS=Triticum aestivum PE=2 SV=1 - [Q7XY25_WHEAT]	65.49	4	11.7021	7.85498	0.95531	0.966598	0.970951	0.997285	0.968849	1.03333	0.964458	0.138344
W5EZA8	Uncharacterized protein (Fragment) OS=Triticum aestivum PE=4 SV=1 - [W5EZA8_WHEAT]	11	4	52.8412	7.32764	1.02529	1.02363	1.06015	1.00828	0.991958	1.03859	1.02312	0.265878
W5FZ62	Uncharacterized protein OS=Triticum aestivum PE=3 SV=1 - [W5FZ62_WHEAT]	58.9	3	43.044	5.69385	0.987634	0.99806	1.03284	1.0593	1.07413	1.08695	0.937324	0.0131598
W5GQY7	Uncharacterized protein OS=Triticum aestivum PE=4 SV=1 - [W5GQY7_WHEAT]	22.12	3	23.1663	5.17334	1.07132	1.02353	1.05676	1.00498	1.01133	0.990511	1.04815	0.0352282
W5FSW8	Uridine kinase OS=Triticum aestivum PE=3 SV=1 - [W5FSW8_WHEAT]	15.59	4	53.3456	7.56201	1.12841	0.992629	1.07298	1.05176	0.989443	0.95676	1.0654	0.247213
W5ES17	Uncharacterized protein OS=Triticum aestivum PE=4 SV=1 - [W5ES17_WHEAT]	19.68	2	69.2433	5.77002	0.913862	0.978388	0.902101	1.23995	1.21085	1.22682	0.759826	0.000305037
W5AY89	Uncharacterized protein OS=Triticum aestivum PE=4 SV=1 - [W5AY89_WHEAT]	21.03	4	27.886	6.26514	0.960328	0.96255	1.01732	0.877232	0.889337	1.02766	1.05224	0.400151
W5FEQ2	Uncharacterized protein OS=Triticum aestivum PE=4 SV=1 - [W5FEQ2_WHEAT]	46.71	11	31.8781	9.71533	1.00627	1.04667	1.01052	1.05712	1.06176	1.06435	0.962374	0.0371596
W5HI83	Uncharacterized protein OS=Triticum aestivum PE=3 SV=1 - [W5HI83_WHEAT]	23.28	5	41.3814	9.87646	1.06378	0.996973	0.97748	0.906175	1.18751	1.16689	0.931808	0.475556
W5B193	Uncharacterized protein OS=Triticum aestivum PE=4 SV=1 - [W5B193_WHEAT]	26.35	1	59.9359	8.54346	0.962466	0.98658	1.02068	1.03358	1.03573	1.0097	0.964509	0.125251
W4ZU15	Uncharacterized protein OS=Triticum aestivum PE=3 SV=1 - [W4ZU15_WHEAT]	28.04	1	12.1043	7.34229	1.02736	0.995045	1.04896	1.04895	1.07927	1.09052	0.954214	0.0698625
W5I1A7	Uncharacterized protein OS=Triticum aestivum PE=4 SV=1 - [W5I1A7_WHEAT]	31.98	5	22.4964	6.3667	1.15162	1.11883	1.10623	0.800853	0.837595	0.81086	1.37863	5.91996e-05
W5HRF4	Uncharacterized protein OS=Triticum aestivum PE=3 SV=1 - [W5HRF4_WHEAT]	14.42	4	36.1479	7.79639	1.05165	0.993877	1.03143	0.991884	1.06993	1.00841	1.00219	0.942343
Q03033	Elongation factor 1-alpha OS=Triticum aestivum GN=TEF1 PE=2 SV=1 - [EF1A_WHEAT]	51.45	1	49.1378	9.12939	0.973819	1.03142	0.985506	1.08603	1.105	1.08964	0.911627	0.00642905
W4ZM65	Nucleoside diphosphate kinase OS=Triticum aestivum PE=3 SV=1 - [W4ZM65_WHEAT]	25.31	6	26.1135	8.67529	1.08916	1.08127	1.0141	0.965688	0.987917	0.986244	1.08323	0.0304859
W5EGM5	Uncharacterized protein OS=Triticum aestivum PE=4 SV=1 - [W5EGM5_WHEAT]	12.97	6	75.4912	6.21436	1.02416	1.01596	1.03616	1.01066	1.04085	1.03991	0.995101	0.683765
W5C5T1	Uncharacterized protein OS=Triticum aestivum PE=3 SV=1 - [W5C5T1_WHEAT]	10.67	3	27.8362	8.32373	0.667209	0.418359	0.549777	0.676729	0.418594	0.495167	1.0282	0.893648
W5G400	Histone H2B OS=Triticum aestivum PE=3 SV=1 - [W5G400_WHEAT]	55.97	1	17.1355	10.0815	1.08074	1.00967	1.06778	1.01523	1.11039	1.04323	0.996636	0.925513
W5CKA0	Uncharacterized protein OS=Triticum aestivum PE=4 SV=1 - [W5CKA0_WHEAT]	59.17	5	30.793	5.10986	0.978527	1.0286	0.991859	1.10431	1.1178	1.07846	0.908631	0.00601646
W5C8D1	Uncharacterized protein OS=Triticum aestivum PE=3 SV=1 - [W5C8D1_WHEAT]	65.6	3	23.3176	4.66553	0.98925	0.976949	0.974782	1.10805	1.15201	1.11541	0.871283	0.000538116
W4ZM74	Branched-chain-amino-acid aminotransferase OS=Triticum aestivum PE=3 SV=1 - [W4ZM74_WHEAT]	24.39	6	44.2948	8.35303	0.992098	1.00703	1.01713	0.894323	0.885909	0.948473	1.10538	0.0101498
W5IAH7	Uncharacterized protein OS=Triticum aestivum PE=4 SV=1 - [W5IAH7_WHEAT]	4.26	7	228.023	5.36377	1	1.02676	1.03232	0.900217	0.930995	1.0118	1.076	0.106824
W5DXK9	Uncharacterized protein OS=Triticum aestivum PE=4 SV=1 - [W5DXK9_WHEAT]	41.92	21	66.396	6.44287	1.00926	1.00167	1.01579	1.00988	0.992331	0.991601	1.01099	0.204193
W5HVV0	Uncharacterized protein (Fragment) OS=Triticum aestivum PE=4 SV=1 - [W5HVV0_WHEAT]	29.04	2	37.7619	8.95361	0.983632	0.966584	1.01986	1.25381	1.11528	1.07235	0.863033	0.0509362
W5A2R9	Uncharacterized protein OS=Triticum aestivum PE=4 SV=1 - [W5A2R9_WHEAT]	23.16	2	10.1062	9.40771	1.00888	1.04368	1.07877	0.960092	0.977469	1.00755	1.06323	0.064269
B8YDB8	Phytoene desaturase OS=Triticum aestivum GN=PDS PE=2 SV=1 - [B8YDB8_WHEAT]	10.94	5	64.2909	7.6792	1.14686	1.1481	1.08525	0.925152	0.873444	0.879843	1.26201	0.000891656
W4ZUK2	Uncharacterized protein OS=Triticum aestivum PE=4 SV=1 - [W4ZUK2_WHEAT]	45.24	3	37.6355	9.23193	1.02574	1.01022	0.949115	1.02803	1.11225	1.00824	0.948089	0.240376
W4ZN76	Uncharacterized protein OS=Triticum aestivum PE=4 SV=1 - [W4ZN76_WHEAT]	6.61	3	67.0448	6.7124	1.03459	1.06466	1.05685	0.911201	0.897522	0.941761	1.14747	0.00104389
W5GD60	Uncharacterized protein OS=Triticum aestivum PE=3 SV=1 - [W5GD60_WHEAT]	39.63	1	63.5975	5.78271	1.16634	1.03752	1.05618	1.12092	1.13661	1.13491	0.960969	0.337065
W5CR45	Uncharacterized protein OS=Triticum aestivum PE=3 SV=1 - [W5CR45_WHEAT]	14.61	2	52.8099	6.15088	1.09909	1.06905	1.02983	1.0556	0.971698	1.02356	1.04822	0.195871
W4ZZE9	Uncharacterized protein OS=Triticum aestivum PE=3 SV=1 - [W4ZZE9_WHEAT]	5.68	4	73.6157	5.73193	1.01961	1.11094	1.0687	0.904512	0.908887	0.924289	1.16859	0.0047264
W5DV70	Uncharacterized protein OS=Triticum aestivum PE=4 SV=1 - [W5DV70_WHEAT]	17.44	5	37.4437	5.93506	0.969205	1.00464	0.971998	0.99077	1.0989	1.05617	0.936426	0.116951
W5CPK9	Uncharacterized protein OS=Triticum aestivum PE=4 SV=1 - [W5CPK9_WHEAT]	29.91	2	11.81	8.45557	1.0798	1.1632	1.07423	1.04905	0.981801	0.998897	1.09488	0.0526239
W5AFS8	Uncharacterized protein OS=Triticum aestivum PE=4 SV=1 - [W5AFS8_WHEAT]	59.69	5	35.8613	6.94678	0.979533	1.06307	0.972602	1.05095	1.01858	1.07218	0.959733	0.270229
W5E825	Uncharacterized protein OS=Triticum aestivum PE=3 SV=1 - [W5E825_WHEAT]	34.42	3	72.4614	5.59229	0.872879	0.928296	0.990516	1.12031	1.1835	1.14152	0.810284	0.00490585
W5E7T1	Uncharacterized protein OS=Triticum aestivum PE=3 SV=1 - [W5E7T1_WHEAT]	23.01	11	52.5207	6.31592	1.00498	0.979777	1.00473	1.00214	1.01338	0.987987	0.995331	0.696064
W5DGQ0	Uncharacterized protein (Fragment) OS=Triticum aestivum PE=4 SV=1 - [W5DGQ0_WHEAT]	66.67	1	4.6704	8.92432	0.951155	0.931388	0.973167	1.13739	1.17541	1.07238	0.843592	0.00552314
G5EII3	Tonoplast intrinsic protein 3;1 OS=Triticum aestivum GN=TIP3;1 PE=2 SV=1 - [G5EII3_WHEAT]	7.98	2	27.5599	8.49951	1.04904	0.91833	1.02564	1.08934	0.998762	1.00689	0.96705	0.530494
W5I7W5	Uncharacterized protein (Fragment) OS=Triticum aestivum PE=3 SV=1 - [W5I7W5_WHEAT]	17.98	4	41.476	4.42432	0.925238	1.03453	1.04631	1.04889	1.01945	1.01083	0.976262	0.577437
W5AUD8	Uncharacterized protein OS=Triticum aestivum PE=4 SV=1 - [W5AUD8_WHEAT]	35.7	14	53.273	6.69775	1.02542	1.04952	1.08646	0.887039	0.862781	0.875229	1.20432	0.000722943
W5A0U2	Uncharacterized protein OS=Triticum aestivum PE=3 SV=1 - [W5A0U2_WHEAT]	40.47	15	54.3084	5.30029	0.991902	0.966184	1.02715	0.956595	0.920484	0.949767	1.05603	0.0645548
Q84UH6	Dehydroascorbate reductase OS=Triticum aestivum GN=DHAR PE=2 SV=1 - [Q84UH6_WHEAT]	86.32	2	23.3431	6.29053	1.03113	1.04394	1.00815	1.10903	1.25431	1.07344	0.897124	0.104451
W5AZT9	Uncharacterized protein OS=Triticum aestivum PE=4 SV=1 - [W5AZT9_WHEAT]	26.11	2	85.0025	4.84326	0.967599	1.00313	0.983285	0.860776	0.956178	0.952231	1.06675	0.13367
W5GWI9	Uncharacterized protein OS=Triticum aestivum PE=4 SV=1 - [W5GWI9_WHEAT]	24.59	3	13.186	9.30518	1.12192	1.15417	0.80399	0.930781	1.12621	1.13928	0.963649	0.781424
W4ZRH9	Glucose-1-phosphate adenylyltransferase OS=Triticum aestivum PE=3 SV=1 - [W4ZRH9_WHEAT]	67.62	2	57.7298	6.68311	1.11613	1.11553	1.11166	0.873506	0.914936	0.89598	1.24545	5.33911e-05
W5FDY9	Peptidyl-prolyl cis-trans isomerase OS=Triticum aestivum PE=3 SV=1 - [W5FDY9_WHEAT]	23.23	1	21.3286	8.17725	0.973563	1.00768	1.03046	1.02197	1.00375	1.03193	0.984972	0.453731
I3NM30	Putative non-cyanogenic beta-glucosidase OS=Triticum aestivum GN=4N5.4 PE=3 SV=1 - [I3NM30_WHEAT]	17.16	6	56.4073	8.98291	1.12836	1.12054	1.13371	1.04944	0.994191	1.01575	1.10565	0.00285729
W4ZWS1	Uncharacterized protein OS=Triticum aestivum PE=3 SV=1 - [W4ZWS1_WHEAT]	21.51	9	47.0766	8.98291	1.01038	0.99761	0.987775	1.08271	1.06437	1.08808	0.926	0.00119602
W5B2R8	Uncharacterized protein (Fragment) OS=Triticum aestivum PE=4 SV=1 - [W5B2R8_WHEAT]	25.94	3	52.8339	8.98291	0.959101	0.910603	0.857728	0.973163	0.953556	1.01518	0.927097	0.106659
W5HZU6	Uncharacterized protein OS=Triticum aestivum PE=4 SV=1 - [W5HZU6_WHEAT]	14.12	1	37.3354	9.5249	1.08732	1.0236	1.06382	0.968339	0.970635	0.968238	1.09202	0.00871838
W5AZI9	Uncharacterized protein OS=Triticum aestivum PE=3 SV=1 - [W5AZI9_WHEAT]	4.38	2	65.7586	6.91748	1.02523	1.08972	1.06503	0.948446	0.908411	0.958395	1.12955	0.00737846
W5FM92	Uncharacterized protein OS=Triticum aestivum PE=3 SV=1 - [W5FM92_WHEAT]	4.39	1	21.3771	7.18115	1.00435	1.06007	0.987771	0.9799	0.902768	1.07393	1.03234	0.587526
Q76ME3	ADP-ribosylation factor OS=Triticum aestivum GN=arf PE=2 SV=1 - [Q76ME3_WHEAT]	50.28	2	20.6947	6.94678	1.03039	1.21234	1.18637	0.95687	0.834536	0.866577	1.29011	0.0190652
W5E3J3	Uncharacterized protein OS=Triticum aestivum PE=4 SV=1 - [W5E3J3_WHEAT]	65	4	30.2001	5.41455	1.10306	1.05532	1.03852	1.11937	1.08731	1.05617	0.979787	0.454692
W5GH23	Endoglucanase OS=Triticum aestivum PE=3 SV=1 - [W5GH23_WHEAT]	34.62	4	36.79	8.08936	1.12322	1.02112	1.13218	0.866606	0.956582	0.912456	1.19772	0.0149805
W5F7L5	Uncharacterized protein (Fragment) OS=Triticum aestivum PE=3 SV=1 - [W5F7L5_WHEAT]	9.96	2	24.5852	10.77	0.961206	0.945516	1.00597	1.02773	0.954882	1.06936	0.954362	0.289306
W5A5G3	Uncharacterized protein OS=Triticum aestivum PE=3 SV=1 - [W5A5G3_WHEAT]	33.96	5	23.0128	7.62061	1.06588	1.06443	1.00741	1.08154	1.00873	0.967306	1.02621	0.526308
W5I6V6	Uncharacterized protein OS=Triticum aestivum PE=4 SV=1 - [W5I6V6_WHEAT]	29.41	15	62.1398	5.35107	0.99561	1.03291	1.00958	1.03247	1.06179	1.03605	0.970543	0.0975552
W5BW13	Uncharacterized protein OS=Triticum aestivum PE=3 SV=1 - [W5BW13_WHEAT]	4.3	1	20.1429	8.22119	1.05577	1.0474	1.03508	0.907555	0.835262	0.933239	1.17271	0.00676413
W5DL10	Uncharacterized protein OS=Triticum aestivum PE=4 SV=1 - [W5DL10_WHEAT]	23.82	17	81.0958	7.69385	1.07116	1.08038	1.05503	0.918656	0.884224	0.866546	1.20122	0.00045951
W5B3S3	Uncharacterized protein OS=Triticum aestivum PE=4 SV=1 - [W5B3S3_WHEAT]	47.83	5	12.4032	5.66846	1.07906	1.01619	0.964909	1.03464	1.00727	1.04755	0.990517	0.794525
W5I6A9	Uncharacterized protein (Fragment) OS=Triticum aestivum PE=4 SV=1 - [W5I6A9_WHEAT]	10.61	1	7.5968	9.5249	0.892405	0.82841	0.953782	1.05128	1.11043	1.02406	0.839545	0.0183226
W5AXN0	Uncharacterized protein OS=Triticum aestivum PE=3 SV=1 - [W5AXN0_WHEAT]	11.07	2	27.175	9.68604	1.03688	1.03488	1.00353	1.074	1.12022	1.04991	0.947955	0.0729815
W5CPS2	Uncharacterized protein (Fragment) OS=Triticum aestivum PE=4 SV=1 - [W5CPS2_WHEAT]	47.85	5	39.4993	6.34131	1.09935	1.06832	1.10073	0.849339	0.8313	0.878114	1.27734	0.000164102
W5HGD1	Uncharacterized protein OS=Triticum aestivum PE=4 SV=1 - [W5HGD1_WHEAT]	25.97	2	8.22418	4.84326	0.946207	0.908578	1.01876	1.01986	1.11205	1.02453	0.910375	0.0992468
W5FPS8	Uncharacterized protein OS=Triticum aestivum PE=3 SV=1 - [W5FPS8_WHEAT]	33.33	6	27.8073	6.55127	1.03812	1.00556	1.01099	1.02476	1.05117	1.00758	0.990651	0.584767
G9DRA0	MYB-related protein OS=Triticum aestivum PE=2 SV=1 - [G9DRA0_WHEAT]	16.99	3	22.5211	7.63525	0.895303	0.877261	0.923295	1.0207	1.20407	1.05876	0.821021	0.027037
W5B9G8	Uncharacterized protein OS=Triticum aestivum PE=3 SV=1 - [W5B9G8_WHEAT]	15.15	4	34.2994	8.19189	0.984656	0.934223	0.985995	0.934922	1.08043	1.06539	0.942915	0.299677
W5GTZ3	Uncharacterized protein (Fragment) OS=Triticum aestivum PE=4 SV=1 - [W5GTZ3_WHEAT]	26.28	11	45.6244	8.80713	0.953914	0.880586	0.987145	1.07637	1.05625	1.04805	0.887123	0.0213369
W5DY61	Uncharacterized protein OS=Triticum aestivum PE=4 SV=1 - [W5DY61_WHEAT]	4.48	2	66.5066	7.25439	1.16751	0.955551	1.07354	1.03127	1.03182	0.95652	1.05861	0.423327
W5GA90	Uncharacterized protein OS=Triticum aestivum PE=3 SV=1 - [W5GA90_WHEAT]	41.75	1	56.8026	6.3667	0.970973	1.0105	1.03945	1.10729	1.11985	1.10004	0.907955	0.0078263
W5H3N4	Proteasome subunit alpha type OS=Triticum aestivum PE=3 SV=1 - [W5H3N4_WHEAT]	38.89	9	31.2915	5.42725	1.03917	1.06824	1.02104	1.0817	1.06268	1.10986	0.961344	0.0968615
W5I9I6	Uncharacterized protein OS=Triticum aestivum PE=4 SV=1 - [W5I9I6_WHEAT]	37.1	4	42.3966	4.729	0.947769	0.985645	0.927974	1.16304	1.11928	1.14375	0.835183	0.000878145
W5DNV7	Uncharacterized protein OS=Triticum aestivum PE=4 SV=1 - [W5DNV7_WHEAT]	35.69	6	59.5915	6.07471	0.948942	1.041	1.04261	0.959057	1.0477	1.01748	1.00275	0.948723
W5G990	Uncharacterized protein OS=Triticum aestivum PE=4 SV=1 - [W5G990_WHEAT]	56.91	4	14.1116	9.89111	0.958763	0.850992	0.936572	1.09159	1.34293	1.16312	0.763368	0.0254721
W5E7D4	Beta-galactosidase OS=Triticum aestivum PE=3 SV=1 - [W5E7D4_WHEAT]	5.63	2	73.45	6.59521	0.991625	0.998215	0.93359	0.871599	0.880785	0.847583	1.12441	0.00910085
Q8GTB8	Glutathione transferase F5 OS=Triticum aestivum GN=gstf5 PE=2 SV=1 - [Q8GTB8_WHEAT]	30.52	4	23.4222	6.21436	0.976681	1.04811	0.985864	0.994478	1.06162	1.02037	0.978607	0.50191
W5G5F2	Uncharacterized protein OS=Triticum aestivum PE=3 SV=1 - [W5G5F2_WHEAT]	28.42	1	41.3881	9.75928	0.93377	0.935975	0.917845	1.12216	1.10611	1.10194	0.837062	2.75753e-05
W5AVN7	Uncharacterized protein OS=Triticum aestivum PE=3 SV=1 - [W5AVN7_WHEAT]	19.91	4	23.5874	9.11475	1.00495	0.963709	0.980768	1.01426	1.02112	1.06989	0.949811	0.0704669
W5B2K5	Uncharacterized protein OS=Triticum aestivum PE=4 SV=1 - [W5B2K5_WHEAT]	4.82	1	27.0772	9.21729	1.1417	1.10859	1.11177	1.16124	1.15322	1.11618	0.980012	0.260002
W5B0S2	Uncharacterized protein OS=Triticum aestivum PE=3 SV=1 - [W5B0S2_WHEAT]	24.55	6	34.2616	8.00146	1.05023	1.0196	1.05879	1.0097	1.03505	0.97907	1.03466	0.156972
W5EV85	Uncharacterized protein OS=Triticum aestivum PE=4 SV=1 - [W5EV85_WHEAT]	18.63	2	10.9818	11.4731	0.986022	1.00342	0.979656	1.10828	1.06143	1.12005	0.902527	0.00515693
W5HNQ2	Uncharacterized protein OS=Triticum aestivum PE=3 SV=1 - [W5HNQ2_WHEAT]	41.2	4	82.4245	4.93213	0.877102	0.836934	0.903215	1.226	1.16542	1.11311	0.746817	0.00145309
W4ZPG4	Uncharacterized protein OS=Triticum aestivum PE=4 SV=1 - [W4ZPG4_WHEAT]	11.65	8	70.031	7.94287	0.931869	0.964596	0.952057	0.995284	0.998041	0.994534	0.953366	0.00838824
W5HHF0	Uncharacterized protein OS=Triticum aestivum PE=4 SV=1 - [W5HHF0_WHEAT]	23.03	2	34.1748	5.2876	0.924329	0.955203	1.04544	0.931668	0.926437	0.983655	1.02928	0.532656
W5F9T8	Uncharacterized protein OS=Triticum aestivum PE=4 SV=1 - [W5F9T8_WHEAT]	24.44	6	37.0249	6.27783	1.02766	0.9512	1.06776	1.05129	0.971686	1.03357	0.996755	0.940817
Q8L6B4	Gamma gliadin OS=Triticum aestivum GN=gamma-3 PE=4 SV=1 - [Q8L6B4_WHEAT]	11.11	1	32.0469	7.69385	0.811387	0.790053	0.905089	0.968338	0.967334	0.989357	0.856924	0.0180034
Q9SQG8	Pathogenesis-related protein 4 (Fragment) OS=Triticum aestivum GN=PR4 PE=2 SV=1 - [Q9SQG8_WHEAT]	44.17	1	13.0861	7.23975	0.894826	0.865863	0.916837	1.12406	1.16118	1.1103	0.788544	0.00034974
W5CNQ3	Uncharacterized protein (Fragment) OS=Triticum aestivum PE=4 SV=1 - [W5CNQ3_WHEAT]	14.8	4	32.7683	4.94482	0.897428	0.944165	0.919501	1.0065	0.981222	1.01327	0.920062	0.00863629
Q0Z9W3	Histone deacetylase HDAC2 OS=Triticum aestivum PE=2 SV=1 - [Q0Z9W3_WHEAT]	26.45	3	33.435	4.81787	0.910247	1.01259	0.931561	1.11268	1.10775	1.04081	0.875249	0.0251066
D3UAL8	Low molecular weight glutenin subunit B3-3 (Fragment) OS=Triticum aestivum PE=4 SV=1 - [D3UAL8_WHEAT]	17.39	1	39.6309	8.35303	1.07374	1.08301	1.0608	0.902651	0.866512	0.924194	1.19463	0.000633011
W5G4H5	Uncharacterized protein OS=Triticum aestivum PE=3 SV=1 - [W5G4H5_WHEAT]	30.42	11	45.6694	6.7417	0.981843	1.01134	1.01465	0.971355	0.955437	0.974143	1.03685	0.0406202
W5C595	Uncharacterized protein (Fragment) OS=Triticum aestivum PE=3 SV=1 - [W5C595_WHEAT]	38.52	9	40.7726	6.04932	1.09386	1.07894	1.1576	0.808107	0.840063	0.873511	1.32071	0.000919761
W5I0M2	Uncharacterized protein OS=Triticum aestivum PE=4 SV=1 - [W5I0M2_WHEAT]	52.06	3	20.7681	9.34912	1.02292	0.995349	0.969121	1.06352	1.11395	1.09587	0.912645	0.011251
W5DQV9	Adenylyl cyclase-associated protein OS=Triticum aestivum PE=3 SV=1 - [W5DQV9_WHEAT]	24.21	2	50.5184	7.10791	1.19587	1.0665	1.00323	1.088	1.05255	0.995051	1.04146	0.528288
W5AIS4	Alpha-galactosidase OS=Triticum aestivum PE=3 SV=1 - [W5AIS4_WHEAT]	35.69	3	38.8306	6.43018	1.18164	1.19482	1.14738	0.789362	0.617164	0.659765	1.7054	0.000825498
W5HZ68	40S ribosomal protein S27 OS=Triticum aestivum PE=3 SV=1 - [W5HZ68_WHEAT]	34.88	2	9.56283	8.71924	1.03466	0.978225	0.99919	1.09032	1.12585	1.12111	0.902552	0.00549727
D8L9J1	Retinal dehydrogenase, putative, expressed OS=Triticum aestivum GN=TAA_ctg0091b.00180.1 PE=3 SV=1 - [D8L9J1_WHEAT]	11.8	4	53.9832	5.92236	0.999989	1.01988	1.00431	1.04007	1.02654	1.06356	0.966138	0.046293
H9AXB3	Serpin-N3.2 OS=Triticum aestivum PE=2 SV=1 - [H9AXB3_WHEAT]	43.97	3	42.9694	5.32568	0.87633	0.908735	0.926308	1.11737	1.0824	1.09605	0.822671	0.000398238
B6UZ79	Ferritin OS=Triticum aestivum PE=2 SV=1 - [B6UZ79_WHEAT]	28.24	2	27.9361	5.98584	1.03055	1.07155	1.01338	1.113	1.07893	1.00961	0.973119	0.458136
W5DFB7	Uncharacterized protein OS=Triticum aestivum PE=4 SV=1 - [W5DFB7_WHEAT]	35.38	3	13.8513	7.98682	1.02853	1.01043	1.07087	1.08924	1.11097	1.03802	0.960348	0.202106
W5HWZ1	Uncharacterized protein OS=Triticum aestivum PE=4 SV=1 - [W5HWZ1_WHEAT]	21.7	2	11.6045	4.36084	0.955985	0.95389	0.968343	0.962589	1.00939	0.937933	0.989106	0.647902
W5HDU0	Uncharacterized protein OS=Triticum aestivum PE=4 SV=1 - [W5HDU0_WHEAT]	10.96	4	40.5569	5.10986	1.04135	1.01909	1.00567	1.03943	1.04809	0.99033	0.996183	0.859688
W5FW63	Uncharacterized protein OS=Triticum aestivum PE=4 SV=1 - [W5FW63_WHEAT]	13.98	1	10.3336	6.72705	0.94937	0.970376	1.02473	1.11242	1.03853	1.01007	0.931497	0.129377
O65794	Histone H1 OS=Triticum aestivum PE=3 SV=1 - [O65794_WHEAT]	22.89	5	29.141	10.8433	0.989808	0.99093	0.950555	0.98962	1.05925	1.01646	0.956275	0.139025
W5BZX8	Uncharacterized protein (Fragment) OS=Triticum aestivum PE=4 SV=1 - [W5BZX8_WHEAT]	18.75	1	5.72987	8.90967	1.03832	1.05552	1.10801	0.657643	0.701317	0.640408	1.60143	0.000132797
P00068	Cytochrome c OS=Triticum aestivum PE=1 SV=1 - [CYC_WHEAT]	30.36	3	12.0401	9.31982	0.952176	0.996031	0.971561	1.09671	1.08903	1.1193	0.883427	0.00118832
W5GVP7	Uncharacterized protein OS=Triticum aestivum PE=3 SV=1 - [W5GVP7_WHEAT]	45.45	6	17.6096	8.90967	0.954656	0.934672	0.978676	1.0856	1.01555	1.05507	0.908683	0.0159518
W5FAC7	Uncharacterized protein (Fragment) OS=Triticum aestivum PE=4 SV=1 - [W5FAC7_WHEAT]	9.42	3	41.6714	9.21729	0.999511	1.02005	1.01752	1.06764	0.981181	1.04637	0.981224	0.509817
W5BBW7	Uncharacterized protein OS=Triticum aestivum PE=4 SV=1 - [W5BBW7_WHEAT]	30.41	5	45.6261	5.65576	0.94592	0.966474	0.978139	1.01445	1.07135	1.00564	0.935013	0.0416699
W5DLU4	Uncharacterized protein OS=Triticum aestivum PE=4 SV=1 - [W5DLU4_WHEAT]	3.94	2	52.7719	5.40186	0.946952	1.00808	1.04429	1.05148	1.10225	1.05264	0.935425	0.104406
W5I1S8	Uncharacterized protein (Fragment) OS=Triticum aestivum PE=4 SV=1 - [W5I1S8_WHEAT]	80	1	4.27725	5.10986	1.0368	1.03059	0.984565	1.032	1.1443	1.04454	0.947563	0.223926
W5D6S5	Uncharacterized protein OS=Triticum aestivum PE=4 SV=1 - [W5D6S5_WHEAT]	25.17	3	31.5786	6.60986	1.05223	1.03754	1.05391	0.97363	1.01917	1.0128	1.04594	0.0385258
W5A376	Uncharacterized protein OS=Triticum aestivum PE=4 SV=1 - [W5A376_WHEAT]	38.24	2	47.0635	6.59521	1.05938	1.11815	0.959728	1.03952	1.05516	1.08913	0.985379	0.76503
W5DZG7	Uncharacterized protein OS=Triticum aestivum PE=3 SV=1 - [W5DZG7_WHEAT]	32.95	8	28.5912	5.64307	0.930926	1.03336	0.950968	1.01836	1.02036	1.02112	0.952746	0.199064
W5DZX3	Uncharacterized protein OS=Triticum aestivum PE=4 SV=1 - [W5DZX3_WHEAT]	15.84	7	42.6639	6.93213	1.00465	1.04795	1.02418	0.926002	0.883071	0.855907	1.15453	0.00458167
W5CW58	Uncharacterized protein OS=Triticum aestivum PE=4 SV=1 - [W5CW58_WHEAT]	9.38	2	20.4006	8.38232	1.06975	1.00092	0.907475	0.992431	1.02368	1.03101	0.977363	0.660103
Q9FXQ9	TaWIN1 OS=Triticum aestivum GN=TaWIN1 PE=2 SV=1 - [Q9FXQ9_WHEAT]	65.79	5	29.3766	4.83057	1.07417	1.06469	1.10176	1.0629	1.11323	1.14312	0.976309	0.368947
W4ZM09	Histone H4 (Fragment) OS=Triticum aestivum PE=3 SV=1 - [W4ZM09_WHEAT]	68.83	6	8.881	10.9312	1.0826	1.08205	1.04006	1.03531	1.04052	1.0027	1.04099	0.0842163
W5I0V2	Acetyltransferase component of pyruvate dehydrogenase complex (Fragment) OS=Triticum aestivum PE=3 SV=1 - [W5I0V2_WHEAT]	13.72	8	62.1282	7.95752	0.957878	0.973821	0.937599	1.01649	1.01126	1.03028	0.938285	0.00617696
W5AMP7	Uncharacterized protein OS=Triticum aestivum PE=4 SV=1 - [W5AMP7_WHEAT]	35.47	9	37.9726	5.88428	0.97005	0.980609	0.977465	1.03912	1.06503	1.02103	0.936946	0.00751218
W5EMT1	Uncharacterized protein OS=Triticum aestivum PE=4 SV=1 - [W5EMT1_WHEAT]	21.53	2	16.0712	6.771	1.0382	1.01111	1.03842	1.0583	1.07001	1.03638	0.97568	0.127912
W5GRK2	60S ribosomal protein L13 OS=Triticum aestivum PE=3 SV=1 - [W5GRK2_WHEAT]	36.6	2	22.339	10.3452	1.02311	0.937707	0.9842	1.09259	0.952915	1.09962	0.936375	0.282613
W5GUX3	Uncharacterized protein OS=Triticum aestivum PE=4 SV=1 - [W5GUX3_WHEAT]	32.66	6	44.7271	5.69385	0.952844	1.03891	0.998217	1.04287	1.01854	1.04393	0.962847	0.216098
W5GVR2	Uncharacterized protein OS=Triticum aestivum PE=4 SV=1 - [W5GVR2_WHEAT]	49.77	6	24.4543	10.0815	0.904905	0.93981	0.97756	1.12163	1.15209	1.13433	0.828119	0.00101446
W5AKS3	Uncharacterized protein OS=Triticum aestivum PE=3 SV=1 - [W5AKS3_WHEAT]	21.04	7	82.7092	6.80029	1.05068	1.0144	1.01198	1.05219	0.996609	0.984577	1.0144	0.581225
W5FUA0	Uncharacterized protein OS=Triticum aestivum PE=4 SV=1 - [W5FUA0_WHEAT]	19.37	4	26.6832	7.89893	1.04551	1.04482	1.01327	1.02992	1.0298	1.06452	0.993389	0.683693
W5BJ68	Uncharacterized protein OS=Triticum aestivum PE=3 SV=1 - [W5BJ68_WHEAT]	55.69	2	37.0474	5.2876	1.08805	1.0441	0.989025	0.967276	1.00112	1.10896	1.01424	0.790523
W5FER5	Uncharacterized protein OS=Triticum aestivum PE=4 SV=1 - [W5FER5_WHEAT]	24.49	4	54.4232	6.32861	1.0339	0.980496	1.02276	0.987403	0.990553	0.968001	1.03096	0.161538
W5AXV5	Uncharacterized protein OS=Triticum aestivum PE=4 SV=1 - [W5AXV5_WHEAT]	5.31	3	115.807	9.12939	0.991205	1.08538	1.04023	0.935545	0.860638	0.942757	1.13796	0.029042
W5AYC1	Uncharacterized protein OS=Triticum aestivum PE=4 SV=1 - [W5AYC1_WHEAT]	25.42	3	19.1823	8.80713	1.14586	0.884471	1.01492	0.996858	0.921189	0.992553	1.04626	0.601841
W5E0R4	Histone H2B OS=Triticum aestivum PE=3 SV=1 - [W5E0R4_WHEAT]	48.99	1	16.282	10.0815	1.00405	1.00471	0.944962	1.04779	1.03721	1.05737	0.939966	0.0381727
W5GMQ9	Uncharacterized protein OS=Triticum aestivum PE=4 SV=1 - [W5GMQ9_WHEAT]	53.37	8	20.4036	4.91943	1.12411	1.03603	1.01222	1.09874	0.964089	1.08136	1.00896	0.871044
W5I8U3	3-phosphoshikimate 1-carboxyvinyltransferase OS=Triticum aestivum PE=3 SV=1 - [W5I8U3_WHEAT]	18.93	6	41.6983	5.52881	1.04643	0.975606	0.925837	1.02134	1.03911	0.990328	0.96627	0.415306
W5AMA0	Uncharacterized protein OS=Triticum aestivum PE=4 SV=1 - [W5AMA0_WHEAT]	9.65	5	90.0256	5.60498	1.05926	1.0743	0.986287	1.04692	0.969161	0.995348	1.036	0.366269
W5BM01	Uncharacterized protein OS=Triticum aestivum PE=4 SV=1 - [W5BM01_WHEAT]	36.16	2	30.9846	5.31299	0.931834	1.13244	1.04671	1.02249	1.0297	0.999032	1.01959	0.751981
W5FPK6	Uncharacterized protein OS=Triticum aestivum PE=4 SV=1 - [W5FPK6_WHEAT]	7.88	5	67.7559	6.1001	0.992315	1.01606	1.03351	0.956871	0.911763	0.992828	1.06305	0.0842818
W5HGE4	Proteasome subunit alpha type OS=Triticum aestivum PE=3 SV=1 - [W5HGE4_WHEAT]	11.22	2	22.5519	9.40771	1.08131	1.04336	1.04476	1.08897	0.984851	1.02683	1.02218	0.521827
W5E0V5	Uncharacterized protein OS=Triticum aestivum PE=3 SV=1 - [W5E0V5_WHEAT]	17.28	7	52.0334	5.75732	1.06037	1.07352	1.05291	0.879439	0.867122	0.875983	1.21515	1.1758e-05
W5EVG5	Annexin OS=Triticum aestivum PE=3 SV=1 - [W5EVG5_WHEAT]	21.32	5	30.8559	8.96826	1.13339	1.15159	1.05749	0.892598	0.836496	0.916145	1.26358	0.00336733
W5CBH3	Uncharacterized protein (Fragment) OS=Triticum aestivum PE=4 SV=1 - [W5CBH3_WHEAT]	17.67	5	33.0781	6.68311	1.04126	1.08602	1.04972	1.05569	1.04419	1.05078	1.00836	0.567847
W5DUM6	Uncharacterized protein OS=Triticum aestivum PE=4 SV=1 - [W5DUM6_WHEAT]	21.88	4	69.3564	5.94775	0.972407	0.943941	0.952985	1.08408	1.12009	1.19825	0.843323	0.00690201
W5GA68	Uncharacterized protein OS=Triticum aestivum PE=4 SV=1 - [W5GA68_WHEAT]	33.6	18	67.1011	7.18115	0.986291	1.0087	0.986352	1.04984	1.07412	1.07561	0.931795	0.00289933
W5AFV1	Uncharacterized protein OS=Triticum aestivum PE=4 SV=1 - [W5AFV1_WHEAT]	30.88	1	14.6531	4.70361	0.928914	0.99446	0.963695	1.16991	1.16574	1.17334	0.822764	0.000405623
W5EGR1	Uncharacterized protein OS=Triticum aestivum PE=4 SV=1 - [W5EGR1_WHEAT]	9.35	5	58.128	6.20166	0.97726	1.02193	1.06944	0.957331	0.930223	0.994256	1.06483	0.127367
W5H102	Uncharacterized protein OS=Triticum aestivum PE=4 SV=1 - [W5H102_WHEAT]	18.82	4	31.7684	5.8335	1.00729	1.03157	0.982902	1.03403	1.0462	1.03804	0.969052	0.0907436
W5EM06	Uncharacterized protein OS=Triticum aestivum PE=3 SV=1 - [W5EM06_WHEAT]	28.2	7	50.0303	7.95752	1.03337	1.08897	1.09006	0.933477	0.93533	0.911189	1.15554	0.00206279
W5D967	Uncharacterized protein (Fragment) OS=Triticum aestivum PE=4 SV=1 - [W5D967_WHEAT]	32.53	1	9.49574	7.13721	1.06035	0.928655	1.0014	1.14899	0.938633	1.09594	0.939327	0.431964
W5G7V4	Uncharacterized protein OS=Triticum aestivum PE=3 SV=1 - [W5G7V4_WHEAT]	25.34	8	40.2326	7.88428	0.954288	1.00111	0.910939	1.13658	1.14399	1.2085	0.821518	0.00389776
W5GX23	Uncharacterized protein OS=Triticum aestivum PE=4 SV=1 - [W5GX23_WHEAT]	15.33	3	48.8185	5.78271	0.967247	0.890437	0.901294	1.03319	1.02799	0.998927	0.901596	0.0187412
W5CKV1	Uncharacterized protein OS=Triticum aestivum PE=3 SV=1 - [W5CKV1_WHEAT]	52.47	10	18.1097	10.3013	0.980543	0.983315	1.04438	1.0584	1.06111	1.03584	0.953378	0.0929474
W5I0F9	Uncharacterized protein OS=Triticum aestivum PE=4 SV=1 - [W5I0F9_WHEAT]	17.93	5	37.4139	6.72705	1.01573	1.0505	1.02424	1.01529	1.11956	1.08378	0.960181	0.256876
W5DZS4	Uncharacterized protein OS=Triticum aestivum PE=4 SV=1 - [W5DZS4_WHEAT]	40.8	11	38.948	7.56201	0.983327	1.03032	0.949932	1.08834	1.08759	1.09991	0.90468	0.0116917
W5CZG5	Uncharacterized protein OS=Triticum aestivum PE=4 SV=1 - [W5CZG5_WHEAT]	4.51	1	39.6615	7.12256	1.02461	1.06566	1.02141	0.991233	0.988268	0.962125	1.05781	0.0289134
D8LAL5	Beta-expansin 1a, putative, expressed OS=Triticum aestivum GN=BEX_2 PE=3 SV=1 - [D8LAL5_WHEAT]	11.31	1	29.8183	7.7085	1.13068	1.23792	1.16637	0.750551	0.735117	0.793511	1.55098	0.000314149
W5GHC3	Uncharacterized protein OS=Triticum aestivum PE=4 SV=1 - [W5GHC3_WHEAT]	29.68	10	46.5197	5.32568	1.01071	1.05428	0.996211	1.01486	1.04674	1.05108	0.983462	0.45683
C7ENF7	70 kDa heat shock protein OS=Triticum aestivum PE=2 SV=1 - [C7ENF7_WHEAT]	33.33	11	73.4959	5.14795	0.993615	0.985522	1.01666	0.975943	1.02994	1.00989	0.993375	0.734514
W4ZLP9	Uncharacterized protein OS=Triticum aestivum PE=4 SV=1 - [W4ZLP9_WHEAT]	46.85	9	24.0188	4.729	0.919394	0.957964	0.958893	1.01161	1.00878	0.978316	0.945827	0.0323033
W5BXJ7	Uncharacterized protein OS=Triticum aestivum PE=4 SV=1 - [W5BXJ7_WHEAT]	29.52	2	41.054	5.021	0.976458	0.968795	0.995161	1.0801	1.00783	1.0753	0.929559	0.0392385
W5GLA4	Uncharacterized protein (Fragment) OS=Triticum aestivum PE=3 SV=1 - [W5GLA4_WHEAT]	56.87	5	53.9367	5.68115	1.01685	1.02693	1.02541	0.998568	1.06145	0.995376	1.00451	0.842926
D3KVP3	Purple acid phosphatase OS=Triticum aestivum PE=2 SV=1 - [D3KVP3_WHEAT]	30.75	5	37.9398	5.85889	0.960263	0.9776	0.970234	1.01087	0.976745	0.966579	0.984395	0.343263
W5I9M3	Uncharacterized protein OS=Triticum aestivum PE=3 SV=1 - [W5I9M3_WHEAT]	38.58	9	29.6328	6.68311	1.00254	1.03472	1.03482	1.10469	1.08528	1.09213	0.93601	0.00451068
W5BJ04	Uncharacterized protein OS=Triticum aestivum PE=4 SV=1 - [W5BJ04_WHEAT]	23.48	2	55.2576	6.78564	0.978847	0.990387	1.02819	0.952752	1.03028	1.06224	0.98429	0.678711
W5EQS6	Uncharacterized protein OS=Triticum aestivum PE=4 SV=1 - [W5EQS6_WHEAT]	57.26	10	26.9698	5.52881	0.978612	0.992291	0.998757	0.952452	0.979875	1.00501	1.011	0.54476
W5A248	Uncharacterized protein OS=Triticum aestivum PE=4 SV=1 - [W5A248_WHEAT]	24.83	10	48.9749	5.40186	1.05182	0.948878	1.02281	0.991308	1.06258	1	0.990054	0.803011
W5CZ14	Uncharacterized protein OS=Triticum aestivum PE=4 SV=1 - [W5CZ14_WHEAT]	14.01	5	48.2736	8.54346	0.983959	1.06344	1.00473	1.07396	0.955625	0.999114	1.00774	0.861353
W5B985	Proliferating cell nuclear antigen OS=Triticum aestivum PE=3 SV=1 - [W5B985_WHEAT]	44.49	10	29.1534	4.75439	0.970366	1.02807	0.965816	1.00996	0.996893	1.02228	0.978583	0.368121
W5BCI3	Peptidyl-prolyl cis-trans isomerase OS=Triticum aestivum PE=4 SV=1 - [W5BCI3_WHEAT]	17.25	8	53.4317	5.8335	0.96222	1.02966	0.95071	1.02808	0.974685	1.01645	0.974623	0.435198
W5A1G8	Uncharacterized protein OS=Triticum aestivum PE=3 SV=1 - [W5A1G8_WHEAT]	4.47	1	33.386	5.26221	0.924933	0.944582	1.02053	1.11042	1.10178	0.993928	0.901413	0.0906816
W5CSN0	Uncharacterized protein OS=Triticum aestivum PE=4 SV=1 - [W5CSN0_WHEAT]	7.38	3	39.8452	5.97314	0.858102	0.832289	0.97918	0.880684	0.786481	0.948706	1.02053	0.797527
W5E0G4	Uncharacterized protein OS=Triticum aestivum PE=4 SV=1 - [W5E0G4_WHEAT]	48.72	6	55.4351	6.62451	0.981044	0.95045	0.978377	0.947865	0.946196	1.01336	1.00084	0.974683
W5D9Z6	Uncharacterized protein OS=Triticum aestivum PE=4 SV=1 - [W5D9Z6_WHEAT]	17.85	13	104.824	6.40479	1.04788	1.04568	1.08089	0.987829	0.982517	1.02552	1.05961	0.0281723
W5G584	Uncharacterized protein OS=Triticum aestivum PE=3 SV=1 - [W5G584_WHEAT]	8.3	1	27.7621	5.89697	1.06992	1.06561	0.973129	0.935231	0.962748	0.907438	1.10809	0.0460615
W5BGL0	Uncharacterized protein OS=Triticum aestivum PE=4 SV=1 - [W5BGL0_WHEAT]	49.62	1	28.2686	6.78564	1.0112	0.99708	1.04734	1.08091	1.05217	1.04267	0.962172	0.101119
Q2QKC5	Pre-mRNA processing factor OS=Triticum aestivum GN=Luc7 PE=2 SV=1 - [Q2QKC5_WHEAT]	10.17	4	48.4328	8.36768	1.01399	0.97664	1.04573	1.02135	0.958785	0.926667	1.04457	0.275575
W5C2D5	Uncharacterized protein OS=Triticum aestivum PE=3 SV=1 - [W5C2D5_WHEAT]	19.23	6	33.7591	5.73193	1.00069	1.01629	0.955077	0.935982	0.918159	0.983887	1.04722	0.171813
W5E0E2	Uncharacterized protein OS=Triticum aestivum PE=4 SV=1 - [W5E0E2_WHEAT]	4.76	1	24.9246	4.2085	1.0433	1.00483	1.00117	0.922258	0.966793	0.946833	1.07525	0.0188371
Q9ZRA8	Tubulin beta-5 chain OS=Triticum aestivum GN=TUBB5 PE=2 SV=1 - [TBB5_WHEAT]	38.93	1	50.2759	4.83057	1.03162	0.775242	1.06297	0.970984	0.720788	0.976279	1.07563	0.616736
W5CH65	Uncharacterized protein OS=Triticum aestivum PE=4 SV=1 - [W5CH65_WHEAT]	20	1	18.9367	6.771	1.06282	1.00872	1.04503	1.13355	1.13976	1.09773	0.924516	0.0146782
W5EZS8	Uncharacterized protein OS=Triticum aestivum PE=4 SV=1 - [W5EZS8_WHEAT]	7.46	1	14.4845	9.40771	0.947594	0.914542	0.971515	1.13796	1.05383	1.0592	0.871628	0.0119431
W5CPU5	Uncharacterized protein OS=Triticum aestivum PE=4 SV=1 - [W5CPU5_WHEAT]	34.72	5	20.6922	9.65674	0.948337	0.967453	0.93933	1.18835	1.24235	1.18717	0.789172	0.000220563
Q3S4H9	Eukaryotic translation initiation factor 5A3 OS=Triticum aestivum PE=2 SV=1 - [Q3S4H9_WHEAT]	61.49	5	17.3707	6.20166	1.18019	1.08738	0.956202	1.05569	1.00569	1.04979	1.03619	0.604503
W5F1Z3	Uncharacterized protein (Fragment) OS=Triticum aestivum PE=4 SV=1 - [W5F1Z3_WHEAT]	28.68	2	44.1766	5.10986	1.02618	0.997477	0.967187	1.00384	1.07658	1.05777	0.95305	0.150518
A4ZIZ0	Monomeric alpha-amylase inhibitor (Fragment) OS=Triticum aestivum PE=4 SV=1 - [A4ZIZ0_WHEAT]	84.3	5	13.0472	5.47803	1.01552	1.02203	1.00031	0.922231	0.877932	0.895328	1.12702	0.00137307
W5G208	Malate dehydrogenase OS=Triticum aestivum PE=3 SV=1 - [W5G208_WHEAT]	25.14	4	37.3264	7.89893	0.889914	0.930644	0.965637	1.18255	0.938213	1.06956	0.873327	0.142457
W4ZMP6	Uncharacterized protein (Fragment) OS=Triticum aestivum PE=4 SV=1 - [W4ZMP6_WHEAT]	8.16	1	10.654	4.24658	0.989332	0.976293	0.962234	0.980573	1.01079	1.00551	0.976971	0.131646
W5HIR5	Uncharacterized protein (Fragment) OS=Triticum aestivum PE=4 SV=1 - [W5HIR5_WHEAT]	7.86	1	15.6763	11.2388	1.0499	1.0353	1.07028	0.993213	1.01866	0.972647	1.05728	0.0271427
W5DXU9	Uncharacterized protein OS=Triticum aestivum PE=3 SV=1 - [W5DXU9_WHEAT]	41.49	1	43.3211	5.33838	1.09719	0.959932	1.06494	0.992934	1.07463	0.959911	1.03124	0.588435
W5F131	Uncharacterized protein OS=Triticum aestivum PE=3 SV=1 - [W5F131_WHEAT]	6.13	4	68.0166	7.29834	0.956142	0.922648	0.960212	0.945932	0.84606	0.934538	1.04125	0.328696
W5EU18	Uncharacterized protein OS=Triticum aestivum PE=4 SV=1 - [W5EU18_WHEAT]	17.7	5	38.7267	9.72998	1.05791	1.01366	1.01765	1.04797	0.964058	1.08764	0.99663	0.933266
W5E5B3	Uncharacterized protein OS=Triticum aestivum PE=4 SV=1 - [W5E5B3_WHEAT]	25.42	3	39.8349	6.06201	0.966876	0.926464	0.998729	1.10008	0.960771	1.01695	0.939653	0.245642
W5FCP5	Uncharacterized protein OS=Triticum aestivum PE=4 SV=1 - [W5FCP5_WHEAT]	27.06	2	9.90168	5.90967	1.10237	1.04263	1.02363	1.07444	1.05008	1.07227	0.991188	0.72595
W5I4C9	Uncharacterized protein OS=Triticum aestivum PE=4 SV=1 - [W5I4C9_WHEAT]	11.26	6	70.8519	4.84326	0.907041	0.942558	0.916081	1.04527	1.03997	1.06654	0.877496	0.000656125
W5HL92	Uncharacterized protein (Fragment) OS=Triticum aestivum PE=4 SV=1 - [W5HL92_WHEAT]	67.86	5	8.57508	4.32275	0.960311	0.975664	0.931784	0.945365	0.977591	0.937831	1.00244	0.901982
W5GP85	Uncharacterized protein (Fragment) OS=Triticum aestivum PE=3 SV=1 - [W5GP85_WHEAT]	32	9	28.0873	5.0083	1.01564	1.00897	1.06545	0.883562	0.885207	0.874746	1.16892	0.0011956
W5BC04	Protein phosphatase methylesterase 1 OS=Triticum aestivum PE=3 SV=1 - [W5BC04_WHEAT]	2.39	1	36.5216	6.22705	1.01102	1.09658	1.03495	0.986195	0.91761	0.939432	1.10527	0.0374276
W5B772	Ubiquitin carboxyl-terminal hydrolase OS=Triticum aestivum PE=3 SV=1 - [W5B772_WHEAT]	12.06	6	130.904	5.80811	0.9796	0.967299	0.969907	0.972212	0.990077	0.996656	0.985758	0.162098
W5CR27	Uncharacterized protein OS=Triticum aestivum PE=4 SV=1 - [W5CR27_WHEAT]	46.75	1	18.6118	5.75732	1.03517	1.06057	1.09567	0.937532	0.981271	0.950381	1.11231	0.00791704
W5EXP1	Uncharacterized protein OS=Triticum aestivum PE=3 SV=1 - [W5EXP1_WHEAT]	16.37	4	72.4998	7.85498	0.915601	0.902672	0.894296	1.11375	1.05067	1.06188	0.840767	0.00110041
W5EDC2	ATP-dependent (S)-NAD(P)H-hydrate dehydratase OS=Triticum aestivum PE=3 SV=1 - [W5EDC2_WHEAT]	23.1	8	42.6518	7.81104	1.02933	1.06416	1.01217	0.999992	1.18195	1.00164	0.975523	0.69808
W5F116	Uncharacterized protein OS=Triticum aestivum PE=3 SV=1 - [W5F116_WHEAT]	13.74	2	15.1136	9.43701	1.02759	0.924947	0.913241	1.1131	1.07998	1.14721	0.857945	0.0184501
W5H0J5	Uncharacterized protein OS=Triticum aestivum PE=4 SV=1 - [W5H0J5_WHEAT]	7.85	3	42.8117	4.90674	0.979845	0.972097	1.01783	1.00123	0.980643	1.04666	0.980599	0.46173
W5E7H0	Uncharacterized protein OS=Triticum aestivum PE=4 SV=1 - [W5E7H0_WHEAT]	26.09	3	15.8312	9.48096	1.0176	1.02991	1.01909	1.01652	1.0668	1.05427	0.977378	0.203954
W5AQM4	Uncharacterized protein OS=Triticum aestivum PE=4 SV=1 - [W5AQM4_WHEAT]	20.74	5	29.1816	9.80322	1.00084	1.02513	1.04471	0.993188	0.987306	0.980174	1.03716	0.0502846
W5H014	Uncharacterized protein OS=Triticum aestivum PE=4 SV=1 - [W5H014_WHEAT]	31.19	6	22.6282	6.68311	1.09653	1.08867	1.07282	0.952275	1.06337	0.902118	1.11662	0.0780435
A5JSA6	Alpha-gliadin OS=Triticum aestivum GN=Gli-G3 PE=2 SV=1 - [A5JSA6_WHEAT]	30.62	2	35.3479	8.25049	0.876612	1.02375	1.00103	0.869795	0.864428	1.04806	1.04281	0.627703
W5FE56	Phosphoribosylformylglycinamidine cyclo-ligase OS=Triticum aestivum PE=3 SV=1 - [W5FE56_WHEAT]	27.67	5	26.9661	5.12256	1.01758	0.955616	1.02846	1.08856	1.02513	0.997979	0.964647	0.355657
W5DSH1	Uncharacterized protein OS=Triticum aestivum PE=4 SV=1 - [W5DSH1_WHEAT]	22.73	3	17.4169	5.63037	1.06153	1.07691	1.01634	1.0612	1.01195	0.995021	1.02823	0.343789
W4ZQH4	Uncharacterized protein OS=Triticum aestivum PE=4 SV=1 - [W4ZQH4_WHEAT]	12.39	4	51.8206	7.13721	1.01777	1.02647	1.02321	0.996168	1.01755	0.943039	1.03744	0.173251
W5A2Y2	Uncharacterized protein OS=Triticum aestivum PE=4 SV=1 - [W5A2Y2_WHEAT]	5.87	4	89.3525	7.62061	1.001	1.12979	1.03336	0.854981	0.853637	0.928146	1.20001	0.0185513
W5HPH0	Uncharacterized protein OS=Triticum aestivum PE=4 SV=1 - [W5HPH0_WHEAT]	29.03	2	10.7306	7.44482	1.07423	1.07178	1.02544	1.03416	1.00847	1.01396	1.03758	0.0964112
W5AHU4	Uncharacterized protein OS=Triticum aestivum PE=4 SV=1 - [W5AHU4_WHEAT]	6.09	3	52.3637	8.86572	0.994697	1.04961	1.08802	1.02165	1.05142	0.970967	1.029	0.457744
W5BSJ9	Uncharacterized protein OS=Triticum aestivum PE=3 SV=1 - [W5BSJ9_WHEAT]	34.15	5	17.6273	9.77393	0.98251	0.929199	0.995416	1.0401	1.04609	1.06054	0.923856	0.019514
W5CHQ6	Uncharacterized protein OS=Triticum aestivum PE=4 SV=1 - [W5CHQ6_WHEAT]	76.24	1	39.1652	6.02393	1.01508	1.01544	1.05053	1.09816	1.09295	1.07302	0.943912	0.0121726
W5ERG7	Uncharacterized protein OS=Triticum aestivum PE=4 SV=1 - [W5ERG7_WHEAT]	12.79	1	38.1463	5.42725	1.06328	0.982111	1.04275	0.926783	0.90071	0.999446	1.0924	0.0853808
W5E5R0	Uncharacterized protein OS=Triticum aestivum PE=4 SV=1 - [W5E5R0_WHEAT]	30.49	1	9.07051	9.23193	0.793773	0.868461	0.958985	0.838901	0.961261	0.906185	0.968545	0.658009
W5FWF5	Uncharacterized protein OS=Triticum aestivum PE=4 SV=1 - [W5FWF5_WHEAT]	52.26	8	17.0599	9.89111	0.926764	0.943408	0.953282	1.08967	1.0716	1.07205	0.873234	0.000151115
W5GTR5	Uncharacterized protein OS=Triticum aestivum PE=4 SV=1 - [W5GTR5_WHEAT]	19.75	2	34.5912	7.48877	0.914259	0.903874	1.03722	1.10385	1.14317	0.990601	0.88193	0.111732
A4ZCD1	GTP-binding protein OS=Triticum aestivum GN=GBP-1 PE=2 SV=1 - [A4ZCD1_WHEAT]	27.2	15	58.8701	5.71924	0.997706	1.02405	1.02565	1.02161	1.02415	0.998068	1.00118	0.927272
Q9ZRB0	Tubulin beta-3 chain OS=Triticum aestivum GN=TUBB3 PE=2 SV=1 - [TBB3_WHEAT]	36.18	2	49.9277	4.76709	1.04554	1.06801	1.03728	0.961155	0.961001	1.00548	1.07624	0.0129321
F4YWL9	60S ribosomal protein L21 OS=Triticum aestivum GN=RPL21 PE=1 SV=1 - [F4YWL9_WHEAT]	30.49	2	18.6681	10.4185	0.902775	0.944181	0.943041	1.06688	1.20649	1.0796	0.832098	0.0157765
W5F5K9	Uncharacterized protein OS=Triticum aestivum PE=3 SV=1 - [W5F5K9_WHEAT]	14.2	4	36.1412	8.47021	1.08854	0.932347	1.10818	1.04982	1.08249	1.06316	0.97922	0.714879
W5D698	Uncharacterized protein OS=Triticum aestivum PE=4 SV=1 - [W5D698_WHEAT]	13.33	4	39.9747	7.88428	0.953857	1.0047	0.93944	1.07484	1.04866	1.07151	0.907037	0.00988734
W5GC44	Uncharacterized protein OS=Triticum aestivum PE=3 SV=1 - [W5GC44_WHEAT]	21.68	2	38.3883	5.56689	1.01896	1.03919	1.06261	1.04752	0.882898	0.995413	1.06662	0.265112
W4ZR97	Uncharacterized protein OS=Triticum aestivum PE=4 SV=1 - [W4ZR97_WHEAT]	66.67	12	19.1904	7.13721	0.879024	0.877213	0.888147	1.08355	1.11452	1.05561	0.812737	0.000304376
W5G525	Acetyl-coenzyme A synthetase OS=Triticum aestivum PE=3 SV=1 - [W5G525_WHEAT]	11.02	4	65.9385	5.90967	1.04496	1.01941	1.05619	1.04563	0.945986	0.954845	1.05909	0.1597
W5HA67	Uncharacterized protein OS=Triticum aestivum PE=4 SV=1 - [W5HA67_WHEAT]	46.21	3	14.6255	5.18604	0.91987	0.982107	0.944763	1.1246	1.06857	1.1017	0.863991	0.00356385
W5ELA8	Uncharacterized protein OS=Triticum aestivum PE=4 SV=1 - [W5ELA8_WHEAT]	51.76	1	9.01932	4.94482	1.02542	1.14863	1.05906	1.02779	1.16413	0.990316	1.01599	0.805141
W5DN86	T-complex protein 1 subunit alpha OS=Triticum aestivum PE=3 SV=1 - [W5DN86_WHEAT]	29.72	15	59.2791	6.21436	0.964272	0.991881	0.947951	1.07631	1.05261	1.03384	0.918217	0.00830672
W5CSG1	Uncharacterized protein OS=Triticum aestivum PE=4 SV=1 - [W5CSG1_WHEAT]	49.2	8	19.866	4.57666	0.979126	0.98201	0.956606	0.999799	1.03528	1.01739	0.955862	0.0260449
W5BWC6	Uncharacterized protein (Fragment) OS=Triticum aestivum PE=4 SV=1 - [W5BWC6_WHEAT]	36.67	1	3.4058	4.90674	0.990065	1.01395	1.02025	1.12219	1.10432	1.02667	0.929632	0.0679586
W5DW56	Uncharacterized protein OS=Triticum aestivum PE=4 SV=1 - [W5DW56_WHEAT]	7.94	4	42.0938	9.33447	1.03324	0.992869	0.933343	1.03708	0.97482	1.02772	0.973625	0.486445
B2B9U2	Uncharacterized protein OS=Triticum aestivum PE=2 SV=1 - [B2B9U2_WHEAT]	27.27	3	12.3814	8.49951	1.09603	1.04638	1.05079	1.07972	1.02068	1.01078	1.02636	0.364337
W5GWY6	Uncharacterized protein OS=Triticum aestivum PE=4 SV=1 - [W5GWY6_WHEAT]	28.42	3	10.0459	6.80029	0.854309	0.907898	0.935234	0.992793	0.929026	0.972803	0.93188	0.0960679
W5H061	Uncharacterized protein OS=Triticum aestivum PE=3 SV=1 - [W5H061_WHEAT]	31.81	8	39.8825	7.94287	0.946281	1.03359	1.0395	1.04073	0.985314	1.03092	0.987699	0.735746
W5EE00	Uncharacterized protein OS=Triticum aestivum PE=3 SV=1 - [W5EE00_WHEAT]	40.58	4	41.7899	5.49072	1.02635	0.94281	1.01425	0.951833	0.756848	0.800464	1.18901	0.0705928
W5GFD3	Uncharacterized protein OS=Triticum aestivum PE=3 SV=1 - [W5GFD3_WHEAT]	34.41	15	55.7296	7.66455	0.957882	0.930533	1.01232	1.02696	1.00137	1.00869	0.955127	0.145956
W5GXV4	Uncharacterized protein OS=Triticum aestivum PE=4 SV=1 - [W5GXV4_WHEAT]	17.33	3	16.3069	9.27588	0.937344	0.965134	1.00479	0.907732	0.91173	0.946244	1.05118	0.110318
W5FN01	Uncharacterized protein OS=Triticum aestivum PE=4 SV=1 - [W5FN01_WHEAT]	31.09	4	13.3758	4.83057	1.01289	1.04023	0.9818	0.906589	0.82564	0.922503	1.14321	0.0211552
W5HCD6	Uncharacterized protein OS=Triticum aestivum PE=4 SV=1 - [W5HCD6_WHEAT]	8.74	1	20.7427	7.29834	1.05751	1.04057	1.01665	0.944876	0.995335	1.02958	1.0488	0.151591
W5HT56	Uncharacterized protein OS=Triticum aestivum PE=3 SV=1 - [W5HT56_WHEAT]	18.42	2	8.93542	5.85889	0.954656	0.985075	0.968074	1.17154	1.13322	1.14446	0.843033	0.000231951
W5D320	Uncharacterized protein OS=Triticum aestivum PE=4 SV=1 - [W5D320_WHEAT]	27.35	10	53.2789	5.79541	0.932023	0.982955	0.993376	0.993666	0.961505	1.01143	0.980368	0.462749
W5BY49	Uncharacterized protein OS=Triticum aestivum PE=4 SV=1 - [W5BY49_WHEAT]	42.36	13	31.8563	7.13721	0.972028	1.03649	1.03913	0.894678	0.929232	0.870908	1.13093	0.0132251
W5DHM4	Uncharacterized protein OS=Triticum aestivum PE=4 SV=1 - [W5DHM4_WHEAT]	23.53	3	46.801	9.11475	0.992446	1.1239	1.06871	1.01905	0.853413	1.05119	1.08941	0.293735
Q8LRM8	Translationally-controlled tumor protein homolog OS=Triticum aestivum GN=TCTP PE=2 SV=1 - [TCTP_WHEAT]	48.21	2	18.7943	4.7417	1.22547	0.892098	1.05933	1.14013	1.1561	1.06707	0.944578	0.568273
W5A4Q7	Coatomer subunit gamma OS=Triticum aestivum PE=3 SV=1 - [W5A4Q7_WHEAT]	27.42	15	98.758	5.13525	1.0053	1.03061	1.06701	0.933374	0.921577	0.932285	1.11326	0.00453469
W5CQ94	Uncharacterized protein OS=Triticum aestivum PE=4 SV=1 - [W5CQ94_WHEAT]	19.5	2	17.43	7.28369	0.914493	0.907218	0.877067	0.805062	0.949321	0.92208	1.00834	0.878621
Q9ST57	Serpin-Z2A OS=Triticum aestivum PE=1 SV=1 - [SPZ2A_WHEAT]	54.27	9	43.2844	5.70654	1.01071	0.993209	0.989172	1.16316	1.144	1.10724	0.876607	0.00136302
W5FRG5	Uncharacterized protein OS=Triticum aestivum PE=4 SV=1 - [W5FRG5_WHEAT]	49.78	7	24.6365	6.55127	1.05134	0.975441	1.02162	0.986679	0.971147	0.974052	1.03974	0.160666
W5I497	Peptidyl-prolyl cis-trans isomerase OS=Triticum aestivum PE=3 SV=1 - [W5I497_WHEAT]	53.52	8	22.8257	9.56885	0.941096	1.08336	1.04155	0.882333	0.818626	0.89576	1.18072	0.0320311
W5F8D1	Uncharacterized protein OS=Triticum aestivum PE=3 SV=1 - [W5F8D1_WHEAT]	37.18	2	51.0122	7.07861	1.04263	1.02288	0.934912	0.989403	1.00305	1.03982	0.989493	0.784815
W5AHD4	Uncharacterized protein (Fragment) OS=Triticum aestivum PE=4 SV=1 - [W5AHD4_WHEAT]	65	1	6.49903	7.34229	0.958078	1.04842	0.948216	0.943451	0.957021	1.0275	1.00914	0.839158
W5A7I0	Uncharacterized protein OS=Triticum aestivum PE=4 SV=1 - [W5A7I0_WHEAT]	23.7	4	19.2382	9.01221	1.05506	0.984034	1.02881	1.05932	1.08511	0.988589	0.979217	0.574289
A1YE34	Ribosomal protein L3-B2 OS=Triticum aestivum GN=RPL3-B2 PE=2 SV=1 - [A1YE34_WHEAT]	46.79	2	44.5617	10.0669	1.00517	1.0876	1.03177	1.08817	1.08386	1.04679	0.970711	0.318591
W5EF42	Uncharacterized protein OS=Triticum aestivum PE=4 SV=1 - [W5EF42_WHEAT]	54.24	9	55.3181	6.96143	0.968799	0.932317	0.917091	0.957771	0.993311	0.98843	0.958733	0.0997743
H9NAV6	Superoxide dismutase [Cu-Zn] OS=Triticum aestivum PE=2 SV=1 - [H9NAV6_WHEAT]	36.18	1	15.0824	6.17627	0.916687	0.878958	0.924127	1.05542	1.13182	1.05755	0.838196	0.00368235
Q41579	Rab protein OS=Triticum aestivum GN=rab 15B PE=2 SV=1 - [Q41579_WHEAT]	44.59	5	23.2147	9.23193	1.04597	1.03397	1.08608	1.01822	1.05608	1.01873	1.0236	0.293398
W5FAP9	Uncharacterized protein OS=Triticum aestivum PE=4 SV=1 - [W5FAP9_WHEAT]	33.93	9	38.2042	5.14795	0.994536	1.03659	0.979523	1.02158	0.938805	1.02757	1.0076	0.831663
W5B1P8	Uncharacterized protein OS=Triticum aestivum PE=4 SV=1 - [W5B1P8_WHEAT]	8.7	7	84.1953	5.46533	1.05026	1.02694	1.01764	0.990858	0.962673	0.975052	1.05677	0.0119456
W5HY12	Dolichyl-diphosphooligosaccharide--protein glycosyltransferase 48 kDa subunit OS=Triticum aestivum PE=3 SV=1 - [W5HY12_WHEAT]	31.75	11	46.1324	6.01123	0.978221	0.996404	0.995214	1.09098	1.08115	1.05729	0.919618	0.00172517
W5C6B8	Uncharacterized protein OS=Triticum aestivum PE=4 SV=1 - [W5C6B8_WHEAT]	30.72	11	91.4814	7.04932	1.05965	0.990542	0.997339	1.02035	0.987045	1.01767	1.00743	0.774661
W5E443	Dolichyl-diphosphooligosaccharide--protein glycosyltransferase subunit 1 OS=Triticum aestivum PE=3 SV=1 - [W5E443_WHEAT]	15.38	10	68.7502	7.35693	0.98953	1.00665	0.981837	1.02577	1.05357	1.0237	0.959708	0.0262115
W5GXA1	Uncharacterized protein OS=Triticum aestivum PE=3 SV=1 - [W5GXA1_WHEAT]	8.99	3	58.6992	7.41553	1.0497	1.05446	1.06876	1.05413	0.983018	0.972551	1.05423	0.106986
W5H078	Uncharacterized protein OS=Triticum aestivum PE=4 SV=1 - [W5H078_WHEAT]	11.61	3	34.168	6.40479	0.970152	0.965968	1.02316	1.04306	1.08061	1.03555	0.936711	0.0447032
W5GQ25	Uncharacterized protein OS=Triticum aestivum PE=4 SV=1 - [W5GQ25_WHEAT]	1.73	1	65.3985	5.17334	1.00933	1.01218	1.0196	0.964607	0.975286	0.966095	1.0465	0.000575377
W5EYN0	Uncharacterized protein OS=Triticum aestivum PE=4 SV=1 - [W5EYN0_WHEAT]	10.33	8	102.637	7.09326	1.01633	1.00833	0.950141	0.987356	0.997895	1.01235	0.992394	0.748043
W5C091	Uncharacterized protein OS=Triticum aestivum PE=4 SV=1 - [W5C091_WHEAT]	3.1	2	80.4248	7.85498	1.01965	1.07775	0.996101	0.963582	0.956025	1.00805	1.05665	0.131172
A9U8G5	Alcohol dehydrogenase ADH1D OS=Triticum aestivum PE=2 SV=1 - [A9U8G5_WHEAT]	49.34	1	40.9895	6.45557	0.966623	0.968362	0.942232	1.06419	1.09296	1.10888	0.880952	0.00113576
W5D3I3	Uncharacterized protein (Fragment) OS=Triticum aestivum PE=4 SV=1 - [W5D3I3_WHEAT]	5.32	2	42.4077	6.7124	0.865762	1.00349	0.998882	0.89168	0.990691	1.02935	0.985029	0.823413
W5BJ32	Uncharacterized protein OS=Triticum aestivum PE=3 SV=1 - [W5BJ32_WHEAT]	33.77	8	25.673	7.53271	0.941014	0.988862	0.93173	1.04262	1.08383	1.13922	0.87627	0.0152577
Q8W0Q1	Putative aldehyde dehydrogenase WIS1 OS=Triticum aestivum GN=wis1 PE=2 SV=1 - [Q8W0Q1_WHEAT]	15.61	8	60.9605	7.51807	0.962218	0.98819	0.990508	1.06616	1.09102	1.06776	0.91193	0.00144735
W5FJD0	Uncharacterized protein OS=Triticum aestivum PE=4 SV=1 - [W5FJD0_WHEAT]	22.02	3	37.1759	6.53662	1.02031	0.97466	0.989377	0.958893	0.949341	0.988165	1.03037	0.175193
W5B0W3	40S ribosomal protein SA OS=Triticum aestivum PE=3 SV=1 - [W5B0W3_WHEAT]	39.14	4	32.8763	4.95752	0.986041	1.00506	1.04197	1.01584	1.06489	1.10389	0.95241	0.170846
W5D6H4	Eukaryotic translation initiation factor 3 subunit L OS=Triticum aestivum PE=3 SV=1 - [W5D6H4_WHEAT]	20.08	5	59.2767	7.10791	0.975525	1.01691	1.03835	0.980511	1.03111	0.987259	1.01064	0.684449
W5A6D0	Uncharacterized protein OS=Triticum aestivum PE=4 SV=1 - [W5A6D0_WHEAT]	57.19	4	35.9213	7.12256	0.951761	1.03996	0.966419	1.1214	1.06195	1.10738	0.898932	0.0274068
W5F017	Uncharacterized protein OS=Triticum aestivum PE=4 SV=1 - [W5F017_WHEAT]	27.33	2	18.1825	9.62744	0.986079	0.96703	0.968997	1.00353	0.999488	1.06456	0.95258	0.091216
W5EYF9	Uncharacterized protein OS=Triticum aestivum PE=4 SV=1 - [W5EYF9_WHEAT]	29.07	2	9.5561	7.41553	0.9864	0.932545	0.994059	0.970499	1.13619	0.967705	0.947506	0.413226
W5BPN4	Uncharacterized protein OS=Triticum aestivum PE=4 SV=1 - [W5BPN4_WHEAT]	26.2	11	61.0989	6.04932	1.01011	1.01345	1.04145	1.02297	1.01591	0.984998	1.0136	0.421478
W4ZP58	Uncharacterized protein (Fragment) OS=Triticum aestivum PE=4 SV=1 - [W4ZP58_WHEAT]	47.62	6	14.7851	7.43018	0.965069	1.03496	1.00095	1.12796	1.08118	1.06908	0.915431	0.0267401
W5CQP6	Uncharacterized protein OS=Triticum aestivum PE=3 SV=1 - [W5CQP6_WHEAT]	32.74	5	93.7457	7.97217	1.03673	1.01923	1.06227	1.00836	1.0055	0.965205	1.04672	0.0683056
W5F2N9	Uncharacterized protein OS=Triticum aestivum PE=4 SV=1 - [W5F2N9_WHEAT]	5.61	2	43.7264	8.29443	1.16772	1.17473	1.17173	0.790664	0.729211	0.742171	1.55354	2.44289e-05
W5CDW8	Triosephosphate isomerase OS=Triticum aestivum PE=3 SV=1 - [W5CDW8_WHEAT]	59.77	8	27.2811	5.47803	1.02449	1.01817	1.05308	1.0802	1.02332	1.04047	0.984652	0.4659
W5HHW8	Uncharacterized protein OS=Triticum aestivum PE=4 SV=1 - [W5HHW8_WHEAT]	3.55	4	162.076	8.47021	0.966057	1.0399	1.08053	0.992833	0.922939	0.935256	1.08259	0.120119
Q41593	Serpin-Z1A OS=Triticum aestivum GN=WZCI PE=1 SV=1 - [SPZ1A_WHEAT]	55.53	6	43.0911	5.89697	0.974336	0.9664	0.996366	1.11798	1.08069	1.09243	0.892439	0.00114443
W5H883	Uncharacterized protein OS=Triticum aestivum PE=4 SV=1 - [W5H883_WHEAT]	19.66	2	25.6152	4.70361	1.12198	1.0378	0.972216	1.11947	0.98498	1.07776	0.98422	0.790055
W5HFF8	Uncharacterized protein OS=Triticum aestivum PE=4 SV=1 - [W5HFF8_WHEAT]	6.04	2	30.065	6.18896	0.986537	1.01793	1.02094	1.06824	0.997735	1.0097	0.983659	0.530099
W5AU78	Uncharacterized protein OS=Triticum aestivum PE=4 SV=1 - [W5AU78_WHEAT]	17.57	4	32.4365	5.5415	0.923382	0.960556	0.938049	1.15811	1.15337	1.17302	0.809867	5.70149e-05
W4ZX77	Uncharacterized protein OS=Triticum aestivum PE=3 SV=1 - [W4ZX77_WHEAT]	37.34	7	25.4436	7.94287	1.01459	1.0459	1.0212	1.06821	1.07176	1.00468	0.979975	0.427356
W5E6S4	Uncharacterized protein OS=Triticum aestivum PE=4 SV=1 - [W5E6S4_WHEAT]	22.06	7	44.9353	5.19873	1.0289	1.04704	1.03863	1.0105	0.981852	1.043	1.0261	0.22508
W5H3X0	Uncharacterized protein (Fragment) OS=Triticum aestivum PE=4 SV=1 - [W5H3X0_WHEAT]	20.9	1	7.17275	10.77	1.56244	1.15171	1.06513	1.01951	1.09714	1.15453	1.15533	0.34492
W5BNJ7	Uncharacterized protein OS=Triticum aestivum PE=4 SV=1 - [W5BNJ7_WHEAT]	56.15	1	14.4677	9.5542	0.818189	0.859568	0.99072	1.06606	0.937288	1.066	0.869395	0.118553
W5DPI4	Uncharacterized protein OS=Triticum aestivum PE=3 SV=1 - [W5DPI4_WHEAT]	36.21	7	48.2656	4.7417	1.06187	0.994806	1.03011	0.950445	0.994392	0.977472	1.05628	0.0775239
W5BD38	Pyruvate kinase OS=Triticum aestivum PE=3 SV=1 - [W5BD38_WHEAT]	32.47	1	41.3037	7.98682	0.957383	1.00606	1.0039	1.09372	1.08045	1.05016	0.920296	0.0138214
W5GYY3	Glucose-6-phosphate 1-dehydrogenase OS=Triticum aestivum PE=3 SV=1 - [W5GYY3_WHEAT]	17.21	4	58.2697	6.03662	1.01923	0.971897	0.948581	1.04743	1.03311	0.930182	0.976412	0.606215
D8L9J3	Dolichyl-diphosphooligosaccharide--protein glycosyltransferase, putative, expressed OS=Triticum aestivum GN=TAA_ctg0091b.00200.1 PE=4 SV=1 - [D8L9J3_WHEAT]	32.85	3	74.6619	6.7124	0.940449	0.961254	0.980764	0.995004	0.940031	1.00593	0.98011	0.452961
W5FVM2	Uncharacterized protein OS=Triticum aestivum PE=4 SV=1 - [W5FVM2_WHEAT]	18.09	3	33.919	8.48486	0.97144	0.90619	0.850629	0.979748	0.993093	0.991813	0.920262	0.0885756
W5CLM9	Uncharacterized protein OS=Triticum aestivum PE=4 SV=1 - [W5CLM9_WHEAT]	10.68	2	21.0667	6.52197	1.03457	1.01834	1.01117	0.96494	0.95889	0.944056	1.06841	0.00215048
W5C4N4	Xylose isomerase OS=Triticum aestivum PE=3 SV=1 - [W5C4N4_WHEAT]	56.88	2	53.5827	5.56689	1.25638	1.28384	0.989208	1.10933	1.89548	0.942015	0.894245	0.675445
F8WTQ5	Delta-aminolevulinic acid dehydratase OS=Triticum aestivum GN=TaALAD1a PE=2 SV=1 - [F8WTQ5_WHEAT]	14.72	5	46.2084	6.01123	1.01726	0.986839	0.995084	1.09727	1.14906	1.03259	0.914685	0.0556674
C7C4X1	Glyceraldehyde-3-phosphate dehydrogenase OS=Triticum aestivum GN=ga3pd PE=2 SV=1 - [C7C4X1_WHEAT]	75.07	15	36.5048	7.18115	0.968099	0.996824	0.9797	1.14732	1.15543	1.11278	0.862127	0.00053675
W5G1S0	Uncharacterized protein OS=Triticum aestivum PE=4 SV=1 - [W5G1S0_WHEAT]	3.07	2	58.3002	9.65674	1.00275	0.981327	1.02225	0.993248	1.00671	0.9301	1.02603	0.390185
W5F7U3	Uncharacterized protein (Fragment) OS=Triticum aestivum PE=4 SV=1 - [W5F7U3_WHEAT]	11.42	10	144.576	5.79541	0.958682	1.04932	0.944262	0.953905	1.00077	1.05731	0.980171	0.677361
W5BAP3	3-isopropylmalate dehydrogenase OS=Triticum aestivum PE=3 SV=1 - [W5BAP3_WHEAT]	33.64	9	33.9755	5.16064	0.93574	0.989829	0.992289	0.974142	0.964907	0.954771	1.00831	0.699072
Q9S8F6	Glycosylated protein disulfide isomerase homolog (Fragment) OS=Triticum aestivum PE=1 SV=1 - [Q9S8F6_WHEAT]	75	1	4.24006	4.14502	0.910674	0.915741	0.957485	1.13542	1.0953	1.07925	0.841066	0.00142264
W5DNS9	Uncharacterized protein OS=Triticum aestivum PE=4 SV=1 - [W5DNS9_WHEAT]	25.53	2	15.1327	5.79541	0.91647	0.871124	0.926487	1.05937	1.0226	1.05109	0.866269	0.00236039
W5CRJ0	Uncharacterized protein OS=Triticum aestivum PE=3 SV=1 - [W5CRJ0_WHEAT]	31.49	12	53.2607	6.96143	0.977043	0.984978	0.998238	1.00924	1.03171	1.00507	0.971843	0.050423
W4ZWR6	Uncharacterized protein OS=Triticum aestivum PE=3 SV=1 - [W4ZWR6_WHEAT]	28.09	17	63.1887	6.11279	1.03298	0.992355	0.976833	0.992063	0.998988	0.998297	1.00429	0.812644
W5G3U1	Uncharacterized protein OS=Triticum aestivum PE=3 SV=1 - [W5G3U1_WHEAT]	17.91	2	40.2385	5.96045	1.04531	1.01827	1.06608	0.877934	0.95857	0.952142	1.12229	0.0179347
W5FVS2	Uncharacterized protein OS=Triticum aestivum PE=4 SV=1 - [W5FVS2_WHEAT]	45.97	1	56.4598	6.72705	1.04912	0.974516	1.00773	0.971669	0.912657	0.937657	1.0742	0.0643304
W5D0M3	Uncharacterized protein OS=Triticum aestivum PE=3 SV=1 - [W5D0M3_WHEAT]	14.35	6	47.8745	6.13818	1.02416	1.00359	1.01175	0.984743	0.978105	0.985005	1.03109	0.00878904
W5E225	Uncharacterized protein OS=Triticum aestivum PE=4 SV=1 - [W5E225_WHEAT]	40	2	18.057	7.04932	1.05506	1.12403	0.953498	1.10239	1.05603	1.07424	0.969044	0.551226
W5EVN6	Uncharacterized protein OS=Triticum aestivum PE=4 SV=1 - [W5EVN6_WHEAT]	21.54	5	29.424	5.42725	0.991449	1.02372	0.970522	1.03985	1.08653	1.06355	0.935972	0.0294266
W5GBF3	Uncharacterized protein OS=Triticum aestivum PE=4 SV=1 - [W5GBF3_WHEAT]	46.19	4	48.8059	5.37646	0.98352	0.9794	0.981369	1.05375	0.989929	1.03917	0.955054	0.0753685
W5CK94	Asparagine synthetase OS=Triticum aestivum PE=4 SV=1 - [W5CK94_WHEAT]	21.23	6	60.3832	6.53662	1.03231	0.975608	0.96135	1.04795	1.12837	1.06794	0.915238	0.0476588
W5C129	Uncharacterized protein (Fragment) OS=Triticum aestivum PE=4 SV=1 - [W5C129_WHEAT]	5.47	2	40.7674	8.104	0.95546	0.941608	0.985844	0.884769	0.940267	0.907071	1.0552	0.0725763
W5DXF3	Uncharacterized protein OS=Triticum aestivum PE=4 SV=1 - [W5DXF3_WHEAT]	19.63	5	36.2602	9.34912	0.967227	0.99907	1.05376	0.998236	0.949617	0.969253	1.03529	0.301422
P04727	Alpha/beta-gliadin clone PW8142 OS=Triticum aestivum PE=3 SV=1 - [GDA7_WHEAT]	13.1	1	36.0951	8.27979	0.931108	0.91296	0.919997	0.895142	0.905434	0.853479	1.04145	0.0936145
Q8H0J5	Low molecular weight glutenin subunit (Fragment) OS=Triticum aestivum GN=lmw-gs PE=4 SV=1 - [Q8H0J5_WHEAT]	18.75	1	34.4915	8.51416	1.0745	1.01371	1.12152	0.802687	0.866368	0.841424	1.27853	0.00302145
W5BQ35	Uncharacterized protein OS=Triticum aestivum PE=4 SV=1 - [W5BQ35_WHEAT]	33.58	9	29.5915	7.34229	1.06288	0.991785	1.0017	1.03082	1.00533	1.01285	1.00242	0.921745
W5AI08	Uncharacterized protein OS=Triticum aestivum PE=4 SV=1 - [W5AI08_WHEAT]	5.47	6	110.819	7.59131	0.952237	0.993895	0.980274	0.917884	0.937383	0.986327	1.02985	0.30002
W5AQ43	Uncharacterized protein OS=Triticum aestivum PE=4 SV=1 - [W5AQ43_WHEAT]	28.54	16	115.163	6.99072	0.976946	1.04064	0.987001	1.0206	0.985295	1.01138	0.995795	0.859575
W5CIU1	Uncharacterized protein OS=Triticum aestivum PE=3 SV=1 - [W5CIU1_WHEAT]	26.04	3	36.5885	7.7085	1.02676	1.02498	1.12403	0.845599	0.886282	0.888256	1.21206	0.00647635
W5BNZ6	Uncharacterized protein OS=Triticum aestivum PE=3 SV=1 - [W5BNZ6_WHEAT]	40.69	4	15.9837	10.6675	1.14056	1.0685	1.02984	1.04953	1.06918	1.06669	1.01679	0.617915
W5DRU3	Uncharacterized protein OS=Triticum aestivum PE=3 SV=1 - [W5DRU3_WHEAT]	32.21	3	16.8263	10.5649	1.10329	1.14898	1.01156	1.09931	1.05282	1.03812	1.02307	0.610174
W5B7N4	Eukaryotic translation initiation factor 3 subunit H OS=Triticum aestivum PE=3 SV=1 - [W5B7N4_WHEAT]	42.57	11	38.7852	4.91943	0.997347	1.01958	1.01383	0.987132	1.01613	0.97345	1.01816	0.274438
W5AK05	Glucose-6-phosphate isomerase OS=Triticum aestivum PE=3 SV=1 - [W5AK05_WHEAT]	40.56	7	62.1943	7.44482	1.06141	1.06465	1.09648	1.05488	1.0621	1.0474	1.01838	0.180562
W5FES4	Uncharacterized protein OS=Triticum aestivum PE=4 SV=1 - [W5FES4_WHEAT]	41.68	16	50.8763	4.4751	0.928768	0.92629	0.973138	1.08394	1.06755	1.06325	0.87976	0.00144238
W5ARK7	Uncharacterized protein OS=Triticum aestivum PE=4 SV=1 - [W5ARK7_WHEAT]	17.58	2	9.48598	9.75928	1.06017	1.06993	1.04953	0.940223	0.958571	1.00466	1.09512	0.0100988
O04074	Starch branching enzyme 1 OS=Triticum aestivum GN=Sbe1 PE=2 SV=1 - [O04074_WHEAT]	50.72	8	93.5176	6.75635	1.12444	1.03058	1.08485	0.96365	0.95062	0.960069	1.12717	0.0113899
W5ABL8	Uncharacterized protein (Fragment) OS=Triticum aestivum PE=3 SV=1 - [W5ABL8_WHEAT]	46.83	8	22.7863	5.66846	0.998048	1.0382	1.03193	0.963752	0.977445	0.960689	1.05731	0.0147549
W5I5E0	Uncharacterized protein OS=Triticum aestivum PE=4 SV=1 - [W5I5E0_WHEAT]	15.51	7	51.548	4.98291	1.02171	1.00071	0.968954	1.02327	1.04145	0.969136	0.985997	0.622513
W4ZTZ4	Histone H2B OS=Triticum aestivum PE=3 SV=1 - [W4ZTZ4_WHEAT]	49.34	1	16.5391	10.0522	1.02067	0.978801	1.02272	1.04796	1.08034	1.01871	0.960338	0.142596
L0GDQ5	14-3-3 protein OS=Triticum aestivum GN=14R1 PE=2 SV=1 - [L0GDQ5_WHEAT]	65.65	1	29.7299	4.77979	0.956504	1.05973	1.00038	1.01056	0.973233	1.00332	1.00988	0.774066
W5DRW0	Uncharacterized protein OS=Triticum aestivum PE=4 SV=1 - [W5DRW0_WHEAT]	3.81	2	51.1483	8.44092	0.949316	0.914432	1.02158	0.860953	0.898951	0.971007	1.05655	0.317748
W5DCN4	Uncharacterized protein OS=Triticum aestivum PE=4 SV=1 - [W5DCN4_WHEAT]	16.91	4	30.6046	6.52197	0.972214	0.961649	0.951841	0.9888	1.02042	0.98486	0.963802	0.0466477
W5BJX9	Eukaryotic translation initiation factor 3 subunit M OS=Triticum aestivum PE=3 SV=1 - [W5BJX9_WHEAT]	30.77	4	45.5296	5.35107	1.00329	0.994156	1.06248	0.953005	0.939401	0.945416	1.07826	0.0272679
W5HFA8	Uncharacterized protein (Fragment) OS=Triticum aestivum PE=3 SV=1 - [W5HFA8_WHEAT]	34.95	4	23.881	6.16357	0.969582	1.17492	0.955169	1.01184	0.929728	1.04748	1.03701	0.665228
W5ACX6	Uncharacterized protein OS=Triticum aestivum PE=4 SV=1 - [W5ACX6_WHEAT]	30.04	2	92.4529	5.31299	1.05366	1.22967	1.01701	1.08455	0.987407	1.07436	1.04896	0.517968
W5AFZ0	Uncharacterized protein (Fragment) OS=Triticum aestivum PE=4 SV=1 - [W5AFZ0_WHEAT]	6.87	2	33.7602	8.5874	1.07603	0.996127	1.03575	1.10395	0.989614	1.15476	0.956774	0.435052
W5GAC6	Annexin OS=Triticum aestivum PE=3 SV=1 - [W5GAC6_WHEAT]	23.17	4	35.3663	6.56592	0.995111	0.979991	0.966405	1.29725	1.11042	1.12985	0.831517	0.0294382
W5FCR5	Uncharacterized protein (Fragment) OS=Triticum aestivum PE=4 SV=1 - [W5FCR5_WHEAT]	41.67	2	5.67286	7.03467	1.03733	1.1039	1.04059	1.04727	0.984673	1.0299	1.03918	0.234481
W5D739	Uncharacterized protein OS=Triticum aestivum PE=3 SV=1 - [W5D739_WHEAT]	24.2	5	17.5027	11.1216	0.967601	1.01231	0.954311	1.07505	0.994217	1.09368	0.927685	0.0963062
W5ARV3	Uncharacterized protein OS=Triticum aestivum PE=4 SV=1 - [W5ARV3_WHEAT]	23.67	11	50.703	6.53662	1.03123	1.01368	1.09562	1.04856	1.04015	1.02121	1.00984	0.716783
Q9MQV2	DNA-binding protein OS=Triticum aestivum PE=2 SV=1 - [Q9MQV2_WHEAT]	6.21	4	68.627	7.56201	0.989268	0.938852	1.02264	0.990044	0.924875	0.950659	1.02973	0.409556
W5F7Q9	Uncharacterized protein OS=Triticum aestivum PE=4 SV=1 - [W5F7Q9_WHEAT]	34.97	3	14.4581	7.21045	0.934506	0.969837	1.00669	1.02742	1.20382	1.14215	0.86294	0.0505637
W5BWW6	Non-specific lipid-transfer protein OS=Triticum aestivum PE=3 SV=1 - [W5BWW6_WHEAT]	27.34	3	13.8129	9.26123	0.881438	0.984875	0.947368	1.08557	1.01406	1.09018	0.882086	0.0324519
W5BQK3	Uncharacterized protein (Fragment) OS=Triticum aestivum PE=4 SV=1 - [W5BQK3_WHEAT]	14.89	1	10.3045	10.1401	1.03946	1.0391	1.09495	1.0409	0.993045	0.978509	1.05346	0.112257
W5B080	Uncharacterized protein OS=Triticum aestivum PE=4 SV=1 - [W5B080_WHEAT]	24.51	2	11.0016	9.5249	1.02611	1.05477	1.08472	0.988209	1.00716	0.973089	1.06641	0.0284244
W5CY07	Uncharacterized protein OS=Triticum aestivum PE=4 SV=1 - [W5CY07_WHEAT]	46.97	3	41.6948	7.00537	1.00827	0.996642	1.01663	1.00528	0.989435	0.984074	1.01435	0.173253
W5FMX5	Uncharacterized protein OS=Triticum aestivum PE=4 SV=1 - [W5FMX5_WHEAT]	3.74	3	128.068	7.75244	0.965229	0.793765	1.06008	0.907079	1.0312	1.02466	0.951443	0.613757
W5GMT2	Uncharacterized protein OS=Triticum aestivum PE=4 SV=1 - [W5GMT2_WHEAT]	12.92	2	19.7396	6.50732	1.05193	0.964851	0.967299	1.07856	1.04212	1.08385	0.931203	0.0799239
W5I7C8	Uncharacterized protein OS=Triticum aestivum PE=4 SV=1 - [W5I7C8_WHEAT]	9.69	2	79.7112	6.20166	1.09918	1.07214	1.05896	1.04153	0.997648	0.968173	1.07413	0.0381103
W5EM84	Uncharacterized protein OS=Triticum aestivum PE=4 SV=1 - [W5EM84_WHEAT]	11.58	3	31.0603	6.354	1.12058	1.04218	0.936777	0.944155	1.02014	1.05159	1.02774	0.676508
W5DIU2	Uncharacterized protein (Fragment) OS=Triticum aestivum PE=4 SV=1 - [W5DIU2_WHEAT]	4.85	3	48.9355	6.01123	1.06934	1.04192	1.04643	0.759407	0.765687	0.787046	1.3657	1.89428e-05
W5HJT3	Uncharacterized protein OS=Triticum aestivum PE=3 SV=1 - [W5HJT3_WHEAT]	37.21	4	19.6734	10.1841	0.949286	1.01015	0.963644	1.07983	1.07791	1.07831	0.903285	0.00475146
W5CFX4	40S ribosomal protein S24 OS=Triticum aestivum PE=3 SV=1 - [W5CFX4_WHEAT]	30.43	2	15.7358	10.5796	0.887521	0.937633	1.01476	1.05453	1.01616	1.04348	0.911936	0.0776059
W5GF83	Uncharacterized protein OS=Triticum aestivum PE=4 SV=1 - [W5GF83_WHEAT]	11.74	12	135.67	5.65576	0.995523	1.00663	1.01633	0.995358	0.976928	0.964711	1.02775	0.0648166
W5H2W8	Uncharacterized protein OS=Triticum aestivum PE=4 SV=1 - [W5H2W8_WHEAT]	26.23	2	46.8145	5.78271	1.10744	1.11893	1.0566	1.02304	1.13477	1.05875	1.02064	0.592518
W5F2D4	Uncharacterized protein OS=Triticum aestivum PE=4 SV=1 - [W5F2D4_WHEAT]	9.95	5	89.3495	9.14404	1.0739	1.09258	1.038	0.903521	0.937979	0.946451	1.14941	0.00257482
W5G827	Uncharacterized protein OS=Triticum aestivum PE=3 SV=1 - [W5G827_WHEAT]	5.5	6	106.324	5.10986	0.990075	1.00454	0.986803	1.06088	1.04127	0.968945	0.970798	0.353144
W5E0C8	Pyruvate kinase OS=Triticum aestivum PE=3 SV=1 - [W5E0C8_WHEAT]	3.93	1	54.7922	6.63916	0.923713	0.961822	0.982029	1.05342	1.07515	1.0721	0.895926	0.00379964
W5AG17	Uncharacterized protein OS=Triticum aestivum PE=4 SV=1 - [W5AG17_WHEAT]	4.04	7	270.117	6.17627	1.01804	1.00274	0.975302	0.929924	0.866525	0.898081	1.11191	0.0105359
W5DXN4	Uncharacterized protein OS=Triticum aestivum PE=4 SV=1 - [W5DXN4_WHEAT]	58.12	12	29.4255	9.24658	1.01403	0.975692	0.993258	1.03699	1.01874	0.998372	0.976713	0.206031
W5I1V7	Uncharacterized protein (Fragment) OS=Triticum aestivum PE=4 SV=1 - [W5I1V7_WHEAT]	14.55	2	18.5218	5.60498	1.00709	1.01125	1.13082	0.852748	0.962756	0.929455	1.14725	0.0606982
W5GUT9	Uncharacterized protein (Fragment) OS=Triticum aestivum PE=4 SV=1 - [W5GUT9_WHEAT]	32.31	4	20.0081	5.5415	0.989729	1.02547	0.993842	0.955369	0.990597	1.01745	1.0154	0.513253
W5G8N4	Uncharacterized protein OS=Triticum aestivum PE=4 SV=1 - [W5G8N4_WHEAT]	13.79	11	86.9124	5.16064	1.04465	1.08504	1.05732	1.0671	1.06739	1.01383	1.01229	0.579689
W5EQ09	Uncharacterized protein OS=Triticum aestivum PE=4 SV=1 - [W5EQ09_WHEAT]	14.39	5	44.825	5.2876	1.03674	1.00677	1.02084	0.944733	0.992174	0.966042	1.0556	0.0294663
W5GYB7	Uncharacterized protein (Fragment) OS=Triticum aestivum PE=4 SV=1 - [W5GYB7_WHEAT]	2.11	1	68.4718	6.50732	0.906403	1.04007	1.04083	1.00455	1.14877	0.956396	0.960635	0.606257
W5HKR0	Uncharacterized protein (Fragment) OS=Triticum aestivum PE=3 SV=1 - [W5HKR0_WHEAT]	41.75	14	44.7817	7.44482	0.975316	0.99372	0.970972	1.0472	1.02564	1.02505	0.949035	0.00643168
W5FLF3	Uncharacterized protein OS=Triticum aestivum PE=4 SV=1 - [W5FLF3_WHEAT]	51.34	9	23.1176	5.35107	1.0525	1.10533	1.08358	1.03737	0.947828	1.06814	1.0616	0.185072
W5I4U0	Uncharacterized protein OS=Triticum aestivum PE=4 SV=1 - [W5I4U0_WHEAT]	67.57	10	16.7496	5.16064	0.966997	0.922655	0.929752	1.12101	1.13453	1.11031	0.837651	0.000294952
W5E024	Uncharacterized protein OS=Triticum aestivum PE=4 SV=1 - [W5E024_WHEAT]	1.24	1	143.948	5.98584	1.00176	0.990069	1.02216	1.02102	0.94111	0.955071	1.03318	0.288207
W5HFZ6	6-phosphogluconate dehydrogenase, decarboxylating OS=Triticum aestivum PE=3 SV=1 - [W5HFZ6_WHEAT]	36.95	16	52.4947	5.84619	1.01482	1.04889	1.03712	0.991501	0.996549	1.00259	1.03685	0.0248895
W5FEK8	Methylenetetrahydrofolate reductase OS=Triticum aestivum PE=3 SV=1 - [W5FEK8_WHEAT]	18.35	10	66.2234	5.64307	1.01506	1.01688	0.949768	0.987058	1.01568	0.93848	1.01377	0.690762
W5B0K0	Uncharacterized protein (Fragment) OS=Triticum aestivum PE=4 SV=1 - [W5B0K0_WHEAT]	20.74	10	60.7477	7.82568	1.00296	0.98751	1.01619	1.02597	1.06529	0.995415	0.974078	0.289347
W5EKJ6	Uncharacterized protein OS=Triticum aestivum PE=3 SV=1 - [W5EKJ6_WHEAT]	23.68	11	53.1984	7.60596	0.99835	0.966588	1.01121	1.06861	1.03387	1.02861	0.950515	0.0473941
W5FMB1	Uncharacterized protein OS=Triticum aestivum PE=4 SV=1 - [W5FMB1_WHEAT]	6.33	1	34.2347	5.84619	1.0562	1.06209	1.04548	0.921158	0.980945	0.915343	1.12292	0.00583052
W5FH61	Uncharacterized protein OS=Triticum aestivum PE=4 SV=1 - [W5FH61_WHEAT]	6.77	1	35.326	7.85498	1.04824	0.671069	0.980133	0.870793	1.38227	1.03472	0.82105	0.360926
W5I9P9	Uncharacterized protein (Fragment) OS=Triticum aestivum PE=4 SV=1 - [W5I9P9_WHEAT]	24.58	3	142.397	6.12549	1.08701	1.03445	1.04213	0.977713	0.937479	0.949909	1.10418	0.00796967
W5BUE8	Uncharacterized protein OS=Triticum aestivum PE=4 SV=1 - [W5BUE8_WHEAT]	16.29	9	100.175	5.70654	1.01796	0.949584	1.03041	0.9245	0.9452	0.966472	1.05704	0.125345
W5A884	Uncharacterized protein OS=Triticum aestivum PE=4 SV=1 - [W5A884_WHEAT]	65.38	2	8.79225	8.6167	1.59824	1.41403	0.912305	1.13139	1.15735	0.789627	1.27489	0.299341
W5I714	Protein argonaute OS=Triticum aestivum PE=3 SV=1 - [W5I714_WHEAT]	12.79	10	97.8644	9.18799	0.983618	1.03368	1.00869	0.931468	0.969564	0.977695	1.05115	0.0728697
W5CXQ2	Uncharacterized protein OS=Triticum aestivum PE=4 SV=1 - [W5CXQ2_WHEAT]	11.18	9	120.595	6.40479	1.08699	1.06733	1.09366	0.855568	0.902269	0.907846	1.21844	0.000453304
W4ZU08	Uncharacterized protein (Fragment) OS=Triticum aestivum PE=4 SV=1 - [W4ZU08_WHEAT]	19.75	3	33.1384	5.31299	1.10599	1.06849	1.13381	0.893165	0.976444	0.946329	1.17485	0.00599741
W5HGX2	Uncharacterized protein (Fragment) OS=Triticum aestivum PE=4 SV=1 - [W5HGX2_WHEAT]	15.28	4	38.1817	5.47803	0.995506	0.980652	1.06751	0.984318	0.973324	0.926312	1.05538	0.173442
W5BUA1	Uncharacterized protein OS=Triticum aestivum PE=4 SV=1 - [W5BUA1_WHEAT]	3.07	2	86.4217	4.57666	0.993529	0.985091	1.03453	0.915257	0.999406	0.953987	1.05037	0.168751
W5IA50	Uncharacterized protein OS=Triticum aestivum PE=4 SV=1 - [W5IA50_WHEAT]	12.82	6	54.0262	5.74463	0.970658	1.0136	0.990921	0.986996	0.944386	0.936532	1.0374	0.148187
W5CXB0	Uncharacterized protein OS=Triticum aestivum PE=3 SV=1 - [W5CXB0_WHEAT]	36.99	12	73.2538	5.87158	0.952505	0.930903	0.938247	1.04713	1.04562	1.06701	0.892999	0.000273367
W5AT17	Uncharacterized protein OS=Triticum aestivum PE=4 SV=1 - [W5AT17_WHEAT]	7.58	6	98.953	4.88135	1.01558	1.03541	1.05816	0.834447	0.900888	0.848536	1.20329	0.0017789
R9XUS6	Gamma-gliadin OS=Triticum aestivum PE=4 SV=1 - [R9XUS6_WHEAT]	10.08	1	40.7674	7.92822	0.926179	1.14	0.97131	0.903889	1.08732	0.904055	1.04912	0.623485
W5CCN3	Uncharacterized protein OS=Triticum aestivum PE=4 SV=1 - [W5CCN3_WHEAT]	23.89	4	112.963	5.43994	0.994421	0.962945	0.981574	1.00846	0.991649	0.99767	0.980371	0.131738
W5EGZ8	Uncharacterized protein OS=Triticum aestivum PE=4 SV=1 - [W5EGZ8_WHEAT]	6.32	3	49.058	6.58057	1.04768	1.04293	1.00194	0.99526	1.03675	1.01864	1.01374	0.499666
W5F6I9	Uncharacterized protein OS=Triticum aestivum PE=3 SV=1 - [W5F6I9_WHEAT]	7.6	2	29.1091	5.90967	1.09734	1.04177	0.988955	1.02057	1.05767	1.04842	1.00045	0.98941
W5B2P8	Uncharacterized protein (Fragment) OS=Triticum aestivum PE=3 SV=1 - [W5B2P8_WHEAT]	24.86	3	19.1305	9.979	0.966593	1.00544	0.917236	1.08027	1.08943	1.10542	0.882187	0.00838274
Q7XY23	40S ribosomal protein S3a OS=Triticum aestivum PE=2 SV=1 - [Q7XY23_WHEAT]	39.26	7	27.6652	9.89111	1.00269	0.959662	0.992727	1.10693	1.11475	1.14503	0.877734	0.00140972
W4ZR59	Uncharacterized protein OS=Triticum aestivum PE=4 SV=1 - [W4ZR59_WHEAT]	29.88	4	17.9902	7.25439	1.02794	0.911835	0.963669	0.91195	0.95859	0.965427	1.02379	0.581461
W5IB10	Uncharacterized protein OS=Triticum aestivum PE=4 SV=1 - [W5IB10_WHEAT]	20.12	3	35.335	5.08447	0.987966	1.00689	0.952925	0.985036	0.99713	0.979538	0.995299	0.794156
W5GAD2	Uncharacterized protein OS=Triticum aestivum PE=4 SV=1 - [W5GAD2_WHEAT]	32.18	2	9.2034	7.04932	0.993996	1.00262	0.99259	1.05278	1.04574	1.03085	0.955212	0.00288887
W5AVI0	Uncharacterized protein OS=Triticum aestivum PE=4 SV=1 - [W5AVI0_WHEAT]	1.9	1	117.499	5.12256	0.838952	0.950074	0.941071	0.996026	1.03929	1.06681	0.880075	0.039444
W5EKD1	Uncharacterized protein OS=Triticum aestivum PE=4 SV=1 - [W5EKD1_WHEAT]	30.51	2	56.0575	5.49072	1.08419	1.08789	1.02043	1.00321	0.927304	1.0288	1.0788	0.107077
W5E2T7	Uncharacterized protein (Fragment) OS=Triticum aestivum PE=4 SV=1 - [W5E2T7_WHEAT]	18.87	3	18.0772	4.7417	1.08319	0.997541	0.995148	0.945097	1.02435	1.07196	1.01133	0.818815
W5FVL9	Uncharacterized protein OS=Triticum aestivum PE=4 SV=1 - [W5FVL9_WHEAT]	27.92	1	21.4165	5.22412	0.88096	0.914926	0.951889	1.1713	1.18739	1.19935	0.772272	0.000254429
W5D0E3	Uncharacterized protein OS=Triticum aestivum PE=4 SV=1 - [W5D0E3_WHEAT]	77.37	2	38.8711	7.21045	0.993279	0.934845	1.00268	1.04819	1.15504	0.955242	0.927918	0.284751
W5GRT1	Uncharacterized protein OS=Triticum aestivum PE=4 SV=1 - [W5GRT1_WHEAT]	6.49	2	38.9061	9.0708	0.909386	0.965178	0.967046	0.913962	0.902468	0.978862	1.01657	0.638132
W5FR58	Uncharacterized protein OS=Triticum aestivum PE=4 SV=1 - [W5FR58_WHEAT]	9.9	5	63.3011	6.07471	1.04433	1.04166	1.04857	0.933822	0.879539	0.906177	1.15261	0.000937644
W5A381	Uncharacterized protein OS=Triticum aestivum PE=4 SV=1 - [W5A381_WHEAT]	20.68	10	83.7623	6.78564	1.14315	1.17816	1.14798	0.96881	0.986654	0.990312	1.17772	0.000168124
W5DQQ6	Uncharacterized protein OS=Triticum aestivum PE=3 SV=1 - [W5DQQ6_WHEAT]	20.23	1	116.197	5.49072	0.981136	1.02493	0.983088	0.87332	0.891153	1.0293	1.06993	0.273246
W5HMU1	Uncharacterized protein OS=Triticum aestivum PE=3 SV=1 - [W5HMU1_WHEAT]	19.2	6	39.276	7.29834	0.988509	1.02073	0.993714	0.9716	0.9651	0.962725	1.03571	0.028832
Q5XUV6	Proteasome subunit beta type OS=Triticum aestivum PE=2 SV=1 - [Q5XUV6_WHEAT]	24.37	6	29.9346	5.8335	1.04767	1.09813	1.03143	1.01823	1.05547	1.03105	1.02335	0.350131
W4ZVW3	Uncharacterized protein OS=Triticum aestivum PE=4 SV=1 - [W4ZVW3_WHEAT]	15.43	5	39.273	6.7417	0.927223	0.951753	0.983864	1.05132	0.985805	1.04466	0.928956	0.0511691
W5EV00	Uncharacterized protein (Fragment) OS=Triticum aestivum PE=4 SV=1 - [W5EV00_WHEAT]	16.6	11	88.13	5.68115	1.02227	0.990932	1.02076	0.909927	0.909534	0.937649	1.10041	0.00260783
W5AZN2	Uncharacterized protein OS=Triticum aestivum PE=4 SV=1 - [W5AZN2_WHEAT]	8.46	5	58.2412	7.6499	0.937537	0.994827	0.948934	0.972881	0.97351	0.988684	0.981678	0.381723
W5GV49	Uncharacterized protein OS=Triticum aestivum PE=4 SV=1 - [W5GV49_WHEAT]	11.3	3	25.3471	8.19189	1.07944	1.182	1.02893	0.82312	0.783806	0.864451	1.33139	0.00574869
I0IT55	Alpha/beta-gliadin OS=Triticum aestivum PE=4 SV=1 - [I0IT55_WHEAT]	24.74	1	33.4678	7.7085	1.07226	1.13841	1.06303	0.981095	0.956085	1.07103	1.08826	0.104044
W5F285	Eukaryotic translation initiation factor 3 subunit B OS=Triticum aestivum PE=3 SV=1 - [W5F285_WHEAT]	32.63	6	77.1078	5.79541	0.977935	0.975855	1.0453	1.03747	1.03299	1.07768	0.952653	0.138167
W5DXN2	Uncharacterized protein OS=Triticum aestivum PE=4 SV=1 - [W5DXN2_WHEAT]	14.06	2	20.0518	7.15186	1.10475	1.16342	1.06922	0.938208	0.902603	0.962091	1.19069	0.0053624
W5B9K2	Malate synthase OS=Triticum aestivum PE=3 SV=1 - [W5B9K2_WHEAT]	23.27	5	62.7162	8.52881	0.925426	0.907295	0.951619	1.10544	1.13108	1.0058	0.858752	0.0193313
W5F5Z9	Uncharacterized protein OS=Triticum aestivum PE=4 SV=1 - [W5F5Z9_WHEAT]	38.46	2	16.5533	6.53662	1.01105	0.995452	0.973198	0.971629	1.01825	1.01828	0.990541	0.644411
W5GBY4	Uncharacterized protein OS=Triticum aestivum PE=4 SV=1 - [W5GBY4_WHEAT]	26.68	1	41.97	4.97021	0.890344	1.1001	1.08014	1.03456	0.876147	0.974257	1.06434	0.488679
W4ZU27	Uncharacterized protein OS=Triticum aestivum PE=4 SV=1 - [W4ZU27_WHEAT]	17.74	4	30.3872	9.86182	0.988707	0.997847	0.997773	1.02562	1.00313	1.00012	0.985296	0.159347
W5GX50	Uncharacterized protein (Fragment) OS=Triticum aestivum PE=4 SV=1 - [W5GX50_WHEAT]	9.84	1	19.9604	5.90967	1.1421	0.850319	0.963647	0.89494	0.901351	1.01551	1.05131	0.634227
W5A6J8	Uncharacterized protein OS=Triticum aestivum PE=3 SV=1 - [W5A6J8_WHEAT]	22.27	8	46.0461	5.2749	0.943082	0.939599	0.931168	1.12381	1.13467	1.1158	0.833911	8.7825e-06
B2BA42	Vacuolar proton-ATPase D subunit OS=Triticum aestivum PE=2 SV=1 - [B2BA42_WHEAT]	5.41	2	40.6939	4.99561	0.986992	1.01884	1.02288	1.03297	1.0505	1.05143	0.966126	0.0510154
W5FTJ7	Uncharacterized protein OS=Triticum aestivum PE=4 SV=1 - [W5FTJ7_WHEAT]	55.56	1	6.6045	9.31982	0.95955	0.805355	1.05261	1.02347	1.06835	1.05049	0.896637	0.213572
W5FP47	Uncharacterized protein OS=Triticum aestivum PE=4 SV=1 - [W5FP47_WHEAT]	55.11	7	22.8735	5.47803	1.09077	1.06139	1.05202	1.02285	1.02204	0.932043	1.07634	0.0790312
W5BN16	Uncharacterized protein OS=Triticum aestivum PE=4 SV=1 - [W5BN16_WHEAT]	7.78	1	19.6288	7.69385	1.11579	1.13448	1.11857	1.06067	1.03208	1.06037	1.06841	0.00295002
W5F377	Uncharacterized protein OS=Triticum aestivum PE=4 SV=1 - [W5F377_WHEAT]	32.14	13	61.6835	8.27979	0.977708	0.987584	0.958938	1.07973	1.0599	1.06963	0.911186	0.000729782
Q5XUU9	Cytoplasmatic ribosomal protein S13 OS=Triticum aestivum PE=2 SV=1 - [Q5XUU9_WHEAT]	49.67	8	17.0546	10.5356	0.909055	0.919002	0.931898	1.1276	1.10485	1.06588	0.836774	0.000728867
W5FU79	Uncharacterized protein OS=Triticum aestivum PE=4 SV=1 - [W5FU79_WHEAT]	20.97	3	19.2918	6.84424	0.970349	0.950063	1.00529	0.895952	1.06002	1.00899	0.986757	0.810451
W5FSU2	Uncharacterized protein OS=Triticum aestivum PE=4 SV=1 - [W5FSU2_WHEAT]	12.76	3	87.3173	6.13818	0.962631	1.04485	1.04141	1.0162	0.955678	1.04643	1.01013	0.801014
W5G7X9	Uncharacterized protein OS=Triticum aestivum PE=4 SV=1 - [W5G7X9_WHEAT]	38.67	2	8.03329	9.979	1.09606	0.98471	1.04071	1.07647	1.00029	1.12021	0.976386	0.624658
W5AW22	Uncharacterized protein OS=Triticum aestivum PE=4 SV=1 - [W5AW22_WHEAT]	17.77	1	31.6451	5.35107	0.983706	0.988137	1.01233	0.925128	0.961956	0.98716	1.03825	0.1422
W5EMA7	Proteasome subunit alpha type OS=Triticum aestivum PE=3 SV=1 - [W5EMA7_WHEAT]	47.56	12	27.419	6.80029	1.02312	1.01891	1.00939	1.03616	1.0392	1.0376	0.980227	0.00781877
W5GVC8	Uncharacterized protein OS=Triticum aestivum PE=4 SV=1 - [W5GVC8_WHEAT]	15.16	8	78.9842	6.65381	1.04426	1.03396	1.07343	0.934253	0.898549	0.881701	1.16104	0.0017102
W5C868	Uncharacterized protein OS=Triticum aestivum PE=4 SV=1 - [W5C868_WHEAT]	18.47	6	42.3037	7.06396	1.04756	1.05981	1.06858	0.943043	0.927014	0.908654	1.14296	0.000342207
W5DYV0	Uncharacterized protein OS=Triticum aestivum PE=4 SV=1 - [W5DYV0_WHEAT]	4.92	6	197.617	5.57959	0.974392	0.996706	1.02992	0.932185	0.969577	1.03717	1.02112	0.58303
W5F984	Uncharacterized protein OS=Triticum aestivum PE=4 SV=1 - [W5F984_WHEAT]	31.51	2	8.04997	4.7417	1.03883	1.04002	1.02798	1.05712	1.01722	0.966057	1.02185	0.452422
W5FYY5	Uncharacterized protein OS=Triticum aestivum PE=3 SV=1 - [W5FYY5_WHEAT]	38.97	2	38.6184	6.31592	1.05761	0.940853	1.00418	0.971993	0.933255	0.991053	1.03672	0.401305
Q6JGT1	Glycylpeptide N-tetradecanoyltransferase OS=Triticum aestivum PE=2 SV=1 - [Q6JGT1_WHEAT]	13.7	6	49.6054	6.69775	1.02362	1.069	1.01792	1.07177	0.926373	0.996306	1.03877	0.438207
W5GZ18	Uncharacterized protein OS=Triticum aestivum PE=4 SV=1 - [W5GZ18_WHEAT]	56.98	9	37.1908	5.09717	1.00759	1.06716	1.02391	0.969923	1.03665	0.994002	1.03269	0.283122
W5F8V5	Eukaryotic translation initiation factor 3 subunit E OS=Triticum aestivum PE=3 SV=1 - [W5F8V5_WHEAT]	42.18	15	50.7397	5.69385	1.01375	0.994045	1.02066	0.995817	1.01105	1.00893	1.0042	0.673251
W5EVK9	Uncharacterized protein OS=Triticum aestivum PE=3 SV=1 - [W5EVK9_WHEAT]	33.05	2	13.2932	10.5356	0.913623	0.934206	1.01131	1.08404	1.06137	1.04446	0.896319	0.0258287
W5HFM0	Uncharacterized protein OS=Triticum aestivum PE=4 SV=1 - [W5HFM0_WHEAT]	50	1	9.89203	9.36377	0.978947	0.876739	0.948895	1.13001	1.01091	1.01951	0.887407	0.0722901
W5F459	Uncharacterized protein OS=Triticum aestivum PE=4 SV=1 - [W5F459_WHEAT]	31.03	12	50.6468	8.63135	0.987399	1.00264	1.03126	0.942942	0.961632	0.986876	1.04491	0.074975
L0GED8	14-3-3 protein OS=Triticum aestivum GN=14R2 PE=2 SV=1 - [L0GED8_WHEAT]	73.95	9	29.2467	4.88135	0.985193	0.978971	1.0074	1.088	1.10373	1.07775	0.908881	0.000978587
W5HE94	Uncharacterized protein (Fragment) OS=Triticum aestivum PE=4 SV=1 - [W5HE94_WHEAT]	72.97	1	4.1142	9.99365	0.94459	0.919398	0.958557	1.06925	1.06969	0.986652	0.903044	0.0277947
W5E0F8	Uncharacterized protein OS=Triticum aestivum PE=3 SV=1 - [W5E0F8_WHEAT]	14.66	8	62.2056	6.37939	1.0803	1.06563	1.06775	0.919788	0.918809	0.923224	1.16361	5.99825e-06
W5FSE9	Uncharacterized protein OS=Triticum aestivum PE=4 SV=1 - [W5FSE9_WHEAT]	20.94	1	25.4536	6.29053	1.14141	1.14016	1.11793	1.09439	1.08994	1.00014	1.06753	0.0861225
W5IBW8	Uncharacterized protein OS=Triticum aestivum PE=4 SV=1 - [W5IBW8_WHEAT]	26.96	9	38.1875	8.26514	0.992701	0.962998	0.982329	1.08073	1.07369	1.06844	0.911619	0.000541515
W5B421	Lactoylglutathione lyase OS=Triticum aestivum PE=3 SV=1 - [W5B421_WHEAT]	51.27	11	25.7629	8.646	0.969672	0.981979	0.921548	0.942764	0.948735	0.975043	1.00232	0.920688
W5AXF2	Uncharacterized protein OS=Triticum aestivum PE=4 SV=1 - [W5AXF2_WHEAT]	31.89	2	40.8722	9.53955	0.963949	1.02159	1.01327	1.02523	1.03721	1.01706	0.973796	0.228063
W4ZPI7	Uncharacterized protein OS=Triticum aestivum PE=4 SV=1 - [W4ZPI7_WHEAT]	12.61	2	90.6254	6.75635	1.03545	0.963253	0.96259	1.04919	0.989861	1.01257	0.9704	0.368286
W5DDD1	Uncharacterized protein (Fragment) OS=Triticum aestivum PE=4 SV=1 - [W5DDD1_WHEAT]	56.52	8	28.4294	5.04639	1.0292	1.00445	1.0453	0.964157	1.03039	0.983589	1.03385	0.217285
W5H7C3	Uncharacterized protein OS=Triticum aestivum PE=4 SV=1 - [W5H7C3_WHEAT]	28.99	5	39.1133	8.55811	1.00653	0.951979	0.98585	1.03177	1.00955	1.02773	0.95937	0.0742163
P30569	EC protein I/II OS=Triticum aestivum PE=1 SV=2 - [EC1_WHEAT]	49.38	2	7.70694	7.59131	1.13761	1.14744	1.07778	0.944281	0.983215	0.992161	1.15179	0.00491364
W4ZZR8	Uncharacterized protein (Fragment) OS=Triticum aestivum PE=4 SV=1 - [W4ZZR8_WHEAT]	11.32	2	23.4786	5.14795	1.03056	1.04491	1.10192	0.970563	0.96856	0.981523	1.08791	0.0181148
W5I193	Uncharacterized protein (Fragment) OS=Triticum aestivum PE=4 SV=1 - [W5I193_WHEAT]	51.32	4	7.90762	4.36084	0.930029	0.942198	1.01468	1.06498	1.03199	1.07368	0.910509	0.0320841
W5AX28	Uncharacterized protein OS=Triticum aestivum PE=3 SV=1 - [W5AX28_WHEAT]	16.56	8	70.5883	7.29834	1.09938	1.08343	1.09719	0.956278	0.981079	0.913881	1.15037	0.00212328
W5GAY1	Uncharacterized protein OS=Triticum aestivum PE=4 SV=1 - [W5GAY1_WHEAT]	4.47	2	58.1973	9.31982	0.921912	0.959452	1.01598	0.973707	1.00983	0.984753	0.9761	0.465644
W5FJN8	Uncharacterized protein OS=Triticum aestivum PE=4 SV=1 - [W5FJN8_WHEAT]	15.07	7	66.0751	7.62061	0.998807	1.04148	0.988426	0.964263	0.923096	1.01785	1.04251	0.266106
W5B6W1	Uncharacterized protein OS=Triticum aestivum PE=4 SV=1 - [W5B6W1_WHEAT]	31.76	3	47.3459	5.98584	0.957731	0.782613	1.01774	1.06369	0.840575	0.995297	0.951206	0.650937
U3PY06	Autophagy-related protein 3 OS=Triticum aestivum GN=ATG3c PE=2 SV=1 - [U3PY06_WHEAT]	10.44	3	35.3804	4.67822	1.08635	1.02091	1.04161	0.961672	0.986038	0.964865	1.08113	0.019231
W5DPC8	Uncharacterized protein (Fragment) OS=Triticum aestivum PE=4 SV=1 - [W5DPC8_WHEAT]	21	19	101.906	6.55127	1.04323	1.00411	0.995711	0.970532	1.00395	0.99174	1.0259	0.219291
W5FY53	Uncharacterized protein OS=Triticum aestivum PE=4 SV=1 - [W5FY53_WHEAT]	15.48	4	34.8523	7.25439	0.973725	0.988672	1.02105	0.995665	0.999455	1.02734	0.987094	0.491013
W5AQ78	Uncharacterized protein OS=Triticum aestivum PE=4 SV=1 - [W5AQ78_WHEAT]	38.54	4	34.2308	6.59521	0.95741	0.939868	1.00446	1.03745	0.996641	1.01992	0.950142	0.0882175
W5B5F7	Uncharacterized protein OS=Triticum aestivum PE=4 SV=1 - [W5B5F7_WHEAT]	20.7	7	69.108	6.1001	0.973204	0.981067	0.985536	0.928151	0.818982	0.818126	1.14601	0.0272549
W4ZNS7	Uncharacterized protein OS=Triticum aestivum PE=4 SV=1 - [W4ZNS7_WHEAT]	22.86	3	43.0106	6.80029	0.953317	1.04967	0.96917	1.07884	1.1069	1.09474	0.906012	0.0292561
W5ENB3	Uncharacterized protein OS=Triticum aestivum PE=3 SV=1 - [W5ENB3_WHEAT]	9.04	1	38.7341	8.49951	0.959616	0.916218	0.957473	1.14099	1.2088	1.17442	0.803955	0.000673808
W5FV43	Uncharacterized protein OS=Triticum aestivum PE=4 SV=1 - [W5FV43_WHEAT]	11.27	1	7.37968	4.56396	0.932253	0.882504	0.941503	0.91335	0.864733	0.846505	1.05017	0.180454
W5ASI9	Uncharacterized protein OS=Triticum aestivum PE=4 SV=1 - [W5ASI9_WHEAT]	33.92	3	82.1766	6.81494	0.949546	1.0305	1.00076	0.977985	1.028	1.03243	0.981043	0.549211
W5AYW5	Uncharacterized protein OS=Triticum aestivum PE=4 SV=1 - [W5AYW5_WHEAT]	20.45	4	33.8552	5.49072	0.995825	1.04131	0.980108	1.0492	0.994082	0.993447	0.993583	0.815318
W5A330	Uncharacterized protein OS=Triticum aestivum PE=4 SV=1 - [W5A330_WHEAT]	20.97	14	95.6057	4.67822	1.01314	1.05785	1.02548	0.882152	0.938665	0.920624	1.1295	0.00517312
W5E8X2	Uncharacterized protein OS=Triticum aestivum PE=3 SV=1 - [W5E8X2_WHEAT]	29.23	2	7.45912	11.1655	0.942189	0.93246	0.941262	1.13334	1.03341	1.02874	0.881213	0.0209508
K9JH96	BCL-2-associated athanogene 2 (Fragment) OS=Triticum aestivum PE=2 SV=1 - [K9JH96_WHEAT]	14.77	3	26.6208	5.8208	0.997095	1.02742	0.996615	1.07137	1.07166	1.05069	0.945956	0.00954291
W5EUD7	Uncharacterized protein OS=Triticum aestivum PE=4 SV=1 - [W5EUD7_WHEAT]	41.13	18	71.0941	7.03467	1.02334	1.03785	1.02586	0.874114	0.903566	0.905759	1.15041	0.000269668
W5CFJ4	Uncharacterized protein OS=Triticum aestivum PE=4 SV=1 - [W5CFJ4_WHEAT]	27.93	9	44.8035	8.79248	1.01092	1.07582	1.07407	0.947909	0.943912	0.920935	1.12374	0.00719429
W5ABF2	Uncharacterized protein OS=Triticum aestivum PE=3 SV=1 - [W5ABF2_WHEAT]	11.28	4	36.5271	5.93506	1.08156	1.05621	1.06092	0.994563	1.01869	0.976118	1.07002	0.00873581
W5ALU9	Proteasome subunit beta type OS=Triticum aestivum PE=3 SV=1 - [W5ALU9_WHEAT]	22.61	2	27.942	7.00537	1.00565	0.966608	0.953072	1.07667	1.00279	1.08308	0.924995	0.0589117
W5DW14	Uncharacterized protein (Fragment) OS=Triticum aestivum PE=4 SV=1 - [W5DW14_WHEAT]	21.41	2	35.3011	6.68311	1.02794	1.06031	1.05277	0.945707	0.959029	0.980765	1.08855	0.00383118
W5B976	Uncharacterized protein OS=Triticum aestivum PE=3 SV=1 - [W5B976_WHEAT]	10.26	3	35.392	7.89893	1.10603	0.964791	0.989294	1.17764	1.13907	1.17566	0.876229	0.0336087
W4ZN54	Uncharacterized protein (Fragment) OS=Triticum aestivum PE=3 SV=1 - [W4ZN54_WHEAT]	16.64	10	75.1374	8.49951	0.955838	0.964095	1.00207	1.02616	1.01273	0.99277	0.963827	0.101115
W5FI19	Uncharacterized protein OS=Triticum aestivum PE=3 SV=1 - [W5FI19_WHEAT]	14.86	8	56.477	6.63916	0.979145	0.945722	0.954536	1.03619	0.99714	1.01139	0.945703	0.0221205
W5APL6	Uncharacterized protein OS=Triticum aestivum PE=4 SV=1 - [W5APL6_WHEAT]	15.22	4	50.147	5.07178	0.939615	0.918824	0.979928	0.971706	0.961407	0.992111	0.970308	0.222766
W5HSJ6	Uncharacterized protein OS=Triticum aestivum PE=4 SV=1 - [W5HSJ6_WHEAT]	42.3	18	50.5927	6.62451	1.12823	1.07318	1.08718	0.886801	0.905069	0.894061	1.22438	0.000317896
G3LT25	Arginase OS=Triticum aestivum GN=arg PE=2 SV=1 - [G3LT25_WHEAT]	12.06	4	36.8239	5.90967	0.938105	1.04897	0.998912	1.00678	0.959233	1.02782	0.997382	0.948396
W5FR78	Uncharacterized protein OS=Triticum aestivum PE=4 SV=1 - [W5FR78_WHEAT]	43.5	2	36.8051	5.18604	0.962352	0.950611	1.02896	0.949351	0.926978	0.951377	1.04039	0.211437
W5FSY8	Homoserine dehydrogenase OS=Triticum aestivum PE=3 SV=1 - [W5FSY8_WHEAT]	25.71	8	40.6069	5.74463	0.998892	1.01831	1.00236	1.02083	1.03874	0.963289	0.998909	0.964985
W5F2Z6	Uncharacterized protein OS=Triticum aestivum PE=4 SV=1 - [W5F2Z6_WHEAT]	10.43	1	12.1182	7.18115	1.00734	0.968739	0.999294	0.981504	1.02128	0.999077	0.991177	0.620003
W5HYV8	Reticulon-like protein (Fragment) OS=Triticum aestivum PE=4 SV=1 - [W5HYV8_WHEAT]	27.9	5	25.6108	8.73389	1.01238	1.00383	0.951882	1.09394	1.08484	1.0336	0.923957	0.037816
Q2A784	Avenin-like a1 OS=Triticum aestivum GN=AVNLA PE=2 SV=1 - [AVLA1_WHEAT]	35.12	3	18.4147	8.01611	1.19312	1.13773	1.16036	0.909482	0.891912	0.937005	1.27491	0.000268357
W5DGU5	Ubiquitin carboxyl-terminal hydrolase OS=Triticum aestivum PE=3 SV=1 - [W5DGU5_WHEAT]	15.19	2	70.1429	5.09717	0.99269	1.00894	1.01693	0.946334	0.956818	0.918628	1.06974	0.00815894
W5DZG0	Uncharacterized protein OS=Triticum aestivum PE=3 SV=1 - [W5DZG0_WHEAT]	43.93	3	71.2341	5.21143	0.919804	0.743938	1.02884	1.06635	0.715268	1.00488	0.966293	0.829718
R9XSX7	Alpha-gliadin OS=Triticum aestivum GN=gli-2 PE=4 SV=1 - [R9XSX7_WHEAT]	30.42	1	32.8437	8.04541	0.844556	0.824606	0.875314	0.816828	0.834346	0.941621	0.981364	0.718995
W5G022	Uncharacterized protein OS=Triticum aestivum PE=4 SV=1 - [W5G022_WHEAT]	25.4	5	28.4441	7.38623	1.01668	0.969824	1.00658	1.06455	1.13696	1.06275	0.916924	0.0330401
W5AWS4	Uncharacterized protein OS=Triticum aestivum PE=4 SV=1 - [W5AWS4_WHEAT]	2.59	1	29.6303	4.86865	0.818936	0.856352	0.813282	1.27611	1.35793	1.30036	0.632516	6.47234e-05
W5CWD6	Ubiquitin carboxyl-terminal hydrolase OS=Triticum aestivum PE=3 SV=1 - [W5CWD6_WHEAT]	13.33	4	50.4904	6.04932	1.03507	0.97807	1.03507	0.902879	0.815688	0.972647	1.13265	0.0729373
W5BY06	Uncharacterized protein OS=Triticum aestivum PE=4 SV=1 - [W5BY06_WHEAT]	47.9	4	19.2475	6.39209	1.03523	0.958865	0.980175	0.956076	0.897875	0.888864	1.08439	0.0676005
W5FCR1	Uncharacterized protein OS=Triticum aestivum PE=4 SV=1 - [W5FCR1_WHEAT]	34.14	3	31.2975	8.76318	1.02123	0.927542	1.15857	0.962735	1.04148	0.93106	1.05862	0.485355
W5C7J3	Uncharacterized protein OS=Triticum aestivum PE=4 SV=1 - [W5C7J3_WHEAT]	33.33	4	29.5822	5.24951	0.994898	0.995988	1.00578	1.02962	0.940586	0.922521	1.03593	0.356709
W5F637	Uncharacterized protein OS=Triticum aestivum PE=4 SV=1 - [W5F637_WHEAT]	16.77	6	36.2427	8.49951	0.961348	0.997557	1.015	0.988152	1.02406	1.02175	0.980203	0.364862
W5CMS2	Uncharacterized protein OS=Triticum aestivum PE=4 SV=1 - [W5CMS2_WHEAT]	20.13	1	16.49	8.83643	0.693455	0.678739	0.948351	0.740866	0.725244	0.862	0.996751	0.980627
W5AU76	Uncharacterized protein OS=Triticum aestivum PE=4 SV=1 - [W5AU76_WHEAT]	8.11	4	54.6205	6.29053	1.11783	1.09483	1.08948	0.963616	0.961048	0.923556	1.15937	0.000631941
W5DHZ1	Uncharacterized protein OS=Triticum aestivum PE=4 SV=1 - [W5DHZ1_WHEAT]	25.12	7	22.9288	7.29834	1.02768	1.02416	1.0511	1.03432	1.06344	1.05806	0.983242	0.225305
W5GG30	Uncharacterized protein OS=Triticum aestivum PE=3 SV=1 - [W5GG30_WHEAT]	49.91	24	59.9949	6.56592	0.977194	0.968087	0.98283	1.03804	1.03994	1.02454	0.943785	0.000852138
W5FSN4	Uncharacterized protein OS=Triticum aestivum PE=4 SV=1 - [W5FSN4_WHEAT]	33.42	9	40.3405	5.49072	0.999723	0.976751	0.96737	1.04687	1.00491	0.956042	0.978729	0.487953
W5D2W9	Uncharacterized protein OS=Triticum aestivum PE=4 SV=1 - [W5D2W9_WHEAT]	18.29	4	44.7478	6.32861	1.01727	0.962252	0.963965	1.01601	0.990021	1.02009	0.972691	0.24764
W5CUY9	Uncharacterized protein OS=Triticum aestivum PE=3 SV=1 - [W5CUY9_WHEAT]	23.29	9	48.3096	7.47412	1.00392	0.993276	1.00295	0.992714	0.883108	0.92912	1.06959	0.111433
W5GGH7	Uncharacterized protein OS=Triticum aestivum PE=4 SV=1 - [W5GGH7_WHEAT]	5.88	2	65.603	8.88037	0.987065	1.1882	0.991622	0.859662	0.830152	0.953007	1.1983	0.0828987
W5I4R7	Uncharacterized protein OS=Triticum aestivum PE=3 SV=1 - [W5I4R7_WHEAT]	34.72	5	16.2931	5.23682	0.914064	0.928822	1.04737	0.985568	1.0046	0.964265	0.978275	0.650558
W5FZQ2	Uncharacterized protein OS=Triticum aestivum PE=4 SV=1 - [W5FZQ2_WHEAT]	1.9	1	101.996	5.60498	0.986749	1.07927	0.987966	1.0816	0.947163	1.07386	0.984322	0.776031
W4ZWC4	Uncharacterized protein OS=Triticum aestivum PE=4 SV=1 - [W4ZWC4_WHEAT]	18.93	3	23.5848	7.78174	0.961849	1.01311	0.996829	1.04015	1.05657	1.07344	0.937427	0.0210136
C8YTM5	S-adenosyl-L-methionine:phosphoethanolamine N-methyltransferase OS=Triticum aestivum GN=PEAMT2 PE=2 SV=1 - [C8YTM5_WHEAT]	11.49	2	57.0404	5.47803	0.901961	0.834952	1.02437	0.874717	0.801115	0.95555	1.04937	0.575729
W5A4Y6	Uncharacterized protein OS=Triticum aestivum PE=3 SV=1 - [W5A4Y6_WHEAT]	17.24	4	22.1461	9.27588	0.977129	0.978787	0.996564	1.00059	0.956756	0.93253	1.02166	0.373891
P08819	Serine carboxypeptidase 2 OS=Triticum aestivum GN=CBP2 PE=1 SV=2 - [CBP2_WHEAT]	27.93	1	49.4751	6.41748	1.02722	1.07614	1.10218	0.869516	0.908099	0.83055	1.22904	0.00315495
D8L9B3	Protein disulfide isomerase family protein 4-1 OS=Triticum aestivum GN=pdil4-1 PE=2 SV=1 - [D8L9B3_WHEAT]	50.68	19	40.2359	6.56592	0.966747	0.935536	0.955408	1.03537	1.04361	1.02775	0.91984	0.00124298
W5BK06	40S ribosomal protein S6 OS=Triticum aestivum PE=3 SV=1 - [W5BK06_WHEAT]	35.74	3	28.2765	10.6382	0.907446	0.875928	0.974091	1.07846	1.02858	1.01024	0.884573	0.0275647
W5BI53	Uncharacterized protein OS=Triticum aestivum PE=4 SV=1 - [W5BI53_WHEAT]	13.64	5	37.0558	5.21143	0.958704	1.07958	1.04501	0.985545	1.00134	1.01512	1.02708	0.503979
W5AGK0	Uncharacterized protein OS=Triticum aestivum PE=4 SV=1 - [W5AGK0_WHEAT]	7.89	2	25.5062	8.74854	0.992276	0.982469	1.06701	0.964684	0.958914	0.918011	1.07043	0.0937508
W5DX46	Uncharacterized protein OS=Triticum aestivum PE=4 SV=1 - [W5DX46_WHEAT]	5.7	3	63.3652	7.63525	0.955918	0.962079	0.989228	1.01071	1.02259	0.992195	0.960908	0.0434654
W5GZX2	Uncharacterized protein OS=Triticum aestivum PE=4 SV=1 - [W5GZX2_WHEAT]	9.7	1	25.8613	5.49072	0.967228	1.01384	1.00145	0.939014	0.95176	0.970998	1.04219	0.0741718
P93596	Obtusifoliol 14-alpha demethylase (Fragment) OS=Triticum aestivum GN=CYP51 PE=2 SV=1 - [CP51_WHEAT]	4.42	2	51.6116	7.18115	0.907211	0.953096	0.983619	0.895555	1.07785	0.908594	0.986788	0.84963
W5FAM7	Uncharacterized protein OS=Triticum aestivum PE=4 SV=1 - [W5FAM7_WHEAT]	36.08	2	10.5625	9.1001	1.00854	0.979695	0.997753	0.906649	0.96714	0.972533	1.04907	0.109962
W5G5S2	Uncharacterized protein OS=Triticum aestivum PE=4 SV=1 - [W5G5S2_WHEAT]	43.75	4	12.6867	10.521	0.997366	0.99796	0.970889	1.02123	1.04691	1.10706	0.93418	0.061045
W5GVS6	Uncharacterized protein OS=Triticum aestivum PE=3 SV=1 - [W5GVS6_WHEAT]	40.99	1	30.0618	9.23193	0.94658	0.956679	1.02477	1.02342	1.00109	0.952858	0.983428	0.636364
W5DT25	Uncharacterized protein OS=Triticum aestivum PE=4 SV=1 - [W5DT25_WHEAT]	18.79	3	18.0862	5.31299	0.98399	0.938459	0.986959	1.09542	1.14343	1.09372	0.873022	0.00337158
Q5I7L1	Ribosomal protein L13a OS=Triticum aestivum PE=1 SV=1 - [Q5I7L1_WHEAT]	46.12	6	23.5149	10.3892	0.950688	0.94824	0.931171	1.07329	1.10213	1.06537	0.873273	0.00042611
W5H3M0	Uncharacterized protein OS=Triticum aestivum PE=4 SV=1 - [W5H3M0_WHEAT]	5.92	2	52.1831	4.83057	0.865232	0.915788	0.867831	0.94441	0.994674	0.990921	0.904043	0.0152823
W4ZLL1	Uncharacterized protein OS=Triticum aestivum PE=4 SV=1 - [W4ZLL1_WHEAT]	28.67	3	16.5767	7.18115	1.0201	0.948456	0.937053	1.0205	1.08909	1.11952	0.899821	0.0511733
W5BGT6	Uncharacterized protein OS=Triticum aestivum PE=4 SV=1 - [W5BGT6_WHEAT]	16.8	6	41.1179	6.80029	0.979311	1.00259	0.967585	1.07074	1.0039	0.989535	0.96257	0.230466
W5GZ58	Uncharacterized protein OS=Triticum aestivum PE=4 SV=1 - [W5GZ58_WHEAT]	5.28	1	38.4454	5.32568	0.910295	0.926027	0.860458	1.11505	1.05422	1.23036	0.793254	0.0133014
W5B5G6	Uncharacterized protein OS=Triticum aestivum PE=3 SV=1 - [W5B5G6_WHEAT]	22.25	6	37.7749	6.60986	1.00579	0.914574	0.960122	1.08183	1.03364	1.041	0.912566	0.0385501
W5DAF0	Uncharacterized protein OS=Triticum aestivum PE=4 SV=1 - [W5DAF0_WHEAT]	59.56	4	50.493	5.71924	1.03624	1.06814	1.08211	0.934044	0.979055	0.959653	1.10921	0.00513538
W5D4F5	Uncharacterized protein OS=Triticum aestivum PE=4 SV=1 - [W5D4F5_WHEAT]	56.93	13	36.1419	6.43018	1.02809	1.04846	1.0441	0.971953	1.03156	1.0031	1.03793	0.106266
W5DWX5	Uncharacterized protein OS=Triticum aestivum PE=4 SV=1 - [W5DWX5_WHEAT]	25.1	4	55.0857	8.19189	0.985686	0.935905	1.01752	0.981298	0.86537	0.977138	1.04083	0.439148
W5F4I6	Elongation factor Ts, mitochondrial OS=Triticum aestivum GN=EFTS PE=3 SV=1 - [W5F4I6_WHEAT]	5.6	1	25.1428	8.45557	1.05211	1.02543	1.08461	1.07443	1.03935	0.998871	1.0159	0.583908
D2TGC2	Putative alpha-amylase inhibitor CM2 (Fragment) OS=Triticum aestivum GN=wtai-CM2 PE=2 SV=1 - [D2TGC2_WHEAT]	72.5	4	12.9961	6.25244	1.0608	1.02655	1.03268	0.964448	0.939527	0.990475	1.07794	0.0142041
W5ANL0	Uncharacterized protein OS=Triticum aestivum PE=4 SV=1 - [W5ANL0_WHEAT]	20.27	1	58.7007	6.58057	1.0473	1.00761	0.982149	1.05394	1.02764	1.01977	0.97927	0.377054
W4ZYR9	Uncharacterized protein OS=Triticum aestivum PE=4 SV=1 - [W4ZYR9_WHEAT]	7.46	2	29.2035	5.07178	1.02527	0.926915	0.966724	0.989595	1.05782	1.04524	0.943819	0.177464
W5F8S7	Uncharacterized protein OS=Triticum aestivum PE=4 SV=1 - [W5F8S7_WHEAT]	2.91	1	81.3035	6.32861	1.02068	0.987847	0.916964	0.851549	0.909253	1.01071	1.05556	0.408836
W5B368	Uncharacterized protein OS=Triticum aestivum PE=3 SV=1 - [W5B368_WHEAT]	8.6	4	60.0694	7.51807	1.05269	0.99254	1.01277	0.945327	1.00045	0.996924	1.03918	0.200356
Q84VR9	Succinate dehydrogenase OS=Triticum aestivum GN=sdh2-rps14 PE=4 SV=1 - [Q84VR9_WHEAT]	23.49	6	30.9605	8.38232	0.977671	1.02401	1.02166	1.03042	1.03163	0.98155	0.993346	0.777601
W5C5Q9	Uncharacterized protein OS=Triticum aestivum PE=4 SV=1 - [W5C5Q9_WHEAT]	9.75	3	30.4972	4.95752	1.05846	1.07887	1.09006	1.03157	0.982668	0.914185	1.10209	0.0475802
W5GB94	Uncharacterized protein OS=Triticum aestivum PE=3 SV=1 - [W5GB94_WHEAT]	23.68	8	45.1442	7.6499	0.984085	1.05044	1.02686	1.00208	0.961709	0.948433	1.05122	0.120255
Q8LPA7	Cold shock protein-1 OS=Triticum aestivum GN=WCSP1 PE=2 SV=1 - [Q8LPA7_WHEAT]	68.12	3	21.3703	6.1001	1.18188	1.08096	1.10964	0.995409	1.00104	0.946471	1.14597	0.0144866
W5FBW2	Uncharacterized protein OS=Triticum aestivum PE=4 SV=1 - [W5FBW2_WHEAT]	26.15	9	47.9089	7.88428	0.984299	1.00311	1.00481	0.989327	1.02183	0.993813	0.995759	0.743375
Q9FS79	Triosephosphate isomerase OS=Triticum aestivum GN=tpis PE=2 SV=1 - [Q9FS79_WHEAT]	52.96	3	26.7859	5.46533	1.03167	1.1404	0.983831	0.925424	0.981876	1.05637	1.06487	0.344724
W5GGV7	Uncharacterized protein (Fragment) OS=Triticum aestivum PE=3 SV=1 - [W5GGV7_WHEAT]	15.16	6	59.1505	6.41748	1.0137	1.07817	1.0205	0.936056	0.995177	0.901214	1.09883	0.0525797
W5B7P2	Uncharacterized protein OS=Triticum aestivum PE=3 SV=1 - [W5B7P2_WHEAT]	28.62	1	32.5779	5.17334	0.972546	0.969184	0.985774	1.05806	1.10061	1.04766	0.913038	0.00541015
W5BN73	Uncharacterized protein OS=Triticum aestivum PE=4 SV=1 - [W5BN73_WHEAT]	30.9	8	39.8799	6.99072	0.985607	1.01616	0.935776	1.05919	1.09053	1.04771	0.918722	0.0315177
Q5BLQ9	Grain softness protein-1B1 (Fragment) OS=Triticum aestivum GN=GSP-1B1 PE=4 SV=1 - [Q5BLQ9_WHEAT]	40.65	3	17.2933	7.47412	1.01895	0.959615	1.01278	0.925485	0.893257	0.935163	1.08622	0.0251926
W5EWR6	Uncharacterized protein OS=Triticum aestivum PE=4 SV=1 - [W5EWR6_WHEAT]	14.23	6	57.2258	5.80811	1.07092	1.06344	1.0254	0.974919	0.987114	0.951036	1.08468	0.00956478
W5DP85	Uncharacterized protein OS=Triticum aestivum PE=4 SV=1 - [W5DP85_WHEAT]	60.7	3	23.9062	7.23975	0.994005	0.991316	1.06524	1.20989	1.11443	1.09483	0.8922	0.046057
W5FZT9	Uncharacterized protein OS=Triticum aestivum PE=3 SV=1 - [W5FZT9_WHEAT]	26.85	11	55.3734	7.1958	1.05271	1.02719	0.988836	1.03294	1.00511	0.984676	1.01522	0.545339
W5EKI8	Phosphoserine aminotransferase OS=Triticum aestivum PE=3 SV=1 - [W5EKI8_WHEAT]	18.62	6	35.741	6.85889	0.973448	1.01079	0.976264	0.912138	1.02421	0.980365	1.01501	0.69604
W5E1H0	Uncharacterized protein OS=Triticum aestivum PE=4 SV=1 - [W5E1H0_WHEAT]	44.26	1	6.48735	9.01221	0.91135	0.822503	0.882461	0.95272	0.881923	0.913949	0.951874	0.255106
W5ERE6	Uncharacterized protein OS=Triticum aestivum PE=3 SV=1 - [W5ERE6_WHEAT]	11.64	5	67.6023	8.29443	0.997089	1.01553	1.00173	0.977935	0.945974	0.982968	1.03697	0.0493047
W5BGA0	Uncharacterized protein OS=Triticum aestivum PE=3 SV=1 - [W5BGA0_WHEAT]	12.24	4	36.7437	7.15186	0.870079	0.847853	0.962575	0.78781	1.16817	0.880683	0.94495	0.686241
W5EWK8	Uncharacterized protein OS=Triticum aestivum PE=4 SV=1 - [W5EWK8_WHEAT]	21.95	7	44.4792	8.52881	1.01164	1.0135	1.04289	1.02523	0.957015	0.995478	1.03032	0.246485
W5G8V6	Uncharacterized protein OS=Triticum aestivum PE=4 SV=1 - [W5G8V6_WHEAT]	20.49	2	13.5284	8.646	1.00578	1.01208	1.00681	1.1857	1.13148	1.08128	0.890009	0.0145683
W4ZPF8	Uncharacterized protein (Fragment) OS=Triticum aestivum PE=4 SV=1 - [W4ZPF8_WHEAT]	12.55	3	26.3181	6.40479	0.987032	0.999252	1.01718	0.983953	0.983182	1.00272	1.01132	0.359689
W4ZYD0	Uncharacterized protein OS=Triticum aestivum PE=4 SV=1 - [W4ZYD0_WHEAT]	28.13	2	22.161	9.78857	0.973571	0.971211	0.961231	1.02923	1.0676	1.04462	0.925057	0.00263229
W5CWR9	Uncharacterized protein OS=Triticum aestivum PE=4 SV=1 - [W5CWR9_WHEAT]	49.85	12	37.6864	6.85889	1.08665	1.05112	1.02957	0.921259	0.917885	0.8918	1.1598	0.00158495
W5ACA3	Uncharacterized protein OS=Triticum aestivum PE=4 SV=1 - [W5ACA3_WHEAT]	13.68	14	116.165	5.19873	1.01971	1.06522	0.992207	1.00839	1.0478	1.0514	0.990202	0.709432
W5EST8	Uncharacterized protein OS=Triticum aestivum PE=4 SV=1 - [W5EST8_WHEAT]	54.07	8	70.5753	7.1665	1.01208	0.970808	0.990075	1.01597	0.988671	1.03047	0.979523	0.292304
W5BP17	Uncharacterized protein OS=Triticum aestivum PE=4 SV=1 - [W5BP17_WHEAT]	10.83	3	26.2159	8.55811	0.985813	0.953969	0.998552	1.03983	0.993523	0.979725	0.975193	0.330229
W5GIG6	Uncharacterized protein OS=Triticum aestivum PE=4 SV=1 - [W5GIG6_WHEAT]	20.23	5	19.7624	4.85596	0.937807	0.990431	0.976876	1.01561	0.999626	0.979776	0.969983	0.187571
W5D2J1	Importin subunit alpha OS=Triticum aestivum PE=3 SV=1 - [W5D2J1_WHEAT]	45.61	14	57.2813	5.18604	1.00182	1.02123	1.04713	0.964874	0.944644	0.992317	1.05801	0.042184
W5HCB8	Uncharacterized protein OS=Triticum aestivum PE=4 SV=1 - [W5HCB8_WHEAT]	9.87	2	58.8869	5.18604	1.02785	0.977667	0.951269	1.07624	0.994299	0.980343	0.969158	0.448918
W5HV90	Signal recognition particle 9 kDa protein OS=Triticum aestivum PE=3 SV=1 - [W5HV90_WHEAT]	19.42	2	12.11	8.60205	1.03644	0.962358	0.960418	1.06614	1.08908	1.08696	0.912725	0.0224085
U5HTF2	Eukaryotic translation initiation factor 3 subunit G OS=Triticum aestivum GN=eIF3g PE=2 SV=1 - [U5HTF2_WHEAT]	42.56	12	31.4548	7.03467	1.0108	0.986102	1.03861	1.01416	0.971965	0.952116	1.0331	0.244183
W5BDW8	Uncharacterized protein OS=Triticum aestivum PE=4 SV=1 - [W5BDW8_WHEAT]	15.61	5	33.7645	4.93213	1.00787	0.942336	0.979227	1.05299	1.08006	1.05703	0.918296	0.0138567
W5AHL3	Uncharacterized protein OS=Triticum aestivum PE=4 SV=1 - [W5AHL3_WHEAT]	2.36	2	78.3979	4.66553	0.945331	0.904702	0.964927	0.875299	0.860905	0.939631	1.05199	0.197101
W5I6T8	Uncharacterized protein OS=Triticum aestivum PE=4 SV=1 - [W5I6T8_WHEAT]	2.63	6	266.263	8.68994	0.936666	0.919695	0.985397	0.980333	1.02024	0.898804	0.980128	0.662366
P0CZ08	Avenin-like a3 OS=Triticum aestivum PE=2 SV=1 - [AVLA3_WHEAT]	30.29	2	19.238	8.01611	1.07627	1.15347	1.11579	0.822093	0.929308	0.935255	1.24524	0.00694501
W5FAR5	Uncharacterized protein OS=Triticum aestivum PE=4 SV=1 - [W5FAR5_WHEAT]	6.04	2	43.6225	6.81494	1.13882	1.06513	1.03962	0.879557	0.987489	0.871725	1.18432	0.0243565
W5CZ90	Uncharacterized protein (Fragment) OS=Triticum aestivum PE=4 SV=1 - [W5CZ90_WHEAT]	4.57	2	74.091	6.771	1.065	1.02349	1.02657	0.946609	0.915912	0.926422	1.11693	0.00251173
W5I1R5	Uncharacterized protein OS=Triticum aestivum PE=4 SV=1 - [W5I1R5_WHEAT]	35.4	3	46.042	6.44287	0.952799	1.05602	0.992305	1.11667	1.09983	1.07882	0.910722	0.0374938
W5EK32	Uncharacterized protein OS=Triticum aestivum PE=4 SV=1 - [W5EK32_WHEAT]	3.47	2	89.3374	7.75244	1.04106	0.995075	0.995208	0.939989	0.941681	0.901192	1.08929	0.0149134
W5E5E8	Uncharacterized protein OS=Triticum aestivum PE=4 SV=1 - [W5E5E8_WHEAT]	40.46	3	41.0231	6.17627	0.978083	1.04002	1.00028	0.990858	0.995666	1.05735	0.991624	0.776995
W5FUD0	Uncharacterized protein (Fragment) OS=Triticum aestivum PE=3 SV=1 - [W5FUD0_WHEAT]	34.5	6	69.7976	6.87354	0.96463	0.940303	0.9129	1.00836	0.983176	0.966621	0.952564	0.0719785
W5CPT1	Uncharacterized protein (Fragment) OS=Triticum aestivum PE=4 SV=1 - [W5CPT1_WHEAT]	40.98	2	6.58329	9.01221	1.02277	1.08623	1.02699	0.936024	1.03578	0.931955	1.07997	0.122652
Q8RW04	Glutathione transferase OS=Triticum aestivum GN=gstu1A PE=2 SV=1 - [Q8RW04_WHEAT]	48.65	6	24.9839	6.80029	0.868227	0.811269	0.886341	1.21034	1.25156	1.22136	0.696619	0.000132905
W5E9T1	Uncharacterized protein OS=Triticum aestivum PE=4 SV=1 - [W5E9T1_WHEAT]	13.76	4	35.3354	9.15869	1.03526	1.07561	1.02922	1.02601	1.05737	1	1.01839	0.440086
W5CLT6	Uncharacterized protein (Fragment) OS=Triticum aestivum PE=4 SV=1 - [W5CLT6_WHEAT]	8.42	1	10.4694	9.1001	1.00516	0.971345	1.04289	0.983277	0.962724	0.987409	1.02931	0.263128
Q2A783	Avenin-like b1 OS=Triticum aestivum GN=AVNLB PE=1 SV=1 - [AVLB1_WHEAT]	37.54	3	32.7048	7.76709	1.14879	1.20543	1.0648	1.02146	0.976705	1.01577	1.13441	0.0353427
W5HGK8	Uncharacterized protein (Fragment) OS=Triticum aestivum PE=4 SV=1 - [W5HGK8_WHEAT]	21.94	5	33.213	8.23584	1.03749	0.969206	0.940769	0.96095	1.00234	0.977514	1.00227	0.946536
W5I2R1	Uncharacterized protein OS=Triticum aestivum PE=4 SV=1 - [W5I2R1_WHEAT]	33.81	11	44.2535	7.94287	1.00525	0.999995	1.03384	0.985515	1.00491	0.99171	1.0191	0.187976
Q2L9B8	Uncharacterized protein OS=Triticum aestivum GN=VATE PE=2 SV=1 - [Q2L9B8_WHEAT]	18.5	5	26.1317	6.87354	1.08281	1.02841	1.04425	1.04081	1.05647	1.07784	0.993811	0.752562
W5HIT5	Uncharacterized protein (Fragment) OS=Triticum aestivum PE=4 SV=1 - [W5HIT5_WHEAT]	3.41	4	172.578	6.78564	0.973384	0.979702	1.0412	0.989091	0.935323	0.995987	1.0253	0.4422
W5EB89	Alanine--tRNA ligase OS=Triticum aestivum PE=3 SV=1 - [W5EB89_WHEAT]	17.13	9	75.1906	6.25244	0.932571	1.00205	1.00293	0.963444	1.00101	0.988559	0.994764	0.851384
W5E3N5	Uncharacterized protein OS=Triticum aestivum PE=4 SV=1 - [W5E3N5_WHEAT]	10.33	4	58.672	8.27979	1.00933	1.06605	1.16525	0.911795	0.767499	0.730091	1.34501	0.0180997
W5AM53	40S ribosomal protein S4 OS=Triticum aestivum PE=3 SV=1 - [W5AM53_WHEAT]	57.89	14	27.867	9.99365	0.942411	0.947602	0.960016	1.07023	1.07489	1.07579	0.884851	2.31835e-05
W5DW50	Uncharacterized protein OS=Triticum aestivum PE=3 SV=1 - [W5DW50_WHEAT]	25.39	9	57.3446	6.48096	0.961004	0.965332	1.01547	0.967732	0.986478	0.970587	1.00582	0.773654
W5CMB2	Uncharacterized protein OS=Triticum aestivum PE=3 SV=1 - [W5CMB2_WHEAT]	21.1	8	79.2016	8.49951	1.04173	0.986485	0.982134	0.992498	0.968348	0.960609	1.03043	0.239314
W5A225	Uncharacterized protein OS=Triticum aestivum PE=4 SV=1 - [W5A225_WHEAT]	7.94	1	12.5403	6.26514	1.15313	1.16216	1.10474	0.938481	1.0532	0.923231	1.17329	0.0196972
W5GGY7	Uncharacterized protein (Fragment) OS=Triticum aestivum PE=4 SV=1 - [W5GGY7_WHEAT]	12.07	7	60.6428	8.25049	0.979229	0.974358	1.00393	0.900934	0.900981	0.945086	1.07663	0.0154716
W5D2H3	Uncharacterized protein OS=Triticum aestivum PE=3 SV=1 - [W5D2H3_WHEAT]	18.37	4	21.3258	5.26221	1.05896	1.0237	1.04025	0.930226	0.914578	0.95653	1.1148	0.00253669
W5CYS2	Uncharacterized protein OS=Triticum aestivum PE=4 SV=1 - [W5CYS2_WHEAT]	10.47	1	9.50302	9.46631	0.915177	0.941042	0.959041	1.01294	1.00371	1.02671	0.925052	0.00613612
W5DUE4	Uncharacterized protein OS=Triticum aestivum PE=3 SV=1 - [W5DUE4_WHEAT]	38.33	9	39.0406	6.30322	0.863581	0.981454	0.983967	1.06136	1.09659	1.01304	0.892152	0.0704034
W5D4I9	Uncharacterized protein (Fragment) OS=Triticum aestivum PE=4 SV=1 - [W5D4I9_WHEAT]	37.63	2	10.1844	9.979	1.11578	1.33924	1.04911	1.04655	1.07666	0.902748	1.15802	0.196118
W5EDT4	Uncharacterized protein OS=Triticum aestivum PE=4 SV=1 - [W5EDT4_WHEAT]	11.8	5	59.5617	6.20166	1.00721	1.03079	0.998777	1.01473	1.03606	1.01249	0.991347	0.508076
W5BI88	Uncharacterized protein OS=Triticum aestivum PE=4 SV=1 - [W5BI88_WHEAT]	24.36	11	134.04	6.1001	1.02542	1.03295	1.0781	0.916616	0.917841	0.873974	1.15804	0.00285399
W5G3P9	Uncharacterized protein OS=Triticum aestivum PE=3 SV=1 - [W5G3P9_WHEAT]	18.94	10	91.3423	5.2749	0.965868	0.906619	0.926954	1.07098	1.03843	1.0681	0.881019	0.00339883
D8L9G1	Trehalose synthase, putative, expressed (Fragment) OS=Triticum aestivum GN=TAA_ctg0005b.00090.1 PE=4 SV=1 - [D8L9G1_WHEAT]	22.25	12	97.9457	5.59229	1.03995	1.02412	1.08529	0.855659	0.842957	0.866584	1.22772	0.000571781
Q6RUJ0	Glutamine synthetase OS=Triticum aestivum GN=GS PE=3 SV=1 - [Q6RUJ0_WHEAT]	43.65	2	39.4586	5.75732	1.15239	1.27489	1.14154	0.674849	0.661285	0.649599	1.79723	0.00026202
W5C7Z6	Uncharacterized protein OS=Triticum aestivum PE=4 SV=1 - [W5C7Z6_WHEAT]	36.79	18	70.5757	5.85889	1.02563	0.968797	1.0149	0.931852	0.901473	0.937166	1.0862	0.0182973
W5HUC2	Uncharacterized protein OS=Triticum aestivum PE=4 SV=1 - [W5HUC2_WHEAT]	26.06	1	21.0466	5.41455	0.960524	1.00056	0.951785	0.983719	0.979193	0.987797	0.987175	0.453802
W5CHL2	Uncharacterized protein (Fragment) OS=Triticum aestivum PE=4 SV=1 - [W5CHL2_WHEAT]	69.23	2	6.017	4.89404	0.985705	0.994477	0.944926	1.06603	1.08105	1.07205	0.908665	0.00349846
W5BIP3	Uncharacterized protein OS=Triticum aestivum PE=4 SV=1 - [W5BIP3_WHEAT]	1.9	1	41.537	4.98291	0.995972	0.949844	1.0004	0.910235	0.930349	0.84952	1.0952	0.0430048
W5F472	Uncharacterized protein OS=Triticum aestivum PE=4 SV=1 - [W5F472_WHEAT]	13.42	7	95.8761	4.75439	0.959812	0.978769	0.989719	0.911422	0.957427	0.950531	1.03863	0.0964664
W5HX58	Serine/threonine-protein phosphatase OS=Triticum aestivum PE=3 SV=1 - [W5HX58_WHEAT]	14.49	5	39.6822	5.18604	1.07543	1.05254	1.02053	0.952447	0.974984	0.932095	1.10106	0.00880392
W5HUN2	Uncharacterized protein (Fragment) OS=Triticum aestivum PE=4 SV=1 - [W5HUN2_WHEAT]	63.64	2	4.87046	5.14795	1.05975	0.97368	0.964168	0.891012	0.887231	0.949199	1.09905	0.0687518
W5BB87	Uncharacterized protein (Fragment) OS=Triticum aestivum PE=4 SV=1 - [W5BB87_WHEAT]	14.74	1	39.0755	9.46631	0.987479	1.03684	0.994467	0.988067	0.999599	1.01838	1.00424	0.822826
W5DCL7	Uncharacterized protein OS=Triticum aestivum PE=4 SV=1 - [W5DCL7_WHEAT]	15.6	4	36.1424	6.87354	0.930835	0.94253	0.965174	0.991171	1.03042	0.96886	0.9492	0.0700557
W5CDG5	Uncharacterized protein OS=Triticum aestivum PE=4 SV=1 - [W5CDG5_WHEAT]	55.34	3	56.2047	5.68115	0.878922	1.01013	0.967473	1.10552	1.01028	1.02183	0.910407	0.127958
W5CKI0	Uncharacterized protein OS=Triticum aestivum PE=4 SV=1 - [W5CKI0_WHEAT]	28.62	1	29.7233	6.81494	0.997156	1.01879	0.996208	0.973499	1.01206	0.956529	1.02381	0.264415
W5AJ57	Uncharacterized protein (Fragment) OS=Triticum aestivum PE=4 SV=1 - [W5AJ57_WHEAT]	15.56	1	30.6809	8.48486	1.06418	1.03188	1.04027	0.925212	0.88828	0.904108	1.15408	0.000638238
W5CR31	Uncharacterized protein OS=Triticum aestivum PE=3 SV=1 - [W5CR31_WHEAT]	25.21	6	24.8007	7.1958	0.994021	1.02446	1.04426	1.00026	0.961518	0.930392	1.05898	0.084786
A9U8G4	Alcohol dehydrogenase ADH1A OS=Triticum aestivum PE=2 SV=1 - [A9U8G4_WHEAT]	54.62	2	40.9885	6.59521	0.985625	1.08614	0.9773	1.11377	1.09874	1.08636	0.924277	0.0809745
W5EU71	Uncharacterized protein OS=Triticum aestivum PE=4 SV=1 - [W5EU71_WHEAT]	37.85	2	53.7695	6.97607	1.07224	0.992368	1.05745	1.01131	0.970219	0.99006	1.05063	0.139531
W5EHC9	Uncharacterized protein OS=Triticum aestivum PE=3 SV=1 - [W5EHC9_WHEAT]	33.73	3	58.4738	6.66846	0.950099	0.952306	1.01163	1.11123	0.932844	1.04535	0.943228	0.354211
W5HAS7	Uncharacterized protein OS=Triticum aestivum PE=4 SV=1 - [W5HAS7_WHEAT]	23.53	22	114.998	6.3667	0.995953	1.04801	1.03653	0.916169	0.865036	0.891602	1.15253	0.00327115
W5FIN0	Triosephosphate isomerase OS=Triticum aestivum PE=3 SV=1 - [W5FIN0_WHEAT]	42.28	9	31.9393	7.41553	1.02369	0.988022	1.02317	0.945694	0.974995	0.940623	1.06066	0.0221667
W5FWU9	Uncharacterized protein OS=Triticum aestivum PE=4 SV=1 - [W5FWU9_WHEAT]	22.82	1	25.7832	5.13525	1.07977	1.11773	0.98043	0.958212	1.00814	1.02382	1.06279	0.240641
W5D9H7	Uncharacterized protein OS=Triticum aestivum PE=4 SV=1 - [W5D9H7_WHEAT]	41.36	1	24.6125	5.18604	1.02198	0.956544	1.01428	0.967962	1.01151	0.983142	1.01019	0.699718
W4ZZ26	Dihydrolipoyl dehydrogenase OS=Triticum aestivum PE=3 SV=1 - [W4ZZ26_WHEAT]	24.6	12	59.1127	6.72705	0.967274	0.960661	0.966064	1.02726	1.0352	1.03374	0.934693	2.91569e-05
W5G8B1	Uncharacterized protein OS=Triticum aestivum PE=4 SV=1 - [W5G8B1_WHEAT]	19.36	8	49.384	8.41162	1.01418	1.06472	1.04917	0.952913	0.992639	0.949179	1.08061	0.0189385
W5F969	Uncharacterized protein OS=Triticum aestivum PE=3 SV=1 - [W5F969_WHEAT]	29.66	1	29.3972	10.9019	0.985427	1.17435	0.989293	0.929876	1.17221	0.939045	1.03549	0.739334
W5FRU3	Uncharacterized protein OS=Triticum aestivum PE=4 SV=1 - [W5FRU3_WHEAT]	34.01	4	15.8768	4.98291	1.02192	1.02111	0.964847	1.00585	1.0404	1.08435	0.960801	0.23842
B2BA41	Vacuolar proton-ATPase C subunit OS=Triticum aestivum PE=2 SV=1 - [B2BA41_WHEAT]	28.95	9	42.7779	5.79541	1.00031	1.00314	1.01037	1.06471	1.05012	1.03652	0.956359	0.00614442
W5C6E7	Uncharacterized protein OS=Triticum aestivum PE=4 SV=1 - [W5C6E7_WHEAT]	32.07	9	41.0967	8.27979	1.01307	1.0023	1.01318	0.857792	0.817856	0.805392	1.22068	0.00035465
W5I7I4	Uncharacterized protein OS=Triticum aestivum PE=4 SV=1 - [W5I7I4_WHEAT]	3.36	1	28.8023	9.05615	1.01194	1.01288	1.04713	0.965356	0.973564	0.958931	1.06008	0.00925368
W5CX41	Uncharacterized protein OS=Triticum aestivum PE=4 SV=1 - [W5CX41_WHEAT]	4.65	3	67.6795	4.65283	0.925232	0.954865	0.947349	0.98177	0.984871	0.984284	0.958156	0.0100178
A0MAU9	Putative steroid membrane binding protein OS=Triticum aestivum GN=MBP PE=2 SV=1 - [A0MAU9_WHEAT]	33.63	4	24.2041	4.71631	0.844354	0.82136	0.893403	1.11751	1.10581	1.11675	0.766187	0.000270791
W5B4R3	Uncharacterized protein OS=Triticum aestivum PE=4 SV=1 - [W5B4R3_WHEAT]	16.54	3	29.291	5.32568	1.03975	1.03675	0.888615	1.04523	1.22263	1.00903	0.904855	0.277408
W5FAY5	Uncharacterized protein OS=Triticum aestivum PE=3 SV=1 - [W5FAY5_WHEAT]	40.58	2	41.6289	5.49072	1.01665	1.12806	1.05922	0.925867	0.913224	0.983268	1.1352	0.0309487
W5E562	Uncharacterized protein OS=Triticum aestivum PE=3 SV=1 - [W5E562_WHEAT]	50.37	3	57.9651	5.5542	0.999755	0.918352	1.00427	1.07182	1.09439	1.06123	0.90548	0.0263506
W5F6B3	Uncharacterized protein OS=Triticum aestivum PE=4 SV=1 - [W5F6B3_WHEAT]	3.31	2	71.8731	7.03467	0.887628	0.930887	0.962618	0.999523	0.925874	1.0513	0.9343	0.198879
W5G4U6	Uncharacterized protein OS=Triticum aestivum PE=4 SV=1 - [W5G4U6_WHEAT]	13.43	3	377.215	5.26221	0.922751	0.97771	1.01639	0.904295	0.915272	0.990969	1.03783	0.40915
W4ZR45	Uncharacterized protein OS=Triticum aestivum PE=3 SV=1 - [W4ZR45_WHEAT]	11.42	7	66.2133	5.5542	0.979355	1.08564	1.03589	0.86164	0.955357	0.927229	1.12997	0.0453788
W5FTF6	Uncharacterized protein OS=Triticum aestivum PE=4 SV=1 - [W5FTF6_WHEAT]	41.89	3	16.6552	7.03467	1.04925	1.05249	0.984623	0.992445	1.00446	0.983458	1.03557	0.198112
W4ZRT8	Uncharacterized protein (Fragment) OS=Triticum aestivum PE=4 SV=1 - [W4ZRT8_WHEAT]	13.56	6	57.7861	10.1401	1.01166	0.936204	0.924345	1.00463	1.03526	1.06457	0.925191	0.0749837
W5I982	Uncharacterized protein OS=Triticum aestivum PE=4 SV=1 - [W5I982_WHEAT]	20.69	2	12.7302	6.39209	0.999559	0.9542	1.01524	0.967732	1.00631	0.989215	1.00194	0.933129
W5G5A6	Aspartate aminotransferase OS=Triticum aestivum PE=3 SV=1 - [W5G5A6_WHEAT]	33.73	12	46.1734	6.21436	0.963856	1.01282	1.00864	0.9607	0.976319	0.959072	1.03081	0.147808
W5DYX2	Uncharacterized protein OS=Triticum aestivum PE=4 SV=1 - [W5DYX2_WHEAT]	25.22	15	86.7767	8.03076	1.02521	1.04459	1.02615	0.972333	0.971342	0.931174	1.07691	0.00788011
W5FD02	Acyl carrier protein OS=Triticum aestivum PE=4 SV=1 - [W5FD02_WHEAT]	14.71	1	10.9484	4.62744	0.971429	1.01934	1.00077	0.966893	0.984537	1.01341	1.009	0.671143
W5D1N4	Uncharacterized protein (Fragment) OS=Triticum aestivum PE=4 SV=1 - [W5D1N4_WHEAT]	33.96	3	11.824	4.97021	1.00736	1.01356	0.955099	1.00482	0.940205	0.990344	1.01385	0.64173
W5GSA0	Uncharacterized protein OS=Triticum aestivum PE=4 SV=1 - [W5GSA0_WHEAT]	3.62	1	26.0589	5.22412	0.951125	0.919797	0.937214	1.09317	1.05343	0.998064	0.892984	0.0180792
W5AVN0	Uncharacterized protein OS=Triticum aestivum PE=4 SV=1 - [W5AVN0_WHEAT]	9.31	2	23.1962	5.60498	1.0285	0.937507	1.03369	1.06516	1.12297	1.08598	0.916186	0.0616041
W5GRS2	Uncharacterized protein OS=Triticum aestivum PE=4 SV=1 - [W5GRS2_WHEAT]	21.3	3	12.2402	7.50342	1.00645	0.969083	0.980358	1.03759	0.935898	1.02088	0.98715	0.720285
Q8GV49	LEA1 protein OS=Triticum aestivum GN=LEA1 PE=2 SV=1 - [Q8GV49_WHEAT]	67.41	6	23.1955	8.83643	0.861606	0.837237	0.883336	1.04537	1.03037	1.05663	0.824354	0.000280143
W5DR53	Uncharacterized protein OS=Triticum aestivum PE=4 SV=1 - [W5DR53_WHEAT]	5.99	1	29.1176	4.99561	1.02009	1.10073	1.0501	1.05291	1.06452	1.0459	1.0024	0.921534
W5DZW0	Uncharacterized protein OS=Triticum aestivum PE=4 SV=1 - [W5DZW0_WHEAT]	37.93	4	37.5561	8.01611	0.98151	1.01646	0.968724	0.976065	0.972579	1.0005	1.00595	0.744594
W5FLZ1	Uncharacterized protein OS=Triticum aestivum PE=4 SV=1 - [W5FLZ1_WHEAT]	9.48	2	25.8946	8.82178	0.965792	1.00172	0.963514	1.077	1.02786	1.01287	0.940114	0.0536601
W5E3X2	Ubiquitin-fold modifier-conjugating enzyme 1 OS=Triticum aestivum PE=3 SV=1 - [W5E3X2_WHEAT]	11.96	2	20.3343	7.82568	1.00482	1.04164	1.0178	1.0067	1.0649	0.952467	1.01329	0.715322
W5GD39	Uncharacterized protein OS=Triticum aestivum PE=4 SV=1 - [W5GD39_WHEAT]	38.18	4	12.4224	7.92822	0.96547	1.00001	0.994648	0.99979	1.09529	0.98197	0.962001	0.349049
W5D6G4	Uncharacterized protein OS=Triticum aestivum PE=4 SV=1 - [W5D6G4_WHEAT]	47.75	7	22.72	8.60205	0.911362	0.928157	0.928293	1.03705	1.11086	1.02763	0.871601	0.00722667
W5DD75	Uncharacterized protein (Fragment) OS=Triticum aestivum PE=4 SV=1 - [W5DD75_WHEAT]	9.01	2	60.46	6.93213	0.985691	0.932991	1.06851	0.91633	0.926009	0.957377	1.06696	0.20517
W5G5S5	Uncharacterized protein OS=Triticum aestivum PE=4 SV=1 - [W5G5S5_WHEAT]	18.22	7	56.5396	9.17334	0.896705	0.845931	0.973756	0.787405	0.848409	0.930946	1.0583	0.421717
W5HT21	Uncharacterized protein OS=Triticum aestivum PE=4 SV=1 - [W5HT21_WHEAT]	20.73	1	8.94993	10.9165	0.899436	0.94343	0.988346	0.997856	1.18283	1.02953	0.881939	0.11381
W5F930	Uncharacterized protein OS=Triticum aestivum PE=4 SV=1 - [W5F930_WHEAT]	10.69	1	55.717	5.45264	0.95409	0.95334	0.986787	0.951501	0.950518	0.967701	1.00854	0.544726
W5EET1	Uncharacterized protein (Fragment) OS=Triticum aestivum PE=4 SV=1 - [W5EET1_WHEAT]	10.6	9	116.179	8.42627	1.07665	1.06582	1.04569	0.952481	0.889942	0.923939	1.15247	0.00224971
W5HDG5	Uncharacterized protein OS=Triticum aestivum PE=4 SV=1 - [W5HDG5_WHEAT]	22.66	5	72.868	6.30322	1.007	0.963118	1.11993	1.09156	1.07062	0.97049	0.986398	0.823953
W5B873	Uncharacterized protein OS=Triticum aestivum PE=4 SV=1 - [W5B873_WHEAT]	26.53	3	46.7265	6.52197	0.793163	0.774116	1.0089	0.955395	0.933712	1.12922	0.853511	0.204977
W5I8N3	Uncharacterized protein OS=Triticum aestivum PE=3 SV=1 - [W5I8N3_WHEAT]	34.46	1	62.6391	5.8208	0.95275	0.997059	1.01249	0.962538	0.992301	0.944155	1.02184	0.406051
W5GHA8	Uncharacterized protein OS=Triticum aestivum PE=3 SV=1 - [W5GHA8_WHEAT]	26.79	4	46.2172	9.5249	1.10204	1.03793	1.03793	0.92872	1.0094	0.929221	1.10831	0.0391938
W5B1L6	Uncharacterized protein OS=Triticum aestivum PE=3 SV=1 - [W5B1L6_WHEAT]	39.62	1	11.8382	9.99365	0.912379	0.946601	0.914783	1.08103	1.12084	1.1236	0.834097	0.000477173
W5H7S0	Uncharacterized protein (Fragment) OS=Triticum aestivum PE=4 SV=1 - [W5H7S0_WHEAT]	11.22	1	10.6683	9.99365	0.913458	0.950062	0.962267	0.990199	1.03318	1.01588	0.929764	0.0209358
W5HJD5	Uncharacterized protein OS=Triticum aestivum PE=4 SV=1 - [W5HJD5_WHEAT]	2.09	3	209.05	8.63135	0.973067	0.99209	0.964438	1.01129	0.841968	1.01124	1.02273	0.72288
W5GXP5	Uncharacterized protein OS=Triticum aestivum PE=4 SV=1 - [W5GXP5_WHEAT]	9.75	2	26.4619	10.2134	0.928383	0.906164	1.00617	0.819731	0.801806	0.78063	1.18257	0.0106754
W5DNV0	Uncharacterized protein OS=Triticum aestivum PE=4 SV=1 - [W5DNV0_WHEAT]	35.12	12	54.5944	5.5415	1.00012	0.997257	0.972504	1.0082	1.01445	1.02486	0.974526	0.061229
W5AUH7	Uncharacterized protein OS=Triticum aestivum PE=4 SV=1 - [W5AUH7_WHEAT]	39.36	5	20.4213	9.78857	0.999353	1.02612	0.982061	1.10207	1.12591	1.08909	0.906685	0.00352334
W4ZSZ3	Uncharacterized protein (Fragment) OS=Triticum aestivum PE=4 SV=1 - [W4ZSZ3_WHEAT]	37.82	6	22.1971	6.22705	1.07408	1.06006	1.05944	0.970592	0.93533	0.948124	1.11897	0.000570162
W5FJ50	Uncharacterized protein OS=Triticum aestivum PE=3 SV=1 - [W5FJ50_WHEAT]	4.75	1	48.3527	9.17334	0.913772	0.973782	0.942922	1.12098	1.073	1.08802	0.862424	0.00254767
W5A8B5	Uncharacterized protein OS=Triticum aestivum PE=3 SV=1 - [W5A8B5_WHEAT]	44.38	3	93.7451	5.18604	1.01414	0.995672	0.937127	1.0103	1.06392	1.02221	0.951719	0.153505
W5CTG5	Uncharacterized protein OS=Triticum aestivum PE=4 SV=1 - [W5CTG5_WHEAT]	6.31	6	150.105	4.86865	1.12454	1.04772	1.01529	0.794235	0.796696	0.885471	1.28717	0.00581401
W5BB94	Uncharacterized protein OS=Triticum aestivum PE=4 SV=1 - [W5BB94_WHEAT]	21.82	2	11.7762	7.25439	0.925171	0.944926	1.05172	1.07868	1.14872	0.998857	0.905636	0.157665
W5BNV2	Uncharacterized protein OS=Triticum aestivum PE=4 SV=1 - [W5BNV2_WHEAT]	7.34	3	71.2254	5.89697	1.04538	1.08652	1.00343	1.05379	1.01601	1.02932	1.01168	0.671443
W5B8Z5	Uncharacterized protein OS=Triticum aestivum PE=3 SV=1 - [W5B8Z5_WHEAT]	30.16	1	40.314	9.14404	1.01033	1.03511	0.926676	1.07161	1.05493	1.0093	0.947789	0.221513
W5AFK9	Uncharacterized protein (Fragment) OS=Triticum aestivum PE=4 SV=1 - [W5AFK9_WHEAT]	47.79	4	14.7314	6.75635	1.01494	1.10165	1.04383	0.995243	1.02277	1.0808	1.01988	0.597537
W5ACQ3	Uncharacterized protein OS=Triticum aestivum PE=4 SV=1 - [W5ACQ3_WHEAT]	21.48	4	29.0807	5.80811	0.94344	0.994716	1.01474	1.06891	0.971268	1.0093	0.968327	0.415408
W5EAP3	Ribosomal protein OS=Triticum aestivum PE=3 SV=1 - [W5EAP3_WHEAT]	38.89	4	24.3172	9.93506	0.99698	0.96672	0.956436	1.0963	1.11758	1.01748	0.903686	0.0340475
Q9XEN4	Small GTP-binding protein OS=Triticum aestivum GN=Sgp PE=2 SV=1 - [Q9XEN4_WHEAT]	21.05	3	22.3723	7.94287	0.974682	1.02502	0.956743	1.01729	1.0382	0.989929	0.970785	0.297083
W4ZRP4	Uncharacterized protein (Fragment) OS=Triticum aestivum PE=4 SV=1 - [W4ZRP4_WHEAT]	43.93	3	22.7942	5.07178	0.996846	0.944104	0.971003	1.03368	0.996218	0.981192	0.967077	0.204207
W5BE07	Uncharacterized protein OS=Triticum aestivum PE=4 SV=1 - [W5BE07_WHEAT]	26.24	2	73.2192	5.12256	0.981853	0.899769	1.05215	1.08644	1.09274	0.958878	0.934902	0.333558
W5HZJ1	Thiamine thiazole synthase, chloroplastic OS=Triticum aestivum GN=THI1 PE=3 SV=1 - [W5HZJ1_WHEAT]	7.98	3	37.1058	5.87158	1.01937	0.954606	0.974368	1.08861	1.09867	1.07252	0.904456	0.00730927
W5I3S0	Uncharacterized protein OS=Triticum aestivum PE=3 SV=1 - [W5I3S0_WHEAT]	31.06	8	34.1149	8.41162	1.2666	1.0972	1.10176	0.901337	0.856192	0.900766	1.30368	0.00956128
W5GFC8	Uncharacterized protein OS=Triticum aestivum PE=4 SV=1 - [W5GFC8_WHEAT]	17.66	5	41.0748	5.8208	0.996711	1.0019	1.00312	0.980342	0.959993	0.951426	1.03803	0.014067
W5H9E2	Uncharacterized protein OS=Triticum aestivum PE=4 SV=1 - [W5H9E2_WHEAT]	10.41	1	23.8471	4.75439	0.938693	0.885787	0.925349	1.16997	1.15327	1.08459	0.806914	0.0019996
W5AEM4	Uncharacterized protein OS=Triticum aestivum PE=4 SV=1 - [W5AEM4_WHEAT]	29.82	2	12.5	4.70361	0.940861	0.924954	0.97492	0.994583	0.928253	0.978074	0.979257	0.463861
W5D8S6	Uncharacterized protein OS=Triticum aestivum PE=4 SV=1 - [W5D8S6_WHEAT]	55.7	1	24.5992	5.43994	1.00117	1.02096	1.00114	1.0422	1.08748	1.02653	0.957882	0.0847239
Q5MCL9	Calreticulin-like protein OS=Triticum aestivum PE=2 SV=1 - [Q5MCL9_WHEAT]	49.16	1	47.1757	4.66553	1.14252	1.02956	1.04613	1.10271	1.07531	1.09203	0.984147	0.657231
W5CAP1	Uncharacterized protein OS=Triticum aestivum PE=4 SV=1 - [W5CAP1_WHEAT]	17.05	7	44.2273	6.59521	0.98276	0.967139	0.96282	1.12888	1.09968	1.09522	0.876331	0.000354499
W5I9N2	Uncharacterized protein OS=Triticum aestivum PE=4 SV=1 - [W5I9N2_WHEAT]	27.3	6	32.1163	4.58936	0.963752	0.932928	0.976149	1.09536	1.08133	1.04622	0.891375	0.00388947
W5FJF2	Citrate synthase OS=Triticum aestivum PE=3 SV=1 - [W5FJF2_WHEAT]	14.39	2	28.6517	6.52197	1.02029	0.937267	1.00989	1.04936	1.10275	1.03317	0.931611	0.0962433
W5GDD4	Uncharacterized protein (Fragment) OS=Triticum aestivum PE=4 SV=1 - [W5GDD4_WHEAT]	9.05	4	48.4857	10.1401	1.08381	1.11795	1.08366	0.895572	0.93762	0.949102	1.18083	0.00107898
W5ECZ1	Uncharacterized protein OS=Triticum aestivum PE=3 SV=1 - [W5ECZ1_WHEAT]	18.87	10	67.8601	7.51807	0.992117	0.998812	0.96279	0.983006	1.02387	0.972594	0.991358	0.677406
W5GWY5	Uncharacterized protein OS=Triticum aestivum PE=3 SV=1 - [W5GWY5_WHEAT]	59.77	7	55.2343	5.78271	1.01118	1.03063	1.01307	1.04631	1.03325	1.01684	0.986592	0.259331
W5BVA3	Uncharacterized protein OS=Triticum aestivum PE=4 SV=1 - [W5BVA3_WHEAT]	37.48	2	92.4983	5.77002	0.99526	0.917342	1.01268	0.905668	0.904042	0.992469	1.04393	0.3775
W5FQ55	UDP-glucose 6-dehydrogenase OS=Triticum aestivum PE=3 SV=1 - [W5FQ55_WHEAT]	39.58	4	52.568	6.17627	0.923495	1.02216	1.00353	1.06946	1.04719	1.01602	0.941424	0.146415
W5HVP1	Uncharacterized protein OS=Triticum aestivum PE=4 SV=1 - [W5HVP1_WHEAT]	1.84	1	66.3603	7.6792	1.04265	0.995122	0.99912	0.986434	1.03935	0.955929	1.01851	0.556845
Q6Q625	Protein ROOT HAIR DEFECTIVE 3 homolog OS=Triticum aestivum GN=wrsi2 PE=2 SV=2 - [Q6Q625_WHEAT]	25.37	16	90.025	5.59229	1.00243	1.0033	0.973817	0.981156	0.996533	0.983066	1.00635	0.593911
W5C753	Aldose 1-epimerase OS=Triticum aestivum PE=3 SV=1 - [W5C753_WHEAT]	16.12	2	36.3931	5.49072	0.961044	1.06866	1.0177	1.00001	0.930032	0.927781	1.06634	0.181279
W5F0C3	Uncharacterized protein OS=Triticum aestivum PE=4 SV=1 - [W5F0C3_WHEAT]	31.65	3	24.2334	5.38916	0.880869	0.746586	0.830322	1.05228	1.02615	0.997907	0.798928	0.00811713
W5H0X8	Uncharacterized protein OS=Triticum aestivum PE=4 SV=1 - [W5H0X8_WHEAT]	24.69	3	8.14823	9.70068	0.941878	0.925343	0.913585	1.03464	1.06456	1.05938	0.880397	0.000521615
W5E600	Glucose-6-phosphate 1-dehydrogenase OS=Triticum aestivum PE=3 SV=1 - [W5E600_WHEAT]	10.64	2	48.2015	5.40186	1.06773	1.0783	1.04496	0.940169	0.8792	0.940876	1.15605	0.00318924
W5BXA9	Uncharacterized protein (Fragment) OS=Triticum aestivum PE=4 SV=1 - [W5BXA9_WHEAT]	25.81	3	14.3626	5.77002	0.917952	0.93658	0.928955	1.19886	1.23449	1.18737	0.768767	5.14939e-05
W5H9W9	Uncharacterized protein (Fragment) OS=Triticum aestivum PE=3 SV=1 - [W5H9W9_WHEAT]	51.11	2	9.17367	4.67822	1.13824	0.949728	1.06815	0.967507	0.988898	0.976311	1.07618	0.249785
F1DKC1	Catalase OS=Triticum aestivum GN=CAT3 PE=2 SV=1 - [F1DKC1_WHEAT]	28.95	9	56.8472	7.07861	0.897662	0.925722	0.910677	0.866537	0.902726	0.870253	1.03582	0.0885666
W5CU03	Uncharacterized protein OS=Triticum aestivum PE=4 SV=1 - [W5CU03_WHEAT]	1.3	1	89.8358	5.35107	0.978223	0.953968	0.976137	0.991803	1.03452	0.993413	0.963107	0.0809018
W5ASF1	Uncharacterized protein OS=Triticum aestivum PE=4 SV=1 - [W5ASF1_WHEAT]	8.59	3	50.2454	7.03467	1.06413	1.10437	0.971915	0.964597	0.882586	0.952117	1.12186	0.0719137
W5CYE0	Uncharacterized protein OS=Triticum aestivum PE=4 SV=1 - [W5CYE0_WHEAT]	18.42	5	32.2268	8.42627	1.0351	0.943388	1.03033	1.03629	1.0314	1.02256	0.973649	0.417828
W5GEQ9	Protein arginine N-methyltransferase OS=Triticum aestivum PE=3 SV=1 - [W5GEQ9_WHEAT]	4.45	3	73.1106	5.56689	0.928559	0.93031	0.984804	0.852142	0.891839	0.985113	1.04198	0.429728
W5D1J5	Uncharacterized protein (Fragment) OS=Triticum aestivum PE=4 SV=1 - [W5D1J5_WHEAT]	24.71	4	18.0133	8.17725	1.0368	1.04539	1.00895	1.04818	0.992344	0.985156	1.02164	0.391891
P09863	Bowman-Birk type proteinase inhibitor I-2B (Fragment) OS=Triticum aestivum PE=1 SV=1 - [IBB1_WHEAT]	39.29	2	6.21886	8.25049	1.02737	1.03984	1.04866	1.00881	1.08506	1.04361	0.993114	0.768777
W5B016	Uncharacterized protein OS=Triticum aestivum PE=3 SV=1 - [W5B016_WHEAT]	46.63	7	22.9308	7.89893	0.996126	1.01094	1.04949	1.00657	1.02184	0.997606	1.01009	0.59009
A6Q0N9	Putative acyl transferase 4 OS=Triticum aestivum GN=acT4 PE=2 SV=1 - [A6Q0N9_WHEAT]	24.58	7	46.3923	6.04932	1.02355	1.0086	1.02409	0.941416	1.01565	0.941146	1.05453	0.105804
Q5I7L0	60S ribosomal protein L18 OS=Triticum aestivum PE=1 SV=1 - [Q5I7L0_WHEAT]	45.21	4	21.3188	11.4878	0.955962	0.987528	0.893389	1.04474	1.06631	1.15911	0.867507	0.0318987
W5DWR1	Uncharacterized protein OS=Triticum aestivum PE=4 SV=1 - [W5DWR1_WHEAT]	9.95	6	93.6426	5.93506	1.08741	1.05238	1.06814	0.974212	0.950039	0.903046	1.13463	0.00545493
W5G396	Nucleoside diphosphate kinase OS=Triticum aestivum PE=3 SV=1 - [W5G396_WHEAT]	14.09	3	23.8793	9.46631	0.930999	0.959244	0.991557	0.880186	0.901639	0.905024	1.07256	0.027423
W5D6Q7	Uncharacterized protein OS=Triticum aestivum PE=3 SV=1 - [W5D6Q7_WHEAT]	26.39	3	23.8531	6.68311	1.00659	0.980698	0.969284	1.08701	1.0744	1.02366	0.928263	0.0268433
W5BGM7	Uncharacterized protein OS=Triticum aestivum PE=4 SV=1 - [W5BGM7_WHEAT]	18.75	2	14.779	10.1548	1.06564	1.15137	1.10644	0.918559	0.977804	0.94819	1.16835	0.00606584
W5I3B1	Uncharacterized protein OS=Triticum aestivum PE=4 SV=1 - [W5I3B1_WHEAT]	7.77	3	42.8349	5.59229	1.06327	1.07655	1.01563	0.898217	0.935444	0.867099	1.16835	0.00499081
W5AC63	Uncharacterized protein (Fragment) OS=Triticum aestivum PE=4 SV=1 - [W5AC63_WHEAT]	19.46	2	19.3234	9.18799	0.957788	0.944411	0.989958	1.09885	1.09595	1.09208	0.87991	0.00064926
W5A377	Uncharacterized protein OS=Triticum aestivum PE=4 SV=1 - [W5A377_WHEAT]	25	4	18.7044	8.83643	0.99994	1.0299	1.00262	1.09742	0.9708	1.08555	0.96153	0.384925
W5AZJ1	Uncharacterized protein OS=Triticum aestivum PE=4 SV=1 - [W5AZJ1_WHEAT]	56.57	7	41.5022	6.91748	1.0837	1.06941	1.05821	0.982577	0.986028	1.05814	1.06098	0.0749526
P93602	PUP88 protein; member of trypsin/a-amylase inhibitors family from cereals OS=Triticum aestivum GN=PUP88 PE=2 SV=1 - [P93602_WHEAT]	28.76	3	16.5804	7.59131	0.950371	0.922127	0.923456	0.865038	0.929389	0.852201	1.05642	0.123656
W5BA74	Uncharacterized protein OS=Triticum aestivum PE=3 SV=1 - [W5BA74_WHEAT]	24.78	7	48.9971	6.91748	0.988502	0.985626	0.979102	1.02278	1.05243	1.00063	0.960138	0.055355
W5BA86	Uncharacterized protein OS=Triticum aestivum PE=4 SV=1 - [W5BA86_WHEAT]	18.7	8	56.5868	5.13525	0.994238	0.977523	1.043	0.951493	0.948049	0.970948	1.05026	0.0827952
W5GDP1	Uncharacterized protein OS=Triticum aestivum PE=4 SV=1 - [W5GDP1_WHEAT]	15.63	2	21.5667	5.63037	1.07157	1.13102	0.951831	0.982827	1.01524	1.0219	1.04452	0.453697
W5CQ61	Uncharacterized protein OS=Triticum aestivum PE=4 SV=1 - [W5CQ61_WHEAT]	7.21	2	33.5347	5.31299	1.08147	1.09507	1.00298	0.867712	0.981248	0.937881	1.1409	0.0403837
W5DXJ4	Uncharacterized protein OS=Triticum aestivum PE=4 SV=1 - [W5DXJ4_WHEAT]	18.93	6	35.1971	7.10791	0.933247	0.945288	0.983547	1.05	1.08711	1.11733	0.879437	0.00608805
W4ZR82	Uncharacterized protein OS=Triticum aestivum PE=4 SV=1 - [W4ZR82_WHEAT]	7.78	1	47.0475	6.48096	0.984765	1.01398	1.01812	0.994479	0.833796	0.937159	1.09092	0.156883
W5FT14	Uncharacterized protein OS=Triticum aestivum PE=4 SV=1 - [W5FT14_WHEAT]	47.5	3	8.89564	4.94482	0.992082	0.990246	0.962695	1.00345	1.05344	1.00662	0.961324	0.102915
W5DLI7	Uncharacterized protein (Fragment) OS=Triticum aestivum PE=4 SV=1 - [W5DLI7_WHEAT]	12.22	11	125.038	5.40186	0.961569	0.991172	0.973259	0.85298	0.838734	0.909934	1.12467	0.00986767
W5EKI0	Beta-amylase OS=Triticum aestivum PE=3 SV=1 - [W5EKI0_WHEAT]	63.82	7	61.0749	5.14795	1.01964	1.0026	1.01631	1.0296	1.02501	1.03837	0.982402	0.0497746
W5FHG1	Uncharacterized protein OS=Triticum aestivum PE=4 SV=1 - [W5FHG1_WHEAT]	15.26	6	34.4631	8.48486	1.0075	1.02114	0.984265	1.10557	1.09494	1.06241	0.923377	0.0078091
W5E4I6	Uncharacterized protein OS=Triticum aestivum PE=3 SV=1 - [W5E4I6_WHEAT]	70.68	3	36.1018	6.30322	1.03238	1.01192	1.03532	0.980852	1.02795	1.05461	1.00529	0.824165
W5GF95	Uncharacterized protein OS=Triticum aestivum PE=3 SV=1 - [W5GF95_WHEAT]	50	1	46.8729	5.57959	0.954845	0.918932	1.00064	0.920905	0.934152	0.998702	1.00724	0.848151
W5F136	Uncharacterized protein OS=Triticum aestivum PE=4 SV=1 - [W5F136_WHEAT]	31.93	3	31.846	5.21143	0.991257	0.961961	0.985448	1.01097	0.94365	0.966547	1.00599	0.801367
W5A400	Uncharacterized protein OS=Triticum aestivum PE=4 SV=1 - [W5A400_WHEAT]	21.3	1	36.1469	4.88135	0.995366	1.1297	1.08348	1.06291	0.857866	0.948314	1.11832	0.187302
W5EAV4	Uncharacterized protein OS=Triticum aestivum PE=4 SV=1 - [W5EAV4_WHEAT]	25.35	2	15.2827	5.49072	0.968685	1.0076	1.02219	1.07066	1.0501	1.00967	0.957847	0.140781
W5F7Z2	Uncharacterized protein OS=Triticum aestivum PE=4 SV=1 - [W5F7Z2_WHEAT]	25.1	2	26.418	5.09717	0.933773	1.04876	0.983885	0.994386	1.00082	0.988213	0.994302	0.873827
B2BAL3	Vacuolar ATPase subunit B1 OS=Triticum aestivum PE=2 SV=1 - [B2BAL3_WHEAT]	37.91	15	53.9586	5.24951	0.976139	0.959776	0.984354	1.01699	1.01243	1.00615	0.962017	0.00816554
W5D343	Uncharacterized protein (Fragment) OS=Triticum aestivum PE=4 SV=1 - [W5D343_WHEAT]	31.28	4	19.7909	5.09717	1.00032	1.03774	0.987479	0.969822	1.08252	0.943094	1.01005	0.835549
W5DQN2	Uncharacterized protein (Fragment) OS=Triticum aestivum PE=4 SV=1 - [W5DQN2_WHEAT]	56.36	1	6.15116	4.58936	0.908575	0.947516	0.930506	1.17227	1.04238	1.07272	0.84767	0.014981
W5HQ26	Uncharacterized protein OS=Triticum aestivum PE=4 SV=1 - [W5HQ26_WHEAT]	28.74	6	37.6039	5.37646	0.977419	1.0106	0.98309	0.979461	0.968649	0.965781	1.01964	0.159751
W5HJU1	Uncharacterized protein OS=Triticum aestivum PE=3 SV=1 - [W5HJU1_WHEAT]	16.73	8	57.4605	8.14795	1.01569	1.05988	1.02858	1.01912	0.98113	0.970938	1.04475	0.0873575
W5HBZ2	Uncharacterized protein OS=Triticum aestivum PE=3 SV=1 - [W5HBZ2_WHEAT]	36.64	12	58.8056	5.65576	0.954465	0.926696	0.981004	1.02482	1.06098	1.03825	0.91617	0.0098879
W5E6K6	Uncharacterized protein OS=Triticum aestivum PE=4 SV=1 - [W5E6K6_WHEAT]	11.88	5	48.766	8.14795	0.91555	0.922164	0.924141	1.01797	1.06705	1.03825	0.884282	0.00113877
W5EUY6	Uncharacterized protein OS=Triticum aestivum PE=4 SV=1 - [W5EUY6_WHEAT]	5.93	2	55.301	5.32568	1.05451	0.99122	0.992421	0.924631	0.925997	0.927521	1.09359	0.0143322
W5BCR9	Uncharacterized protein (Fragment) OS=Triticum aestivum PE=3 SV=1 - [W5BCR9_WHEAT]	32.79	1	14.1134	11.3999	0.893	0.91479	0.960763	1.20534	1.16106	1.12985	0.791866	0.00121441
W5I4H7	Uncharacterized protein OS=Triticum aestivum PE=4 SV=1 - [W5I4H7_WHEAT]	26.67	5	23.22	8.36768	0.958989	0.984099	0.930439	0.994742	0.955781	0.968015	0.984577	0.480405
W5AMS2	Uncharacterized protein OS=Triticum aestivum PE=3 SV=1 - [W5AMS2_WHEAT]	28.99	6	29.2253	6.41748	0.93683	1.02747	0.957923	0.966964	0.995684	0.987213	0.990632	0.764137
W5DXA5	Uncharacterized protein OS=Triticum aestivum PE=4 SV=1 - [W5DXA5_WHEAT]	9.27	7	79.8438	5.8208	1.02598	1.05319	1.00058	0.923504	0.957993	0.914057	1.10166	0.00941987
W5B844	Uncharacterized protein OS=Triticum aestivum PE=3 SV=1 - [W5B844_WHEAT]	37.41	11	46.3869	6.17627	1.03411	0.994513	1.00008	0.979411	0.956271	0.985686	1.03674	0.0791163
W5B4A3	Uncharacterized protein OS=Triticum aestivum PE=4 SV=1 - [W5B4A3_WHEAT]	2.24	1	85.3378	9.02686	0.958174	0.969919	0.913922	0.931614	0.863943	0.937429	1.03989	0.279837
W5E137	Uncharacterized protein OS=Triticum aestivum PE=4 SV=1 - [W5E137_WHEAT]	26.32	6	27.5494	5.8208	0.92822	0.926819	0.969652	0.968775	0.921262	0.939266	0.99837	0.941622
W5B3S8	Uncharacterized protein OS=Triticum aestivum PE=4 SV=1 - [W5B3S8_WHEAT]	8.2	12	175.566	5.74463	0.976141	1.00367	0.977352	0.901243	0.917834	0.97382	1.05882	0.0821911
W4ZMV8	Uncharacterized protein OS=Triticum aestivum PE=4 SV=1 - [W4ZMV8_WHEAT]	4.35	2	68.2438	8.22119	1.03314	1.09595	1.04517	0.982051	0.975621	0.974	1.08275	0.0140612
W5DQF4	Elongation factor Tu OS=Triticum aestivum PE=3 SV=1 - [W5DQF4_WHEAT]	36.87	14	42.8401	5.84619	1.02717	1.0362	1.0064	0.961605	0.968329	0.968192	1.05923	0.00326673
W5B6A0	Uncharacterized protein OS=Triticum aestivum PE=4 SV=1 - [W5B6A0_WHEAT]	24.74	4	42.6849	5.2876	1.09074	1.12321	0.948894	0.791222	0.833303	0.937369	1.23458	0.0438464
W5E702	Uncharacterized protein (Fragment) OS=Triticum aestivum PE=4 SV=1 - [W5E702_WHEAT]	11.27	2	22.9454	7.12256	0.989537	0.98948	0.964925	0.987112	1.03278	0.980421	0.981213	0.364414
Q9LLR3	Vacuolar targeting receptor bp-80 OS=Triticum aestivum PE=2 SV=1 - [Q9LLR3_WHEAT]	20.67	9	69.2099	5.63037	1.01712	0.98653	1.03736	1.06544	1.02897	0.983783	0.987923	0.67946
W5HAI5	Uncharacterized protein OS=Triticum aestivum PE=4 SV=1 - [W5HAI5_WHEAT]	12.5	1	9.06219	5.71924	0.904856	0.952152	0.943445	1.06324	1.03673	1.03068	0.894528	0.00336231
W5F8I3	Uncharacterized protein OS=Triticum aestivum PE=4 SV=1 - [W5F8I3_WHEAT]	36.89	4	13.4295	6.50732	1.07557	1.03352	1.00106	1.02156	1.00479	1.0194	1.02114	0.388364
W5BRQ5	Uncharacterized protein OS=Triticum aestivum PE=4 SV=1 - [W5BRQ5_WHEAT]	5	1	51.7925	5.52881	0.993878	0.900045	0.941808	0.986401	1.05153	1.10498	0.902261	0.0792446
W5CR93	Pyrroline-5-carboxylate reductase (Fragment) OS=Triticum aestivum PE=3 SV=1 - [W5CR93_WHEAT]	38.97	7	28.0108	8.76318	0.993178	1.02484	1.01482	1.10933	1.05342	1.01103	0.95559	0.191944
W5EHI2	Uncharacterized protein (Fragment) OS=Triticum aestivum PE=4 SV=1 - [W5EHI2_WHEAT]	25.24	2	23.2147	9.42236	0.974353	0.978165	0.968178	0.978884	1.01645	0.977549	0.982444	0.254244
W4ZQU2	Uncharacterized protein OS=Triticum aestivum PE=4 SV=1 - [W4ZQU2_WHEAT]	31.25	4	50.191	6.78564	0.866361	0.980046	0.979129	1.0171	1.07331	0.99172	0.916747	0.128767
W4ZNN7	Uncharacterized protein OS=Triticum aestivum PE=4 SV=1 - [W4ZNN7_WHEAT]	6.23	6	86.9073	9.14404	0.960429	0.969952	0.959327	1.03261	1.02847	1.04324	0.930865	0.000208003
W5ED23	Uncharacterized protein (Fragment) OS=Triticum aestivum PE=4 SV=1 - [W5ED23_WHEAT]	36.98	5	52.0358	5.10986	1.03918	1.01097	1.01331	0.887358	0.886206	0.870034	1.15882	0.000192164
W5CWZ2	Uncharacterized protein OS=Triticum aestivum PE=3 SV=1 - [W5CWZ2_WHEAT]	32.51	1	22.6993	5.46533	0.911814	0.944015	0.93918	0.996388	1.09327	1.02283	0.897997	0.025863
W5DI30	Uncharacterized protein OS=Triticum aestivum PE=4 SV=1 - [W5DI30_WHEAT]	13.56	4	41.555	5.94775	1.06787	0.919773	1.03591	0.906462	0.917282	0.909758	1.10611	0.098716
M9MTY6	Dimeric ubiquitin OS=Triticum aestivum PE=2 SV=1 - [M9MTY6_WHEAT]	41.83	1	17.0842	6.06201	1.00524	1.07043	1.02994	0.915139	0.956955	0.894356	1.1226	0.0129155
Q0KIW2	Glycine-rich RNA-binding protein OS=Triticum aestivum GN=TaGRP2 PE=2 SV=1 - [Q0KIW2_WHEAT]	62.58	7	15.9863	6.75635	1.01587	1.0471	1.03602	0.975019	0.967114	0.902991	1.08923	0.0261956
W5FBQ2	Uncharacterized protein OS=Triticum aestivum PE=4 SV=1 - [W5FBQ2_WHEAT]	10.46	5	54.2806	6.52197	1.03837	1.03376	1.06578	0.867489	0.885965	0.887811	1.18803	0.000155705
W5HCK5	Uncharacterized protein (Fragment) OS=Triticum aestivum PE=4 SV=1 - [W5HCK5_WHEAT]	14.52	4	26.81	4.84326	0.967034	0.953091	0.982022	1.01554	1.05008	0.999384	0.946867	0.0338739
W5B7V5	Uncharacterized protein OS=Triticum aestivum PE=4 SV=1 - [W5B7V5_WHEAT]	11.49	3	38.2337	4.86865	0.972049	0.974123	0.980657	0.884342	1.0829	0.935256	1.00838	0.898339
W5F5B0	Uncharacterized protein OS=Triticum aestivum PE=3 SV=1 - [W5F5B0_WHEAT]	17.61	5	47.5035	6.99072	1.04444	1.03854	1.04482	0.918615	1.01811	0.982887	1.07131	0.076246
W5G7E0	Uncharacterized protein OS=Triticum aestivum PE=3 SV=1 - [W5G7E0_WHEAT]	9.14	5	84.7713	5.85889	0.975285	0.949706	0.965355	0.907588	0.940235	0.966441	1.02703	0.244005
Q7Y1Z2	27K protein (Fragment) OS=Triticum aestivum GN=Tria27 PE=2 SV=1 - [Q7Y1Z2_WHEAT]	60.1	4	22.7583	6.50732	0.913983	0.918	0.947884	0.91327	0.948266	0.872454	1.01678	0.564479
W5I1R7	Uncharacterized protein OS=Triticum aestivum PE=3 SV=1 - [W5I1R7_WHEAT]	75.77	9	25.3436	9.5249	0.985256	0.934207	0.950517	1.02968	1.01213	0.997655	0.944239	0.0330088
W4ZMG9	Uncharacterized protein OS=Triticum aestivum PE=4 SV=1 - [W4ZMG9_WHEAT]	20.72	2	64.5144	6.31592	1.02364	1.03169	1.04639	0.973738	0.945253	0.939137	1.08523	0.00295882
W5FFT4	Uncharacterized protein OS=Triticum aestivum PE=3 SV=1 - [W5FFT4_WHEAT]	40.27	4	16.7822	10.6675	0.963513	1.00908	1.00273	1.06508	1.05134	1.07953	0.930968	0.0109786
W5B438	Uncharacterized protein (Fragment) OS=Triticum aestivum PE=4 SV=1 - [W5B438_WHEAT]	24.72	2	9.87209	6.01123	0.889413	0.88703	0.901129	1.18787	1.3046	1.20077	0.724993	0.000808824
W5FS30	Uncharacterized protein OS=Triticum aestivum PE=4 SV=1 - [W5FS30_WHEAT]	10.95	2	22.678	8.36768	0.926181	0.99605	0.960079	0.974227	1.04291	0.920631	0.981124	0.673508
W5E3I4	Uncharacterized protein OS=Triticum aestivum PE=3 SV=1 - [W5E3I4_WHEAT]	36.11	4	61.147	5.64307	0.892799	0.942536	0.904967	1.09479	1.12031	1.07015	0.834122	0.000951743
W5H2F0	Uncharacterized protein OS=Triticum aestivum PE=4 SV=1 - [W5H2F0_WHEAT]	7.05	7	113.594	6.60986	1.07668	0.992813	0.983439	0.975556	0.965914	0.930232	1.06311	0.138319
W5D3G7	Uncharacterized protein OS=Triticum aestivum PE=4 SV=1 - [W5D3G7_WHEAT]	10.96	1	8.38322	8.96826	0.961343	1.00358	1.16501	1.02999	1.02295	0.91156	1.0558	0.491823
B5B0D5	Major allergen CM16 OS=Triticum aestivum PE=2 SV=1 - [B5B0D5_WHEAT]	65.03	5	15.7725	4.93213	1.05855	1.0161	1.0483	0.991638	0.96898	0.954577	1.07126	0.014385
W5CR78	Uncharacterized protein OS=Triticum aestivum PE=4 SV=1 - [W5CR78_WHEAT]	26.85	6	23.2089	11.1655	0.989653	0.983481	0.993233	1.04182	1.03827	0.979252	0.96961	0.204926
W5CVA3	Methionine aminopeptidase OS=Triticum aestivum PE=3 SV=1 - [W5CVA3_WHEAT]	14.93	4	31.9851	6.78564	0.884531	0.966149	0.973968	0.948441	0.906127	0.887433	1.03014	0.460984
W5G0P0	Uncharacterized protein OS=Triticum aestivum PE=4 SV=1 - [W5G0P0_WHEAT]	20.24	3	34.5861	8.89502	0.907869	1.07109	0.894019	1.09845	1.03561	1.07693	0.894731	0.132501
W5AWP1	Uncharacterized protein OS=Triticum aestivum PE=4 SV=1 - [W5AWP1_WHEAT]	10.48	3	39.6794	7.34229	0.948975	0.990256	0.932579	1.01269	0.955275	1.14393	0.922849	0.242523
W5AF73	Uncharacterized protein OS=Triticum aestivum PE=4 SV=1 - [W5AF73_WHEAT]	10	1	9.07717	7.43018	0.998273	1.04184	1.02913	0.9722	0.945931	0.89996	1.08912	0.0277522
W5DIU4	Uncharacterized protein OS=Triticum aestivum PE=4 SV=1 - [W5DIU4_WHEAT]	23.28	2	109.962	6.23975	0.637007	0.95986	0.884291	0.523849	0.81096	0.75636	1.18649	0.378362
W5FMM4	Uncharacterized protein OS=Triticum aestivum PE=4 SV=1 - [W5FMM4_WHEAT]	24.44	5	32.8983	5.2749	1.03588	0.987735	1.01466	1.02971	0.996958	1.00062	1.00363	0.843149
W5HM21	Uncharacterized protein (Fragment) OS=Triticum aestivum PE=4 SV=1 - [W5HM21_WHEAT]	25.29	1	9.85612	8.83643	1.00915	0.91336	1.02802	0.947122	1.07314	0.988028	0.980801	0.726783
W5F313	Uncharacterized protein (Fragment) OS=Triticum aestivum PE=4 SV=1 - [W5F313_WHEAT]	2.76	2	88.8106	4.93213	0.988959	1.00551	0.97537	0.998438	1.01758	0.978447	0.991777	0.595968
W5C2Z7	Uncharacterized protein OS=Triticum aestivum PE=4 SV=1 - [W5C2Z7_WHEAT]	14.56	3	17.4101	9.72998	0.962563	0.943499	0.963547	1.01647	1.00634	1.0024	0.948564	0.00259699
W5G4P1	Uncharacterized protein OS=Triticum aestivum PE=4 SV=1 - [W5G4P1_WHEAT]	12.4	1	12.3523	5.45264	0.743728	0.785874	0.863456	1.00246	0.912987	0.993543	0.822642	0.018965
W5ECP6	Uncharacterized protein OS=Triticum aestivum PE=4 SV=1 - [W5ECP6_WHEAT]	7.67	3	38.4299	7.54736	1.0878	1.0342	0.997472	1.04035	1.01455	0.965902	1.03266	0.389671
W4ZNI1	Uncharacterized protein OS=Triticum aestivum PE=3 SV=1 - [W4ZNI1_WHEAT]	24.08	8	49.0002	7.95752	1.06201	1.02975	1.05031	1.01949	1.01362	1.05264	1.01825	0.289099
R9XV30	Alpha-gliadin OS=Triticum aestivum GN=gli-2 PE=4 SV=1 - [R9XV30_WHEAT]	8.74	1	32.8997	8.11865	0.902766	0.938347	0.910992	0.941974	0.960832	0.992925	0.950401	0.0595154
W5CTY4	Uncharacterized protein (Fragment) OS=Triticum aestivum PE=3 SV=1 - [W5CTY4_WHEAT]	21.06	22	119.984	6.78564	0.999358	0.994703	0.992517	1.00146	1.01171	1.02335	0.983554	0.0662362
W5BDR9	Uncharacterized protein OS=Triticum aestivum PE=4 SV=1 - [W5BDR9_WHEAT]	30.67	4	44.0587	5.47803	0.976187	0.975276	0.978138	1.02452	0.990685	0.962158	0.983959	0.427439
W5FGH0	Uncharacterized protein OS=Triticum aestivum PE=4 SV=1 - [W5FGH0_WHEAT]	57.72	21	51.6482	5.33838	0.969078	0.967053	0.960885	1.05547	1.04584	1.07056	0.913347	0.000272014
W5A2D2	Uncharacterized protein OS=Triticum aestivum PE=4 SV=1 - [W5A2D2_WHEAT]	22.78	2	20.0108	7.63525	1.01149	0.811212	0.959642	1.10066	1.08875	1.05585	0.857358	0.0661069
Q7X9K6	40S ribosomal protein (Fragment) OS=Triticum aestivum PE=2 SV=1 - [Q7X9K6_WHEAT]	73.45	5	12.5796	7.13721	0.958243	0.998524	0.955194	1.02717	1.03664	1.02923	0.94146	0.0133306
W5EI19	Uncharacterized protein (Fragment) OS=Triticum aestivum PE=4 SV=1 - [W5EI19_WHEAT]	17.53	2	16.4113	9.14404	0.985759	1.06126	0.975814	0.851071	0.789972	0.836397	1.22014	0.00510423
W5B8C0	Uncharacterized protein OS=Triticum aestivum PE=4 SV=1 - [W5B8C0_WHEAT]	9.59	4	65.8421	5.26221	1.01206	0.954786	0.947678	0.950328	0.918039	0.97662	1.02444	0.43113
W5DEE0	Uncharacterized protein OS=Triticum aestivum PE=4 SV=1 - [W5DEE0_WHEAT]	28.79	2	59.155	9.27588	0.97202	0.894096	0.847023	1.01798	0.937786	0.814878	0.979245	0.796085
W5H0W3	Uncharacterized protein OS=Triticum aestivum PE=4 SV=1 - [W5H0W3_WHEAT]	34.3	8	74.1685	6.87354	0.99179	0.987227	0.939862	0.967094	0.979116	0.993431	0.992936	0.723956
W5HJG9	Uncharacterized protein OS=Triticum aestivum PE=4 SV=1 - [W5HJG9_WHEAT]	12.81	5	49.5919	6.22705	0.969198	0.979575	1.05701	0.891325	0.809638	0.93792	1.13904	0.0585809
W5CZP9	Uncharacterized protein OS=Triticum aestivum PE=4 SV=1 - [W5CZP9_WHEAT]	42	7	27.9548	6.80029	1.0051	0.964903	0.977508	1.01687	0.978093	0.996264	0.985385	0.422357
W5BW99	Uncharacterized protein OS=Triticum aestivum PE=4 SV=1 - [W5BW99_WHEAT]	27.03	2	8.10711	8.54346	0.944336	0.889783	0.96075	1.03015	0.864558	1.03541	0.953844	0.4946
W5G2N5	Enolase OS=Triticum aestivum PE=3 SV=1 - [W5G2N5_WHEAT]	69.41	2	38.4505	5.93506	0.854096	0.897784	0.903412	0.9159	0.915468	0.941629	0.957553	0.0925335
W5EAG2	Uncharacterized protein OS=Triticum aestivum PE=4 SV=1 - [W5EAG2_WHEAT]	23.13	6	30.227	9.0708	0.938247	1.01969	1.02103	0.978036	0.937229	0.994509	1.02378	0.513834
W5GFK8	Uncharacterized protein OS=Triticum aestivum PE=4 SV=1 - [W5GFK8_WHEAT]	37.93	4	28.339	6.68311	0.872429	0.943209	0.929053	0.857479	1.00072	1.05382	0.942537	0.422572
Q9M4M0	Alpha-gliadin OS=Triticum aestivum PE=2 SV=1 - [Q9M4M0_WHEAT]	17.75	2	32.191	7.75244	0.892433	0.844411	0.936295	1.01514	1.00706	1.04505	0.871508	0.0105009
W5A520	Uncharacterized protein OS=Triticum aestivum PE=4 SV=1 - [W5A520_WHEAT]	24.35	3	12.6396	8.42627	0.992854	0.969177	0.979536	1.09051	1.1041	1.00056	0.920628	0.0635694
D8L9A7	Putative PDI-like protein OS=Triticum aestivum GN=pdil7-1 PE=2 SV=1 - [D8L9A7_WHEAT]	24.94	2	46.5919	5.03369	1.03936	0.981819	0.940365	1.0816	0.927465	0.961643	0.996915	0.958258
W5BMQ3	Uncharacterized protein OS=Triticum aestivum PE=4 SV=1 - [W5BMQ3_WHEAT]	23.8	10	49.7516	6.63916	0.897085	0.911342	0.938869	0.901614	0.924395	0.947586	0.990518	0.652941
W5ECG3	Methylthioribose-1-phosphate isomerase OS=Triticum aestivum PE=3 SV=1 - [W5ECG3_WHEAT]	17.44	2	38.6671	5.85889	1.02989	1.10551	0.898315	0.94424	1.03839	0.947458	1.03537	0.637959
W5AYJ7	Uncharacterized protein OS=Triticum aestivum PE=4 SV=1 - [W5AYJ7_WHEAT]	7.75	2	43.6105	5.30029	1.10936	1.11829	1.06795	1.03871	0.989544	1.02083	1.08085	0.017739
W5DYM4	Uncharacterized protein OS=Triticum aestivum PE=4 SV=1 - [W5DYM4_WHEAT]	8.82	4	52.7293	7.98682	0.9664	1.01719	0.937191	0.929017	0.97433	0.968465	1.01705	0.582928
W5GEI1	Uncharacterized protein OS=Triticum aestivum PE=4 SV=1 - [W5GEI1_WHEAT]	10.11	4	47.8706	5.87158	0.98759	0.968131	1.00964	0.899604	0.891894	0.930106	1.08956	0.00829722
W5F6N0	Uncharacterized protein OS=Triticum aestivum PE=3 SV=1 - [W5F6N0_WHEAT]	11.06	4	105.262	6.87354	0.970432	1.00846	0.947547	1.04372	0.926462	1.00132	0.984833	0.717025
W5DW28	Uncharacterized protein OS=Triticum aestivum PE=4 SV=1 - [W5DW28_WHEAT]	22.69	7	42.2488	4.53857	0.95785	0.980236	0.92986	0.922825	0.928999	0.959323	1.02021	0.362274
W4ZT78	Uncharacterized protein OS=Triticum aestivum PE=3 SV=1 - [W4ZT78_WHEAT]	36.21	17	52.1016	7.23975	1.02156	1.00258	0.993962	0.98859	0.995741	1.00037	1.01119	0.276441
W5APL7	Uncharacterized protein (Fragment) OS=Triticum aestivum PE=4 SV=1 - [W5APL7_WHEAT]	16.87	8	68.0935	6.60986	1.01726	0.918772	0.96743	0.957815	0.972756	0.950991	1.0076	0.814569
W5ABI8	Uncharacterized protein (Fragment) OS=Triticum aestivum PE=4 SV=1 - [W5ABI8_WHEAT]	17.42	4	32.6267	9.14404	0.961797	0.950808	0.971429	0.976094	0.967909	0.952407	0.995727	0.675468
Q43657	15kDa grain softness protein (Fragment) OS=Triticum aestivum GN=GSP-1a PE=2 SV=1 - [Q43657_WHEAT]	42.58	4	17.0993	7.76709	0.997636	0.992172	0.991021	1.02223	0.981121	0.977433	1.00002	0.999157
W5DZT8	Uncharacterized protein (Fragment) OS=Triticum aestivum PE=3 SV=1 - [W5DZT8_WHEAT]	10.48	1	12.004	6.91748	0.942057	1.07896	1.01254	1.09504	0.982828	1.07125	0.963305	0.50172
W5BPI5	Uncharacterized protein (Fragment) OS=Triticum aestivum PE=4 SV=1 - [W5BPI5_WHEAT]	29.39	13	57.3272	7.86963	1.03801	0.998102	0.978046	1.06692	1.0031	0.991433	0.984549	0.619522
W5H230	Uncharacterized protein OS=Triticum aestivum PE=3 SV=1 - [W5H230_WHEAT]	40.56	5	60.1173	4.80518	0.949745	0.995944	0.974686	1.10645	1.07332	1.08547	0.89438	0.00222559
W5G661	Elongation factor Tu OS=Triticum aestivum PE=3 SV=1 - [W5G661_WHEAT]	11.32	3	34.6137	4.97021	0.813844	0.88248	1.04198	0.971881	0.953623	0.864963	0.981307	0.828522
W5I989	Uncharacterized protein OS=Triticum aestivum PE=4 SV=1 - [W5I989_WHEAT]	27.04	2	24.4201	4.42432	1.0474	0.92935	0.940253	1.03461	1.06698	1.09708	0.911944	0.0878185
D8L9S2	Glutamate decarboxylase OS=Triticum aestivum GN=gad1 PE=3 SV=1 - [D8L9S2_WHEAT]	33.68	5	54.0726	5.78271	0.931066	0.912397	0.950167	0.850194	0.845123	0.920707	1.06789	0.0910463
W5HB74	Uncharacterized protein OS=Triticum aestivum PE=4 SV=1 - [W5HB74_WHEAT]	2.13	1	42.0308	5.89697	1.0664	1.05569	1.10816	0.8038	0.815515	0.819883	1.3243	9.42572e-05
W5DJD0	Uncharacterized protein OS=Triticum aestivum PE=4 SV=1 - [W5DJD0_WHEAT]	21.43	2	7.9279	7.21045	0.993487	0.982659	0.933539	0.965414	1.0807	0.972839	0.963806	0.430389
W5D7B8	60S ribosomal protein L18a OS=Triticum aestivum PE=3 SV=1 - [W5D7B8_WHEAT]	43.82	2	21.3253	10.4038	0.947076	0.946689	0.930161	1.03864	1.02542	0.99636	0.922725	0.00449335
W5G2J7	Defective in cullin neddylation protein OS=Triticum aestivum PE=4 SV=1 - [W5G2J7_WHEAT]	4.4	1	29.2736	5.68115	0.95787	1.07899	1.00254	1.0611	0.981662	0.94392	1.01765	0.740175
W4ZVK4	Uncharacterized protein OS=Triticum aestivum PE=4 SV=1 - [W4ZVK4_WHEAT]	5.31	3	44.9508	8.22119	0.840657	0.902859	0.872569	0.898099	0.947112	0.944604	0.937727	0.0733994
Q6PQ02	Ubiquitin fusion degradation protein OS=Triticum aestivum GN=UFD1 PE=2 SV=1 - [Q6PQ02_WHEAT]	6.31	2	34.9753	5.49072	1.02758	0.98942	0.991399	0.980423	1.02662	1.00291	0.999483	0.978638
W5FV41	Uncharacterized protein OS=Triticum aestivum PE=3 SV=1 - [W5FV41_WHEAT]	25.42	7	46.8068	5.92236	0.8417	0.893182	0.929494	1.1578	1.0457	1.13286	0.798586	0.00619283
Q58QF6	Delta 1-pyrroline-5-carboxylate synthetase OS=Triticum aestivum PE=2 SV=1 - [Q58QF6_WHEAT]	42.88	3	77.6515	6.59521	1.0244	0.993732	1.02885	0.812606	0.763857	0.749711	1.30987	0.000400428
W5FPJ5	Uncharacterized protein OS=Triticum aestivum PE=4 SV=1 - [W5FPJ5_WHEAT]	32.46	1	23.8984	7.79639	1.06955	0.958838	1.05272	1.09885	1.21331	1.0878	0.906221	0.114811
W5CT08	Uncharacterized protein OS=Triticum aestivum PE=4 SV=1 - [W5CT08_WHEAT]	3.94	1	35.8183	8.99756	1.00853	1.05506	1.06425	0.93753	0.934556	0.924624	1.1184	0.00335717
P22701	Em protein CS41 OS=Triticum aestivum GN=EM PE=2 SV=1 - [EM2_WHEAT]	60.64	2	9.9808	5.31299	0.988855	0.924627	0.957043	1.17319	1.24222	1.12183	0.811513	0.00490846
W5H063	Uncharacterized protein OS=Triticum aestivum PE=3 SV=1 - [W5H063_WHEAT]	38.8	1	46.727	5.17334	1.06972	1.04757	0.978209	0.857717	0.877938	0.85441	1.19514	0.00411419
W5G7D1	Uncharacterized protein OS=Triticum aestivum PE=3 SV=1 - [W5G7D1_WHEAT]	17.96	9	69.1125	6.93213	1.03524	1.02905	1.00559	0.936371	0.975127	0.981974	1.06097	0.0250156
W5I701	Uncharacterized protein OS=Triticum aestivum PE=3 SV=1 - [W5I701_WHEAT]	18.07	10	57.1358	6.15088	0.952795	0.915863	0.98642	0.95953	0.928408	0.945537	1.00762	0.762682
G5DFC5	14-3-3 protein OS=Triticum aestivum PE=2 SV=1 - [G5DFC5_WHEAT]	66.54	5	29.952	4.77979	1.07963	1.01063	1.01863	1.01791	1.02121	0.9746	1.03158	0.296751
W5AD67	Uncharacterized protein OS=Triticum aestivum PE=4 SV=1 - [W5AD67_WHEAT]	16.27	6	40.9772	8.51416	0.87355	0.8461	0.940209	1.17154	1.05018	1.05364	0.812081	0.0135573
F6MIW2	PAPhy_a3 OS=Triticum aestivum PE=4 SV=1 - [F6MIW2_WHEAT]	7.79	4	59.6791	6.84424	0.953302	0.963649	0.925348	1.05468	1.06787	0.998598	0.910658	0.0182502
W5I942	Uncharacterized protein OS=Triticum aestivum PE=4 SV=1 - [W5I942_WHEAT]	10.09	9	116.994	5.74463	0.991376	0.963787	0.958473	0.989065	0.997354	0.988385	0.979438	0.126694
W5DUX9	Uncharacterized protein OS=Triticum aestivum PE=4 SV=1 - [W5DUX9_WHEAT]	40.55	5	24.449	10.3013	0.96495	0.955546	0.972198	1.03648	1.0168	1.01799	0.941855	0.00173163
W5CFU1	Uncharacterized protein OS=Triticum aestivum PE=4 SV=1 - [W5CFU1_WHEAT]	14.83	7	67.5534	5.73193	1.03453	1.03207	1.03021	0.973355	0.943717	0.996738	1.0628	0.0166355
W5EY40	Eukaryotic translation initiation factor 3 subunit C OS=Triticum aestivum PE=3 SV=1 - [W5EY40_WHEAT]	30.06	25	104.823	5.68115	1.00415	0.948178	0.980624	0.956074	0.911696	0.959019	1.03756	0.18783
C3VN78	Low molecular weight glutenin OS=Triticum aestivum GN=Glu-B3 PE=4 SV=1 - [C3VN78_WHEAT]	41.64	2	30.4675	8.49951	1.15711	1.12731	1.17195	0.980824	1.06168	1.01011	1.13227	0.0076066
W5ATC6	Aldose 1-epimerase OS=Triticum aestivum PE=3 SV=1 - [W5ATC6_WHEAT]	8.7	1	39.2208	7.25439	0.988805	0.996569	0.959983	0.989568	1.0141	0.978454	0.987671	0.468587
W5FSR5	Uncharacterized protein OS=Triticum aestivum PE=3 SV=1 - [W5FSR5_WHEAT]	19.61	1	17.276	6.56592	1.00285	0.98807	0.984612	1.02946	1.016	0.994848	0.978692	0.134158
W5GA59	Uncharacterized protein OS=Triticum aestivum PE=4 SV=1 - [W5GA59_WHEAT]	8.85	10	136.226	5.68115	0.969603	0.983789	1.0034	0.978725	0.992734	0.952511	1.01123	0.514824
W4ZQX2	Beta-hexosaminidase OS=Triticum aestivum PE=3 SV=1 - [W4ZQX2_WHEAT]	13.85	7	58.3647	6.80029	1.05598	0.965096	1.02097	0.906189	0.914776	0.873949	1.12881	0.0167122
W5CM05	Uncharacterized protein OS=Triticum aestivum PE=4 SV=1 - [W5CM05_WHEAT]	13.88	4	29.993	7.12256	0.889315	0.97613	0.933286	0.850958	0.919173	0.964222	1.02354	0.631384
W5EIA3	Uncharacterized protein OS=Triticum aestivum PE=3 SV=1 - [W5EIA3_WHEAT]	38.2	13	51.6903	7.92822	0.943813	0.894699	0.927044	1.03217	1.0199	0.991083	0.908779	0.00802207
W5B0T0	Uncharacterized protein OS=Triticum aestivum PE=4 SV=1 - [W5B0T0_WHEAT]	24.75	11	56.7826	5.41455	0.966615	1.04229	0.990952	0.82222	0.840536	0.806299	1.21498	0.00191948
W5H996	Uncharacterized protein OS=Triticum aestivum PE=3 SV=1 - [W5H996_WHEAT]	53.09	13	39.85	8.63135	0.973298	1.00294	1.00729	1.03306	0.986291	1.0299	0.978448	0.301609
W4ZN97	Uncharacterized protein OS=Triticum aestivum PE=3 SV=1 - [W4ZN97_WHEAT]	18.35	3	53.5463	6.01123	0.996444	0.864249	0.982302	0.883129	0.87719	0.961214	1.04463	0.462602
Q8W3X5	Low-molecular-weight glutenin subunit group 2 type I OS=Triticum aestivum GN=lmw-gs PE=4 SV=1 - [Q8W3X5_WHEAT]	32.65	2	38.9886	8.32373	1.02659	1.05825	1.02004	0.891226	0.828383	0.908815	1.18127	0.00423933
W5DGP3	Uncharacterized protein OS=Triticum aestivum PE=4 SV=1 - [W5DGP3_WHEAT]	35.14	3	12.6344	5.75732	1.09775	1.03438	1.00899	0.935481	0.918108	0.908293	1.13731	0.0101398
W5DXM2	Uncharacterized protein OS=Triticum aestivum PE=3 SV=1 - [W5DXM2_WHEAT]	33.55	5	64.7704	5.87158	0.90785	0.930281	0.924921	0.995739	0.975329	0.929402	0.952622	0.0918742
W5CRA5	Uncharacterized protein OS=Triticum aestivum PE=4 SV=1 - [W5CRA5_WHEAT]	16.86	5	46.0691	5.47803	0.978898	0.971566	1.08355	0.906183	0.871592	0.804834	1.17479	0.0324879
Q9AUJ7	Eukaryotic translation initiation factor 4B OS=Triticum aestivum GN=eIF4B PE=4 SV=1 - [Q9AUJ7_WHEAT]	19.73	9	56.7932	8.55811	0.907236	0.894675	0.875436	1.08772	1.04801	1.13247	0.819211	0.00164989
W5HHG3	Uncharacterized protein (Fragment) OS=Triticum aestivum PE=4 SV=1 - [W5HHG3_WHEAT]	11.67	1	6.41933	7.6499	1.02776	1.01862	1.07098	0.852554	0.937996	0.846668	1.18206	0.00892002
W5H454	Uncharacterized protein (Fragment) OS=Triticum aestivum PE=3 SV=1 - [W5H454_WHEAT]	58.33	37	72.6133	5.16064	0.940086	0.925407	0.932308	1.08069	1.11014	1.07473	0.85676	0.000185611
W5GGV4	Uncharacterized protein OS=Triticum aestivum PE=4 SV=1 - [W5GGV4_WHEAT]	22.89	9	44.8221	5.2876	0.999899	1.00798	0.999961	0.98609	0.966902	0.952416	1.03525	0.0278986
W5GCE1	Uncharacterized protein OS=Triticum aestivum PE=4 SV=1 - [W5GCE1_WHEAT]	20.58	5	41.293	6.29053	0.884134	0.928495	0.954468	0.92721	1.0038	0.970656	0.953622	0.211915
W5AR05	Uncharacterized protein OS=Triticum aestivum PE=4 SV=1 - [W5AR05_WHEAT]	15.63	3	21.3324	9.17334	1.08125	1.00534	1.09671	0.916192	0.897038	0.881849	1.18115	0.00555289
W5I892	Uncharacterized protein OS=Triticum aestivum PE=4 SV=1 - [W5I892_WHEAT]	6.64	1	24.4081	9.15869	1.06132	0.986885	1.02025	0.973864	0.928596	0.917102	1.08827	0.0398464
W5FEV1	Uncharacterized protein OS=Triticum aestivum PE=3 SV=1 - [W5FEV1_WHEAT]	59.84	2	28.2415	10.0083	0.961396	0.940337	0.965455	1.07745	1.0622	1.03383	0.903482	0.00241384
W5GCZ2	Uncharacterized protein (Fragment) OS=Triticum aestivum PE=4 SV=1 - [W5GCZ2_WHEAT]	5.64	5	101.667	6.59521	1.0702	1.0914	1.08495	0.918365	0.919622	0.91999	1.17715	1.32437e-05
W5FFQ8	Uncharacterized protein OS=Triticum aestivum PE=4 SV=1 - [W5FFQ8_WHEAT]	6.85	2	43.6524	7.98682	1.06037	1.02744	0.979413	0.923372	0.92685	0.988779	1.08039	0.0742774
A7VL27	Group3 late embryogenesis abundant protein OS=Triticum aestivum GN=Wrab19 PE=4 SV=1 - [A7VL27_WHEAT]	56.18	1	18.1619	8.23584	0.669596	0.844771	0.632379	0.617541	0.714157	0.457481	1.19985	0.296871
W5CXP6	Uncharacterized protein OS=Triticum aestivum PE=4 SV=1 - [W5CXP6_WHEAT]	26.99	6	25.6933	8.00146	1.04946	1.06584	1.04494	0.949337	0.885889	0.879619	1.16405	0.00304062
W5GXL2	Uncharacterized protein OS=Triticum aestivum PE=3 SV=1 - [W5GXL2_WHEAT]	18.43	5	41.8928	7.43018	1.06121	1.02667	1.01946	0.980388	0.954267	0.974473	1.06814	0.0119622
W4ZTS6	Uncharacterized protein OS=Triticum aestivum PE=4 SV=1 - [W4ZTS6_WHEAT]	49.04	11	35.2692	8.32373	1.11277	1.05383	1.06333	0.894083	0.856598	0.905325	1.21609	0.0012327
W5E2N6	Serine/threonine-protein phosphatase OS=Triticum aestivum PE=3 SV=1 - [W5E2N6_WHEAT]	19.69	1	36.0989	5.36377	0.854486	0.980347	0.930799	1.02141	1.05072	1.00598	0.898481	0.0553064
W5I868	Uncharacterized protein OS=Triticum aestivum PE=4 SV=1 - [W5I868_WHEAT]	43.25	11	32.4531	5.0083	0.948334	0.957355	1.00799	1.01625	1.04152	1.00934	0.949976	0.0714157
W5GLR1	Uncharacterized protein OS=Triticum aestivum PE=3 SV=1 - [W5GLR1_WHEAT]	38.76	16	46.5058	8.1333	0.993333	1.02719	0.984327	0.970974	0.965933	0.956297	1.03859	0.0536089
Q75QN8	Cold shock domain protein 3 OS=Triticum aestivum GN=WCSP3 PE=1 SV=1 - [Q75QN8_WHEAT]	57.58	4	21.5304	6.1001	1.06447	0.927754	1.00995	1.01618	0.936631	0.895416	1.05405	0.389744
W5B9Z5	Uncharacterized protein OS=Triticum aestivum PE=3 SV=1 - [W5B9Z5_WHEAT]	50.82	2	28.0843	10.0522	0.920381	0.89208	0.884784	1.05093	1.02666	1.03447	0.866707	0.00044253
W4ZPL6	Uncharacterized protein OS=Triticum aestivum PE=4 SV=1 - [W4ZPL6_WHEAT]	9.74	13	301.763	5.45264	0.977738	1.01535	0.997004	1.02684	1.0006	0.990558	0.990753	0.576637
W5AXI7	Uncharacterized protein (Fragment) OS=Triticum aestivum PE=4 SV=1 - [W5AXI7_WHEAT]	26.03	5	65.0816	5.0083	0.952585	0.970885	0.958865	0.965748	1.06293	1.00404	0.950412	0.156379
W5D322	Uncharacterized protein OS=Triticum aestivum PE=4 SV=1 - [W5D322_WHEAT]	52.6	4	60.5969	5.60498	1.01838	0.993137	0.989048	1.03992	1.01447	0.986623	0.986698	0.493546
C6YB61	Cytokinin oxidase (Fragment) OS=Triticum aestivum GN=ckx PE=4 SV=1 - [C6YB61_WHEAT]	4.99	2	39.3642	6.30322	0.969391	0.978774	0.959084	1.00088	1.04964	1.03322	0.942768	0.018819
W5B5M5	Uncharacterized protein OS=Triticum aestivum PE=3 SV=1 - [W5B5M5_WHEAT]	30.11	9	48.6855	8.93896	0.949515	0.970625	1.00279	1.03483	1.06191	1.02351	0.936763	0.0267626
W5BL06	Uncharacterized protein OS=Triticum aestivum PE=3 SV=1 - [W5BL06_WHEAT]	23.65	5	122.974	6.49365	1.02226	0.978081	1.02755	0.947651	0.83207	0.929967	1.11743	0.0538321
G8E2S8	40S ribosomal protein S23 OS=Triticum aestivum PE=3 SV=1 - [G8E2S8_WHEAT]	38.97	7	15.0203	10.3159	0.947737	1.01588	0.981743	1.08087	0.990927	1.06748	0.938232	0.132041
D2T2K0	Non-specific lipid-transfer protein (Fragment) OS=Triticum aestivum GN=ltp130 PE=2 SV=1 - [D2T2K0_WHEAT]	27.17	3	9.4896	8.11865	0.818938	0.839518	1.01403	0.905125	1.20922	1.0162	0.853682	0.231296
W5H2C0	Uncharacterized protein OS=Triticum aestivum PE=4 SV=1 - [W5H2C0_WHEAT]	12.57	2	18.461	10.1548	0.930078	1.04257	0.9403	1.04517	1.06905	1.0229	0.928541	0.12286
W5GUY3	Uncharacterized protein OS=Triticum aestivum PE=4 SV=1 - [W5GUY3_WHEAT]	46.19	3	48.7018	5.43994	0.986366	1.0135	0.967912	1.0028	0.968148	0.98689	1.00336	0.851532
W5BBR1	Uncharacterized protein OS=Triticum aestivum PE=4 SV=1 - [W5BBR1_WHEAT]	24.64	4	30.7243	8.11865	0.930453	1.0083	0.953861	1.08436	1.10449	1.08318	0.884043	0.00628454
W5BUL1	Uncharacterized protein OS=Triticum aestivum PE=4 SV=1 - [W5BUL1_WHEAT]	24.74	1	11.0045	5.79541	1.11135	1.13833	0.916858	1.1407	1.01757	1.04609	0.988199	0.88107
W5G4R7	Uncharacterized protein OS=Triticum aestivum PE=4 SV=1 - [W5G4R7_WHEAT]	25	6	72.4453	7.7085	1.07447	1.10961	1.06512	0.80237	0.897225	0.86725	1.26583	0.00185897
W5B5G1	60S ribosomal protein L18 OS=Triticum aestivum PE=3 SV=1 - [W5B5G1_WHEAT]	47.06	3	21.2328	11.4731	0.972582	0.948544	0.94261	1.05583	1.11908	1.10036	0.874351	0.00277643
W5I2L0	Uncharacterized protein OS=Triticum aestivum PE=4 SV=1 - [W5I2L0_WHEAT]	28.4	3	8.79248	9.99365	1.12435	1.13406	1.13216	0.797238	0.891068	0.807327	1.3586	0.000566018
W5AA91	Importin subunit alpha OS=Triticum aestivum PE=3 SV=1 - [W5AA91_WHEAT]	33.71	11	58.5828	5.24951	0.921421	1.02736	1.00612	0.902371	0.880456	0.918167	1.094	0.0683669
W5A3L0	Uncharacterized protein OS=Triticum aestivum PE=4 SV=1 - [W5A3L0_WHEAT]	13.94	1	46.7911	6.93213	0.808944	0.991528	0.952832	1.0469	0.856817	0.927218	0.972576	0.758231
W5HHC6	Uncharacterized protein (Fragment) OS=Triticum aestivum PE=4 SV=1 - [W5HHC6_WHEAT]	43.33	2	6.20135	5.87158	0.91402	0.912448	0.925098	1.11205	1.04812	1.05105	0.856858	0.00194967
W5HIU8	Uncharacterized protein OS=Triticum aestivum PE=4 SV=1 - [W5HIU8_WHEAT]	38.35	1	15.6606	10.5063	0.891485	0.880769	0.998294	1.00862	0.99909	1.04762	0.906792	0.0782817
W5DT46	Uncharacterized protein OS=Triticum aestivum PE=4 SV=1 - [W5DT46_WHEAT]	17.22	15	119.837	5.99854	1.0222	0.99478	1.02594	0.948749	0.930016	0.913977	1.08958	0.00404118
W5BD92	Uncharacterized protein (Fragment) OS=Triticum aestivum PE=3 SV=1 - [W5BD92_WHEAT]	23.1	10	61.0502	8.32373	1.03537	1.03617	1.02513	1.0021	0.963281	0.988384	1.04838	0.0161267
W5G9V5	Cytosolic Fe-S cluster assembly factor NBP35 OS=Triticum aestivum GN=NBP35 PE=3 SV=1 - [W5G9V5_WHEAT]	10.06	3	37.2156	5.19873	0.932113	0.874772	0.986971	0.964276	0.995821	0.951449	0.959579	0.324754
W5DAY3	Uncharacterized protein OS=Triticum aestivum PE=4 SV=1 - [W5DAY3_WHEAT]	6.25	2	35.5744	4.85596	0.993364	1.04875	1.05381	0.963313	0.845437	0.869585	1.15591	0.0270507
W5GVQ5	Uncharacterized protein OS=Triticum aestivum PE=4 SV=1 - [W5GVQ5_WHEAT]	16.06	7	131.386	5.74463	0.985733	1.02492	0.963368	0.99255	0.982072	0.972252	1.00921	0.657424
W5HG50	Uncharacterized protein OS=Triticum aestivum PE=4 SV=1 - [W5HG50_WHEAT]	10.33	3	27.713	6.72705	0.997213	1.00641	1.00511	0.988031	0.972139	0.922912	1.04358	0.102027
W4ZQV3	Reticulon-like protein OS=Triticum aestivum PE=4 SV=1 - [W4ZQV3_WHEAT]	8.58	3	33.9437	9.5542	0.981415	1.01999	0.963988	0.96514	1.01114	0.994964	0.998029	0.931496
W5ALK3	Uncharacterized protein OS=Triticum aestivum PE=4 SV=1 - [W5ALK3_WHEAT]	19.71	1	23.1561	9.56885	0.908418	0.979161	0.979619	1.03436	1.03273	1.01475	0.930352	0.0431131
W5D043	Uncharacterized protein (Fragment) OS=Triticum aestivum PE=4 SV=1 - [W5D043_WHEAT]	38.48	12	41.1391	8.35303	0.949048	0.974287	0.96264	1.00974	0.991215	1.01337	0.957418	0.0129198
Q9ZP25	Small heat shock protein Hsp23.5 OS=Triticum aestivum PE=2 SV=1 - [Q9ZP25_WHEAT]	43.46	9	23.448	6.63916	0.747176	0.795358	0.759417	1.52717	1.52858	1.41461	0.514937	5.75269e-05
W5FQA4	Uncharacterized protein OS=Triticum aestivum PE=3 SV=1 - [W5FQA4_WHEAT]	24.25	6	29.5163	7.25439	0.978887	1.02254	0.936922	1.03231	0.974866	0.99574	0.978499	0.511169
W5F0N8	Uncharacterized protein OS=Triticum aestivum PE=4 SV=1 - [W5F0N8_WHEAT]	56.6	2	5.75078	8.73389	1.10092	0.859833	1.01798	0.975932	0.858515	0.975588	1.06003	0.52476
E2F3W4	40S ribosomal protein S15a OS=Triticum aestivum PE=2 SV=1 - [E2F3W4_WHEAT]	62.31	8	14.7809	9.89111	0.979514	1.00044	0.992811	1.01802	1.07165	1.05467	0.945433	0.0280127
W5AFW9	Uncharacterized protein OS=Triticum aestivum PE=3 SV=1 - [W5AFW9_WHEAT]	58.78	10	41.5487	5.47803	1.0446	0.993021	1.02141	0.983556	0.965362	0.94166	1.05828	0.0432035
W5F957	Uncharacterized protein OS=Triticum aestivum PE=4 SV=1 - [W5F957_WHEAT]	22.79	2	22.5386	7.09326	1.09909	1.06098	0.991501	1.05071	1.09145	1.01007	0.999792	0.995818
W5D591	Uncharacterized protein OS=Triticum aestivum PE=4 SV=1 - [W5D591_WHEAT]	32.67	1	11.0944	5.09717	0.974124	0.987986	1.00831	0.797243	0.96	0.981016	1.08479	0.259273
W5FHZ6	Phosphorylase OS=Triticum aestivum PE=3 SV=1 - [W5FHZ6_WHEAT]	30.3	7	93.9726	5.49072	1.00269	0.918659	1.05707	0.876039	0.920268	0.833387	1.13261	0.0703979
W5DUY1	Uncharacterized protein OS=Triticum aestivum PE=4 SV=1 - [W5DUY1_WHEAT]	6.54	3	58.6706	8.33838	0.962125	1.0505	0.995152	0.828661	0.904445	0.901027	1.14185	0.0251788
W4ZPP2	Uncharacterized protein (Fragment) OS=Triticum aestivum PE=4 SV=1 - [W4ZPP2_WHEAT]	18.03	1	14.1304	9.11475	1.1015	0.925665	1.03745	0.983858	0.75751	0.890638	1.16437	0.158809
W5H4P2	Uncharacterized protein OS=Triticum aestivum PE=4 SV=1 - [W5H4P2_WHEAT]	27.32	8	44.8588	5.10986	1.03396	0.999065	1.02836	1.06009	1.0716	1.05175	0.96166	0.0293775
W5A8E3	Uncharacterized protein OS=Triticum aestivum PE=4 SV=1 - [W5A8E3_WHEAT]	4.75	4	109.372	7.13721	0.91823	0.951925	0.980488	1.03509	1.05962	1.02462	0.913865	0.0125222
Q5I7K4	Ribosomal protein L17 OS=Triticum aestivum PE=1 SV=1 - [Q5I7K4_WHEAT]	56.43	2	15.005	10.4771	0.943711	0.899187	0.901816	1.0688	1.12555	1.04627	0.846972	0.00393335
W5HF45	Uncharacterized protein OS=Triticum aestivum PE=4 SV=1 - [W5HF45_WHEAT]	10.39	2	31.5183	4.81787	0.934851	0.995672	1.018	1.00278	0.964894	0.983217	0.9992	0.978254
W5HTI2	Uncharacterized protein OS=Triticum aestivum PE=3 SV=1 - [W5HTI2_WHEAT]	20.27	8	65.9627	6.53662	1.0529	1.03227	0.996039	0.919241	0.927987	0.924739	1.11156	0.00358806
W5C3Z0	Uncharacterized protein OS=Triticum aestivum PE=4 SV=1 - [W5C3Z0_WHEAT]	15.75	4	31.0842	5.14795	0.980874	0.875981	0.953976	1.0306	1.0057	0.996152	0.926915	0.0893435
W5F3C4	GrpE protein homolog OS=Triticum aestivum PE=3 SV=1 - [W5F3C4_WHEAT]	36.36	8	29.3415	4.90674	0.924855	0.910972	0.907195	1.08106	1.08829	1.08094	0.843931	8.78367e-06
W5B7Y9	Aminomethyltransferase OS=Triticum aestivum PE=3 SV=1 - [W5B7Y9_WHEAT]	10.92	2	38.5788	8.00146	1.01934	0.895883	1.02004	0.915773	0.91222	1.0128	1.03325	0.583102
W5D911	Uncharacterized protein OS=Triticum aestivum PE=3 SV=1 - [W5D911_WHEAT]	49.87	18	41.1342	5.17334	0.914186	0.926961	0.938932	1.07075	1.05185	1.02822	0.882337	0.000966729
D3JUT3	Xylanase inhibitor protein I OS=Triticum aestivum PE=2 SV=1 - [D3JUT3_WHEAT]	56.91	1	33.2876	8.47021	1.1272	1.00052	1.11923	0.82829	0.844053	0.929915	1.24774	0.0142024
W5BS00	Glutamate dehydrogenase OS=Triticum aestivum PE=3 SV=1 - [W5BS00_WHEAT]	37.96	11	44.4906	6.66846	0.968169	0.985452	0.970032	0.955986	0.960801	0.967794	1.01355	0.114067
W5CWW1	Uncharacterized protein OS=Triticum aestivum PE=4 SV=1 - [W5CWW1_WHEAT]	10.98	2	27.8648	4.7417	0.931	0.994217	0.900645	0.940031	0.897668	0.990367	0.99922	0.985659
W5DZD4	Uncharacterized protein OS=Triticum aestivum PE=3 SV=1 - [W5DZD4_WHEAT]	44.57	1	57.2457	6.02393	0.96626	0.975784	1.00352	1.0419	1.06669	1.00439	0.946222	0.0586629
W5GC25	Uncharacterized protein OS=Triticum aestivum PE=4 SV=1 - [W5GC25_WHEAT]	8.68	3	37.2963	4.89404	0.972347	0.922144	0.969201	0.975144	1.01631	1.01935	0.95114	0.0857635
W5GY00	Uncharacterized protein OS=Triticum aestivum PE=3 SV=1 - [W5GY00_WHEAT]	23.03	6	40.5226	5.31299	0.911086	0.996444	0.957346	0.877621	0.905869	0.929986	1.0558	0.156142
W5HPZ2	Uncharacterized protein OS=Triticum aestivum PE=4 SV=1 - [W5HPZ2_WHEAT]	49.42	5	28.9298	9.20264	0.953809	0.989609	1.00819	1.01867	1.0196	1.01493	0.966724	0.10206
W5ENG0	Uncharacterized protein (Fragment) OS=Triticum aestivum PE=4 SV=1 - [W5ENG0_WHEAT]	23.46	9	43.0043	6.69775	0.888271	0.892006	0.887459	1.11055	1.06643	1.06951	0.821728	0.00017422
W5CR29	Uncharacterized protein OS=Triticum aestivum PE=4 SV=1 - [W5CR29_WHEAT]	32.35	10	65.4719	8.73389	0.942143	0.912512	0.931504	1.10996	1.06396	1.05396	0.863154	0.00158459
W5GLY0	Uncharacterized protein (Fragment) OS=Triticum aestivum PE=4 SV=1 - [W5GLY0_WHEAT]	23.38	2	8.22752	9.0708	0.991505	0.966112	0.963753	0.997299	1.01406	0.983233	0.975549	0.124396
W5AB48	Uncharacterized protein OS=Triticum aestivum PE=3 SV=1 - [W5AB48_WHEAT]	58.57	2	43.3343	7.59131	0.884174	0.892846	1.04321	0.991791	1.09932	1.02165	0.906024	0.183834
W5FL36	Uncharacterized protein OS=Triticum aestivum PE=3 SV=1 - [W5FL36_WHEAT]	9.09	2	24.5485	6.20166	1.01805	0.973427	0.96007	1.12766	1.11383	1.01175	0.907263	0.0681482
W5G494	Uncharacterized protein OS=Triticum aestivum PE=4 SV=1 - [W5G494_WHEAT]	14.49	1	30.6305	5.80811	0.966807	1.03297	1.0522	0.940633	0.853908	0.892767	1.1357	0.0279371
D8L9G6	Phosphorylase OS=Triticum aestivum GN=TAA_ctg0079b.00040.1 PE=3 SV=1 - [D8L9G6_WHEAT]	16.23	10	93.6759	7.57666	0.979292	0.930375	0.94706	0.864305	0.912313	0.933109	1.05425	0.120719
W5HPC1	Uncharacterized protein OS=Triticum aestivum PE=3 SV=1 - [W5HPC1_WHEAT]	40.94	11	34.514	5.50342	0.983147	1.04456	0.973689	1.04493	1.04973	1.03606	0.958691	0.128774
W5CQ89	Uncharacterized protein (Fragment) OS=Triticum aestivum PE=3 SV=1 - [W5CQ89_WHEAT]	22.01	5	33.5842	7.18115	1.03487	1.06221	1.04034	0.924664	0.899833	0.88545	1.15774	0.000550715
P83970	Plasma membrane ATPase OS=Triticum aestivum GN=ha1 PE=2 SV=1 - [PMA1_WHEAT]	23.66	14	104.618	6.81494	0.923893	0.945298	0.936923	0.982652	0.968573	0.991794	0.953482	0.00766541
W5ACX2	Uncharacterized protein (Fragment) OS=Triticum aestivum PE=3 SV=1 - [W5ACX2_WHEAT]	34.02	3	20.8971	8.06006	1.00108	1.07893	0.996943	0.925634	0.889765	0.949312	1.11294	0.0306742
W5DVX4	Uncharacterized protein OS=Triticum aestivum PE=3 SV=1 - [W5DVX4_WHEAT]	17.55	9	117.311	5.40186	1.02508	1.05255	0.992675	0.874111	0.957147	0.925045	1.11392	0.0244372
W5EMY6	Uncharacterized protein OS=Triticum aestivum PE=4 SV=1 - [W5EMY6_WHEAT]	16.58	3	21.8165	6.29053	1.02404	0.950785	0.918551	0.899851	0.96665	0.933592	1.03332	0.444407
W5BH09	Uncharacterized protein OS=Triticum aestivum PE=4 SV=1 - [W5BH09_WHEAT]	39.08	11	61.0756	8.60205	0.975375	1.02136	0.986099	1.0313	1.03625	1.00996	0.969235	0.12087
W5HP96	Uncharacterized protein OS=Triticum aestivum PE=4 SV=1 - [W5HP96_WHEAT]	30.04	6	25.21	6.25244	0.777564	0.97085	0.860407	1.20112	1.15031	1.17002	0.740836	0.00628242
W4ZVM3	Uncharacterized protein (Fragment) OS=Triticum aestivum PE=4 SV=1 - [W4ZVM3_WHEAT]	16.67	1	8.9887	6.50732	1.00035	1.03531	0.972183	0.912637	0.852706	0.933767	1.11439	0.0275859
W5E8W4	Uncharacterized protein OS=Triticum aestivum PE=4 SV=1 - [W5E8W4_WHEAT]	37.45	8	30.6866	5.021	0.994569	0.994688	0.96476	1.06555	1.05714	1.03538	0.935386	0.00712553
W5EMB1	Uncharacterized protein OS=Triticum aestivum PE=3 SV=1 - [W5EMB1_WHEAT]	57.81	4	90.141	5.2876	0.986047	0.901261	1.04453	1.03075	0.957425	1.08594	0.95372	0.443364
W5BC52	Uncharacterized protein OS=Triticum aestivum PE=4 SV=1 - [W5BC52_WHEAT]	22.01	2	22.668	5.36377	0.891138	0.975729	0.934828	0.973445	0.992439	0.970922	0.953994	0.150282
Q944C6	Ran-related GTP-binding protein 1-2 OS=Triticum aestivum GN=Ran1-2 PE=2 SV=1 - [Q944C6_WHEAT]	39.82	3	25.1177	7.12256	0.961929	0.987053	1.02253	0.955692	0.92254	0.909693	1.06585	0.051606
W5I8W2	Uncharacterized protein OS=Triticum aestivum PE=4 SV=1 - [W5I8W2_WHEAT]	3.68	2	46.7418	7.59131	0.945729	1.00611	0.937305	1.09938	1.05162	1.06127	0.899411	0.0145659
W5HV87	Uncharacterized protein OS=Triticum aestivum PE=4 SV=1 - [W5HV87_WHEAT]	34.15	4	42.5386	4.69092	0.965732	0.947264	0.918765	1.07338	1.12739	1.171	0.839843	0.00456824
W5H0T0	Glutathione peroxidase (Fragment) OS=Triticum aestivum PE=3 SV=1 - [W5H0T0_WHEAT]	17.17	2	21.7348	4.77979	0.956663	0.935416	0.910768	1.10139	1.07265	1.06138	0.8663	0.00126894
W5GWM9	Uncharacterized protein OS=Triticum aestivum PE=3 SV=1 - [W5GWM9_WHEAT]	54.13	4	26.3537	9.05615	0.98452	1.01382	1.02251	0.967405	0.952545	0.96041	1.04878	0.0188211
W5DM26	Uncharacterized protein OS=Triticum aestivum PE=4 SV=1 - [W5DM26_WHEAT]	32.24	1	51.5805	5.41455	0.994831	1.01241	1.05911	0.973751	0.94139	0.994504	1.05386	0.10126
Q7X729	Acidic ribosomal protein P2 (Fragment) OS=Triticum aestivum PE=1 SV=1 - [Q7X729_WHEAT]	61.61	5	11.4487	4.41162	0.980157	0.955741	0.929174	0.948832	0.954325	1.00213	0.986157	0.582292
W5D215	Uncharacterized protein (Fragment) OS=Triticum aestivum PE=4 SV=1 - [W5D215_WHEAT]	10.44	3	26.9655	6.63916	0.879941	0.942625	0.867335	1.04816	1.00117	1.0261	0.874641	0.00884995
I7KM78	Gamma-gliadin OS=Triticum aestivum GN=GID-HE1 PE=2 SV=1 - [I7KM78_WHEAT]	33.33	7	38.0081	7.23975	0.888126	0.897842	0.938564	1.0618	1.03737	1.0572	0.863186	0.00110809
W5HRA4	Uncharacterized protein OS=Triticum aestivum PE=3 SV=1 - [W5HRA4_WHEAT]	32.58	1	10.0561	7.28369	1.05564	0.974518	1.05329	0.887825	0.887117	0.867433	1.16692	0.00588683
W4ZQ49	60S ribosomal protein L18a OS=Triticum aestivum PE=3 SV=1 - [W4ZQ49_WHEAT]	50.25	4	23.4915	10.3599	0.945385	0.959615	0.929352	1.14123	1.02053	1.03955	0.885373	0.0335598
W5H8E8	Uncharacterized protein OS=Triticum aestivum PE=4 SV=1 - [W5H8E8_WHEAT]	25	2	15.835	6.53662	1.02929	0.989792	1.02751	1.01274	0.982456	0.97993	1.02402	0.225552
W5GKG2	Uncharacterized protein OS=Triticum aestivum PE=3 SV=1 - [W5GKG2_WHEAT]	47.87	3	23.8472	7.57666	0.754933	0.808657	0.843046	0.937971	0.871546	0.92789	0.879166	0.0286214
W5AZ89	Uncharacterized protein OS=Triticum aestivum PE=4 SV=1 - [W5AZ89_WHEAT]	17.84	8	58.4788	6.55127	0.949119	0.978856	0.964525	1.01533	0.989711	0.953739	0.977599	0.327426
W5GTT2	Uncharacterized protein OS=Triticum aestivum PE=3 SV=1 - [W5GTT2_WHEAT]	8.27	1	27.7322	6.72705	0.989304	1.0108	0.980419	0.765894	0.796131	0.89897	1.2111	0.0137422
Q5I7L3	Ribosomal protein OS=Triticum aestivum PE=1 SV=1 - [Q5I7L3_WHEAT]	34.72	3	24.5423	9.979	0.911215	0.925919	0.961807	1.08064	1.03506	1.11768	0.865639	0.00683587
W5F663	Uncharacterized protein OS=Triticum aestivum PE=4 SV=1 - [W5F663_WHEAT]	18.95	6	134.128	6.15088	0.932998	0.923778	0.957866	0.845578	0.870615	0.883282	1.08277	0.00885864
W5AMH5	Uncharacterized protein OS=Triticum aestivum PE=4 SV=1 - [W5AMH5_WHEAT]	5.96	1	15.2767	6.80029	0.918292	0.901736	0.920162	0.924485	0.868582	0.885863	1.02287	0.308858
W4ZQG3	Phosphoglycerate kinase (Fragment) OS=Triticum aestivum PE=3 SV=1 - [W4ZQG3_WHEAT]	40.92	8	36.3993	5.08447	0.946136	0.95853	0.98351	1.08017	1.00035	1.0428	0.924715	0.0373526
W5BEK6	Uncharacterized protein OS=Triticum aestivum PE=4 SV=1 - [W5BEK6_WHEAT]	47	11	33.9448	5.78271	0.973367	1.0019	0.965247	0.958764	0.977084	0.976696	1.0096	0.502029
W5D6F0	Uncharacterized protein OS=Triticum aestivum PE=4 SV=1 - [W5D6F0_WHEAT]	10.51	4	38.3596	8.88037	0.910635	0.978914	0.944773	0.950123	0.950678	0.972175	0.986546	0.572772
W5ET39	Uncharacterized protein OS=Triticum aestivum PE=4 SV=1 - [W5ET39_WHEAT]	12.33	4	32.9979	8.00146	1.00351	0.993568	0.970843	1.00744	1.0269	0.992873	0.980416	0.225621
W5I7H7	Uncharacterized protein OS=Triticum aestivum PE=4 SV=1 - [W5I7H7_WHEAT]	31.63	2	10.6563	5.03369	0.992377	0.968881	0.959477	0.731672	0.806964	0.941112	1.17784	0.0768326
W5DZT2	Uncharacterized protein OS=Triticum aestivum PE=4 SV=1 - [W5DZT2_WHEAT]	7.05	4	57.8892	6.90283	0.961841	0.991868	1.04242	0.85821	0.909045	0.930225	1.11071	0.0350707
W5G1Y0	Uncharacterized protein OS=Triticum aestivum PE=4 SV=1 - [W5G1Y0_WHEAT]	29.38	8	40.6897	5.24951	1.02047	0.969253	0.93822	0.932606	0.875624	0.949845	1.06159	0.159694
W5HU26	Uncharacterized protein OS=Triticum aestivum PE=4 SV=1 - [W5HU26_WHEAT]	22.82	2	27.0607	8.22119	0.991452	0.984441	0.921082	1.10341	1.10281	1.1192	0.871161	0.00343051
W5G3G1	Uncharacterized protein OS=Triticum aestivum PE=4 SV=1 - [W5G3G1_WHEAT]	26.18	7	36.7175	5.35107	1.00722	0.94964	1.04253	0.853731	0.790381	0.89226	1.18255	0.0184486
W5HB69	Uncharacterized protein OS=Triticum aestivum PE=4 SV=1 - [W5HB69_WHEAT]	10.65	3	52.9755	7.50342	0.918064	0.937834	0.964286	0.900637	0.861157	0.900027	1.05949	0.0477182
W4ZSA3	Uncharacterized protein OS=Triticum aestivum PE=3 SV=1 - [W4ZSA3_WHEAT]	16.85	1	41.1094	7.81104	0.942403	0.973394	0.934042	0.876304	0.873916	0.890138	1.07934	0.00579226
A0A024FR39	Protein disulfide-isomerase OS=Triticum aestivum GN=TaPDIL1-1delta PE=2 SV=1 - [A0A024FR39_WHEAT]	75.26	5	53.7595	5.23682	0.893244	0.841842	0.883773	1.12612	1.20762	1.13697	0.754562	0.000698512
Q9XHL9	Histone H1 WH1B.1 OS=Triticum aestivum PE=2 SV=1 - [Q9XHL9_WHEAT]	27.27	2	27.7761	10.6675	0.990315	1.09356	0.975499	0.958504	0.836247	1.04613	1.07691	0.364749
W5ALZ8	Uncharacterized protein OS=Triticum aestivum PE=3 SV=1 - [W5ALZ8_WHEAT]	29.6	7	94.9009	5.85889	0.951817	0.965084	0.976177	0.980657	0.958574	0.990646	0.98744	0.357452
W5ET99	Uncharacterized protein OS=Triticum aestivum PE=4 SV=1 - [W5ET99_WHEAT]	28.62	7	35.3622	6.81494	1.05823	1.06915	1.00726	0.970886	0.989006	0.952859	1.07618	0.0272294
W5B8D6	Caleosin OS=Triticum aestivum GN=Clo1-B PE=2 SV=1 - [W5B8D6_WHEAT]	42.33	5	34.1447	6.771	0.945504	0.987664	0.924797	0.962994	0.910961	0.961699	1.00787	0.782694
W5FY62	Glucose-6-phosphate isomerase OS=Triticum aestivum PE=3 SV=1 - [W5FY62_WHEAT]	41.83	3	67.0203	5.94775	1.034	0.94396	0.996512	1.074	1.02347	1.03553	0.949401	0.15542
W5A7R2	Uncharacterized protein OS=Triticum aestivum PE=3 SV=1 - [W5A7R2_WHEAT]	30.15	3	44.2659	5.94775	1.0484	1.00483	1.00302	0.954437	0.889565	0.885512	1.1197	0.0153159
W5CD76	Uncharacterized protein OS=Triticum aestivum PE=4 SV=1 - [W5CD76_WHEAT]	7.72	7	112.133	7.59131	1.04819	0.963202	1.03591	0.860355	0.839378	0.87976	1.18136	0.00575844
W5I493	Uncharacterized protein OS=Triticum aestivum PE=4 SV=1 - [W5I493_WHEAT]	30	5	22.4999	7.12256	1.04686	1.00617	1.02661	1.09964	1.0565	1.02675	0.967559	0.228036
W5HK61	Uncharacterized protein OS=Triticum aestivum PE=4 SV=1 - [W5HK61_WHEAT]	14.23	1	29.8522	8.07471	0.958863	0.961379	0.977529	1.03	1.01566	1.05501	0.934564	0.00632865
B2ZGL2	Plastid acetyl-CoA carboxylase OS=Triticum aestivum GN=Acc-1 PE=4 SV=1 - [B2ZGL2_WHEAT]	7.7	16	254.789	6.15088	0.981289	0.970009	0.999338	0.993369	1.0234	0.986796	0.982378	0.280146
W5G6K8	Uncharacterized protein OS=Triticum aestivum PE=3 SV=1 - [W5G6K8_WHEAT]	31.23	4	38.8932	5.33838	1.10083	1.07162	1.07886	0.847996	0.831687	0.818405	1.30152	3.35991e-05
W5G1K3	Uncharacterized protein OS=Triticum aestivum PE=3 SV=1 - [W5G1K3_WHEAT]	42.22	3	84.4993	6.03662	1.04214	1.05817	1.00131	1.00469	1.00218	0.941901	1.05184	0.127977
W5FWX5	Uncharacterized protein OS=Triticum aestivum PE=4 SV=1 - [W5FWX5_WHEAT]	19.66	8	58.3559	5.47803	1.02294	1.01278	0.970183	0.990067	0.79424	0.916423	1.113	0.161682
W5HQF3	Uncharacterized protein OS=Triticum aestivum PE=4 SV=1 - [W5HQF3_WHEAT]	31.86	7	37.232	5.80811	0.902304	0.995899	0.990264	1.04029	1.01622	1.01922	0.939114	0.116319
R4ZA24	L-1 OS=Triticum aestivum GN=l-1 PE=4 SV=1 - [R4ZA24_WHEAT]	9.54	2	39.7675	6.21436	1.10059	1.01801	1.00909	0.882712	0.659392	0.843319	1.31117	0.0296299
P16315	Glutenin, low molecular weight subunit PTDUCD1 OS=Triticum aestivum PE=2 SV=1 - [GLTC_WHEAT]	14.58	1	33.3578	7.63525	1.20586	1.32743	1.22784	0.988601	1.05426	0.974605	1.24645	0.00518931
W5FPA7	Uncharacterized protein OS=Triticum aestivum PE=3 SV=1 - [W5FPA7_WHEAT]	58.97	6	22.4741	10.3745	0.963962	0.983166	0.969187	1.09364	1.05226	1.04265	0.914622	0.00551863
W5ADT0	Uncharacterized protein OS=Triticum aestivum PE=4 SV=1 - [W5ADT0_WHEAT]	25	2	45.0771	9.31982	0.906777	0.946148	0.922353	0.902388	0.83343	0.999273	1.01469	0.799852
W5CL20	Uncharacterized protein OS=Triticum aestivum PE=4 SV=1 - [W5CL20_WHEAT]	26.06	3	15.6585	9.99365	1.06742	1.01887	0.972074	0.987226	0.895099	0.97347	1.07093	0.1647
W4ZRY0	Uncharacterized protein OS=Triticum aestivum PE=4 SV=1 - [W4ZRY0_WHEAT]	64.86	3	16.2422	5.42725	0.947211	0.98197	0.935779	1.31603	1.18996	1.1511	0.783399	0.00693958
W5F8Q7	Uncharacterized protein OS=Triticum aestivum PE=4 SV=1 - [W5F8Q7_WHEAT]	31.58	3	18.8307	10.5063	0.920566	0.944609	0.948084	1.04133	0.980822	0.973899	0.938988	0.0577101
C4PK50	1,2-dihydroxy-3-keto-5-methylthiopentene dioxygenase OS=Triticum aestivum PE=2 SV=1 - [C4PK50_WHEAT]	34.34	7	23.4505	5.19873	1.03237	0.95432	0.9399	0.894602	0.829653	0.930805	1.10227	0.0931934
W5DIU7	Uncharacterized protein OS=Triticum aestivum PE=3 SV=1 - [W5DIU7_WHEAT]	40.19	2	34.8268	7.69385	0.792171	0.932113	0.943452	1.24491	0.975222	0.984148	0.832554	0.151123
W5ANJ9	Uncharacterized protein OS=Triticum aestivum PE=3 SV=1 - [W5ANJ9_WHEAT]	22.09	10	79.465	6.46826	0.994445	1.03682	1.02719	0.90619	0.920897	0.918824	1.11382	0.00157142
W5I9B1	Uncharacterized protein OS=Triticum aestivum PE=3 SV=1 - [W5I9B1_WHEAT]	68.53	5	15.824	5.17334	1.0097	0.963397	0.974825	1.05134	1.05331	1.01466	0.945054	0.0381945
A0FHB3	Multiple inositol polyphosphate phosphatase PhyIIc OS=Triticum aestivum PE=2 SV=1 - [A0FHB3_WHEAT]	23.06	1	58.0938	7.6499	0.998644	0.902418	0.964787	0.950911	1.01815	1.00106	0.964892	0.372688
W5G416	60S ribosomal protein L36 OS=Triticum aestivum PE=3 SV=1 - [W5G416_WHEAT]	38.89	7	12.409	10.8433	1.09494	0.90093	0.895392	1.08246	1.06987	1.04933	0.903049	0.193735
W5AIS3	Uncharacterized protein OS=Triticum aestivum PE=4 SV=1 - [W5AIS3_WHEAT]	14.88	6	53.2794	5.12256	1.05401	1.02064	1.00591	0.95486	0.907667	0.935162	1.10111	0.00880156
Q56SB0	Alpha-expansin EXPA3 (Fragment) OS=Triticum aestivum PE=2 SV=1 - [Q56SB0_WHEAT]	11.33	2	16.7703	10.8433	1.00267	1.00678	1.04597	0.900328	0.933649	0.887763	1.12259	0.00461681
W5EKP0	Uncharacterized protein OS=Triticum aestivum PE=4 SV=1 - [W5EKP0_WHEAT]	17.99	8	52.1457	7.02002	1.05889	1.05652	1.01127	0.951487	0.962147	0.92499	1.10148	0.00724795
W5CBG4	Uncharacterized protein OS=Triticum aestivum PE=4 SV=1 - [W5CBG4_WHEAT]	9.69	3	38.2148	5.47803	1.02043	0.942232	0.941381	0.957709	0.959405	0.976978	1.00344	0.907865
W5EL62	40S ribosomal protein S21 OS=Triticum aestivum PE=3 SV=1 - [W5EL62_WHEAT]	13.41	1	9.17564	7.34229	0.990556	0.992748	0.979262	1.135	1.10647	1.11833	0.88177	0.000139518
W5CGJ3	Uncharacterized protein OS=Triticum aestivum PE=4 SV=1 - [W5CGJ3_WHEAT]	9.2	4	57.9015	5.90967	0.980647	0.960639	0.951494	0.947673	0.950311	0.948779	1.01616	0.150574
W5BKC3	Uncharacterized protein OS=Triticum aestivum PE=4 SV=1 - [W5BKC3_WHEAT]	28.41	9	48.2709	8.99756	1.02081	1.00465	0.992074	1.02694	0.992548	0.996047	1.00066	0.963762
W5FKT2	Uncharacterized protein (Fragment) OS=Triticum aestivum PE=4 SV=1 - [W5FKT2_WHEAT]	17.34	2	29.4382	7.10791	0.806921	0.945546	1.03748	0.892338	0.901221	0.900616	1.03555	0.658924
W5ECL2	Uncharacterized protein OS=Triticum aestivum PE=3 SV=1 - [W5ECL2_WHEAT]	48.28	14	28.1738	11.0776	0.948873	0.898468	0.922778	1.08043	1.08318	1.03313	0.866544	0.00285727
W5GJL4	Uncharacterized protein (Fragment) OS=Triticum aestivum PE=4 SV=1 - [W5GJL4_WHEAT]	13.65	3	33.8733	6.85889	0.970437	0.974516	0.967288	1.08042	1.13257	1.0041	0.905243	0.0530058
W5HTG2	Defective in cullin neddylation protein OS=Triticum aestivum PE=4 SV=1 - [W5HTG2_WHEAT]	26.8	4	18.2601	5.64307	1.05322	1.0658	1.01731	0.866876	0.825624	0.862488	1.22753	0.000581411
W5BMN0	Uncharacterized protein OS=Triticum aestivum PE=4 SV=1 - [W5BMN0_WHEAT]	23.2	22	123.218	5.17334	0.940909	0.964811	0.9576	0.93772	0.943305	0.964524	1.00624	0.61275
W5HR75	Uncharacterized protein OS=Triticum aestivum PE=4 SV=1 - [W5HR75_WHEAT]	4.27	4	94.603	9.26123	0.997454	0.936819	0.963026	0.980977	0.96379	0.950519	1.0007	0.974399
W5HJM8	Uncharacterized protein (Fragment) OS=Triticum aestivum PE=4 SV=1 - [W5HJM8_WHEAT]	10.81	1	8.27317	5.85889	0.935289	0.956078	1.03082	0.976935	1.00721	0.901926	1.01251	0.791847
W5GCA0	Uncharacterized protein OS=Triticum aestivum PE=3 SV=1 - [W5GCA0_WHEAT]	45.4	8	37.1416	5.08447	0.982935	1.04432	1.02989	0.981673	1.01434	0.953899	1.03635	0.233111
W5I8K5	Uncharacterized protein OS=Triticum aestivum PE=4 SV=1 - [W5I8K5_WHEAT]	26.07	3	63.8157	8.11865	0.986917	0.971114	0.953764	0.926871	0.996813	1.02727	0.986729	0.697361
W5CRF0	Uncharacterized protein OS=Triticum aestivum PE=4 SV=1 - [W5CRF0_WHEAT]	23.61	7	81.7987	5.43994	1.09035	1.0062	1.02096	0.909657	0.968039	0.912941	1.11714	0.027468
W5F9D7	Lipoxygenase OS=Triticum aestivum PE=3 SV=1 - [W5F9D7_WHEAT]	15.86	13	96.4613	6.56592	0.881244	0.854099	0.932924	0.986362	0.986817	0.935171	0.91745	0.0497843
Q84U05	Acetohydroxyacid synthase (Fragment) OS=Triticum aestivum GN=imi2 PE=3 SV=1 - [Q84U05_WHEAT]	9.87	6	64.6024	6.26514	0.970014	1.01103	0.992527	0.992797	0.974692	0.983167	1.00777	0.587304
W5FIP7	Uncharacterized protein OS=Triticum aestivum PE=4 SV=1 - [W5FIP7_WHEAT]	58.66	8	44.2057	10.6089	0.968516	0.909322	0.912809	1.0714	1.05181	1.08324	0.870323	0.00285509
W5D5G2	Uncharacterized protein OS=Triticum aestivum PE=3 SV=1 - [W5D5G2_WHEAT]	61.5	2	23.2884	9.64209	0.999343	0.942194	0.915985	1.06978	1.07616	1.08412	0.884665	0.00761971
C7C4X0	Alpha amylase inhibitor CM1 (Fragment) OS=Triticum aestivum GN=wtai-CM1 PE=2 SV=1 - [C7C4X0_WHEAT]	80.83	6	13.0872	7.15186	1.05276	0.996882	1.03393	0.920905	0.940924	0.921835	1.10774	0.0048041
W5G141	Uncharacterized protein OS=Triticum aestivum PE=3 SV=1 - [W5G141_WHEAT]	57.38	1	28.2875	10.0083	0.95534	0.910854	0.83612	1.10861	1.08286	1.10565	0.819599	0.0051555
W5E8D8	Uncharacterized protein (Fragment) OS=Triticum aestivum PE=4 SV=1 - [W5E8D8_WHEAT]	17.51	3	18.8268	10.0962	0.979564	0.945742	0.95859	0.92729	0.972375	1.01399	0.989788	0.731071
W5DS20	Uncharacterized protein OS=Triticum aestivum PE=4 SV=1 - [W5DS20_WHEAT]	29.19	1	65.6053	6.39209	1.08149	1.01236	1.0751	1.09307	0.988977	0.97784	1.03564	0.443633
W4ZU18	Uncharacterized protein OS=Triticum aestivum PE=4 SV=1 - [W4ZU18_WHEAT]	31.32	5	20.4425	8.29443	0.998916	1.02996	1.0023	0.966087	0.94262	0.879489	1.08715	0.0429143
W5H6A3	60S ribosomal protein L27 OS=Triticum aestivum PE=3 SV=1 - [W5H6A3_WHEAT]	48.91	2	15.5687	10.5503	0.897068	0.912719	0.923653	1.02766	0.997967	1.02584	0.895781	0.00100309
W5BX55	Uncharacterized protein OS=Triticum aestivum PE=4 SV=1 - [W5BX55_WHEAT]	30.64	4	200.699	4.70361	0.967768	0.93998	1.00077	0.935734	0.849366	0.932011	1.07044	0.127157
W4ZPL2	Uncharacterized protein (Fragment) OS=Triticum aestivum PE=4 SV=1 - [W4ZPL2_WHEAT]	36.19	1	12.2645	9.33447	0.976625	0.92261	0.94115	0.969128	0.956102	0.953899	0.986543	0.478627
W5HIV3	Uncharacterized protein (Fragment) OS=Triticum aestivum PE=3 SV=1 - [W5HIV3_WHEAT]	35.29	15	58.9937	6.01123	0.925609	0.933125	0.921877	1.00363	0.997463	1.00354	0.925441	4.32492e-05
W5BD24	Uncharacterized protein OS=Triticum aestivum PE=4 SV=1 - [W5BD24_WHEAT]	41.56	1	33.9479	8.26514	0.914074	0.924261	0.860272	0.990269	1.02188	1.00182	0.895365	0.00863951
W5FG12	Uncharacterized protein OS=Triticum aestivum PE=4 SV=1 - [W5FG12_WHEAT]	9	3	35.2277	9.77393	0.998934	0.978402	0.906821	0.991642	1.01329	0.940491	0.9792	0.593814
W5HFK6	Uncharacterized protein OS=Triticum aestivum PE=3 SV=1 - [W5HFK6_WHEAT]	58.09	7	41.3262	6.99072	0.98134	1.00407	0.941692	0.849153	0.859056	0.882702	1.12976	0.00570679
W5F826	Proteasome subunit beta type OS=Triticum aestivum PE=3 SV=1 - [W5F826_WHEAT]	61.99	10	24.3172	6.75635	1.00638	1.0148	0.994308	1.05851	1.02933	0.977957	0.983594	0.527919
W5D306	Uncharacterized protein (Fragment) OS=Triticum aestivum PE=4 SV=1 - [W5D306_WHEAT]	4.36	2	57.3548	4.97021	0.867181	0.911605	0.969899	0.848499	1.0134	0.942311	0.980199	0.758669
W5BMT1	Uncharacterized protein OS=Triticum aestivum PE=4 SV=1 - [W5BMT1_WHEAT]	36.76	1	7.48412	10.6235	0.916604	0.999344	0.965431	1.14364	1.08032	1.02329	0.887328	0.0447054
W5AFC0	Uncharacterized protein (Fragment) OS=Triticum aestivum PE=4 SV=1 - [W5AFC0_WHEAT]	20.45	2	9.81815	10.3745	0.863479	0.935159	0.806277	1.04292	0.975377	0.969807	0.871762	0.0441923
W5AIG7	Uncharacterized protein (Fragment) OS=Triticum aestivum PE=4 SV=1 - [W5AIG7_WHEAT]	27.66	2	58.4076	5.75732	0.968888	1.04156	1.06763	0.981151	0.921471	0.953992	1.07752	0.0971291
W5G6L1	Uncharacterized protein OS=Triticum aestivum PE=4 SV=1 - [W5G6L1_WHEAT]	13.25	4	34.513	8.25049	1.02245	1.07451	1.01787	0.873022	0.902375	0.885109	1.17077	0.00164994
W5GEJ3	Uncharacterized protein OS=Triticum aestivum PE=4 SV=1 - [W5GEJ3_WHEAT]	20.51	6	34.5815	6.46826	1.02068	0.980063	0.983611	1.04314	1.03734	0.965111	0.979893	0.510054
W5A0W9	Uncharacterized protein OS=Triticum aestivum PE=4 SV=1 - [W5A0W9_WHEAT]	22.14	5	44.8164	5.65576	0.991906	0.97426	0.985476	1.05207	1.03151	1.06174	0.938424	0.00330272
Q18MZ6	High-molecular-weight glutenin subunit Bx17 OS=Triticum aestivum GN=Glu-B1 PE=4 SV=1 - [Q18MZ6_WHEAT]	16.73	1	80.0213	8.70459	0.923376	0.931833	0.971093	1.02537	1.02182	1.0432	0.914545	0.00546683
W5AG53	Uncharacterized protein OS=Triticum aestivum PE=4 SV=1 - [W5AG53_WHEAT]	13.92	14	115.155	5.71924	0.987128	1.01817	0.959178	0.980792	0.946077	0.959441	1.02708	0.258768
Q43199	Adenine phosphoribosyltransferase 1 OS=Triticum aestivum GN=APT1 PE=2 SV=1 - [APT1_WHEAT]	41.99	5	19.6515	5.16064	1.02612	1.02476	1.0582	0.945275	0.923692	0.937938	1.10766	0.00133997
W5D2T1	Uncharacterized protein OS=Triticum aestivum PE=4 SV=1 - [W5D2T1_WHEAT]	10.87	11	111.099	5.56689	1.01817	1.00803	1.00404	0.863073	0.870315	0.851796	1.17216	2.66677e-05
W5DDQ4	Ribosomal protein OS=Triticum aestivum PE=3 SV=1 - [W5DDQ4_WHEAT]	38.92	2	18.4337	9.14404	0.847889	0.918536	0.95826	1.07995	1.07708	1.13566	0.827495	0.00722803
W5BPQ7	Uncharacterized protein OS=Triticum aestivum PE=4 SV=1 - [W5BPQ7_WHEAT]	27.95	6	38.971	5.68115	0.924763	0.993299	0.998552	0.959505	0.963795	0.932055	1.02145	0.472404
W5F6U1	DNA-directed RNA polymerase OS=Triticum aestivum PE=3 SV=1 - [W5F6U1_WHEAT]	2.95	4	138.229	7.15186	0.962097	0.967091	0.954096	0.873372	0.798972	0.85157	1.14239	0.0058985
W5G2H8	Cysteine synthase OS=Triticum aestivum PE=3 SV=1 - [W5G2H8_WHEAT]	30.87	2	41.8548	9.40771	0.990157	0.969305	0.994775	0.935518	1.07032	0.958542	0.996579	0.940226
A9YFM2	Neutral ceramidase OS=Triticum aestivum PE=2 SV=1 - [A9YFM2_WHEAT]	10.7	6	86.3762	6.59521	0.97133	0.966089	1.00552	0.908027	0.949202	0.934078	1.05432	0.0427897
W5GV90	Uncharacterized protein OS=Triticum aestivum PE=4 SV=1 - [W5GV90_WHEAT]	3.33	1	46.4083	6.85889	0.93247	0.959322	1.02129	0.927981	0.865663	0.895001	1.08347	0.078732
W5H8V6	Uncharacterized protein OS=Triticum aestivum PE=3 SV=1 - [W5H8V6_WHEAT]	47.5	5	12.0818	4.55127	1.00103	0.984177	0.998906	1.00201	1.07013	1.01904	0.965364	0.166647
W5F2A4	Coatomer subunit alpha OS=Triticum aestivum PE=4 SV=1 - [W5F2A4_WHEAT]	30.83	15	119.59	6.55127	1.06612	1.06212	1.02773	0.970203	0.891828	0.912268	1.13757	0.00858136
Q9AXK6	Sucrose-6F-phosphate phosphohydrolase SPP1 OS=Triticum aestivum PE=2 SV=1 - [Q9AXK6_WHEAT]	23.46	2	47.2211	6.3667	1.09559	1.04495	0.997675	1.03282	1.07431	1.04021	0.997103	0.926666
W5E2R7	Uncharacterized protein OS=Triticum aestivum PE=4 SV=1 - [W5E2R7_WHEAT]	47.29	1	14.1284	6.37939	0.922	0.957657	0.94337	0.999822	0.971305	1.01067	0.946752	0.0277846
W4ZTN0	Uncharacterized protein OS=Triticum aestivum PE=4 SV=1 - [W4ZTN0_WHEAT]	8.38	6	87.7589	5.69385	1.00829	0.945009	1.00067	0.999312	0.917018	1.00702	1.01047	0.785322
W5B486	Uncharacterized protein OS=Triticum aestivum PE=4 SV=1 - [W5B486_WHEAT]	10.52	4	61.4662	6.69775	1.00069	0.994543	0.959091	0.905477	0.895222	0.943276	1.07666	0.0229722
W5BYM8	Uncharacterized protein OS=Triticum aestivum PE=4 SV=1 - [W5BYM8_WHEAT]	30.15	2	41.0096	5.90967	0.992438	1.04511	0.997514	1.12649	1.11059	1.1044	0.908296	0.00477646
W5AFM7	Uncharacterized protein OS=Triticum aestivum PE=4 SV=1 - [W5AFM7_WHEAT]	2.31	1	52.4163	6.93213	0.940594	0.957153	0.948018	0.97347	0.953304	0.891724	1.00967	0.735083
W4ZTA1	Uncharacterized protein OS=Triticum aestivum PE=4 SV=1 - [W4ZTA1_WHEAT]	5.3	4	90.0765	6.354	0.926663	0.984585	1.02281	0.988988	0.923002	0.955788	1.02311	0.549268
Q7XYD5	Acidic ribosomal protein (Fragment) OS=Triticum aestivum PE=2 SV=1 - [Q7XYD5_WHEAT]	60.14	1	14.4424	5.21143	0.91636	0.932366	1.00822	0.992278	0.964565	0.957176	0.980416	0.563941
U5HTD8	Ribosomal protein S20 OS=Triticum aestivum GN=rps20 PE=2 SV=1 - [U5HTD8_WHEAT]	40.16	2	14.0965	9.43701	0.939808	0.932902	0.995859	1.04314	1.07206	1.0482	0.906802	0.0108219
W5D6G3	Uncharacterized protein OS=Triticum aestivum PE=4 SV=1 - [W5D6G3_WHEAT]	40.88	2	14.8423	9.78857	0.916607	1.04717	0.867185	1.07104	1.06313	1.07631	0.881786	0.0784816
W5D7Y0	Uncharacterized protein OS=Triticum aestivum PE=3 SV=1 - [W5D7Y0_WHEAT]	51.75	12	37.9846	5.12256	1.02052	0.963794	0.966529	1.0295	1.00339	1.01202	0.969106	0.19202
W5AMI8	Uncharacterized protein OS=Triticum aestivum PE=4 SV=1 - [W5AMI8_WHEAT]	50.43	4	37.4763	8.99756	0.99949	0.924524	0.994987	0.984642	1.02594	1.02564	0.96139	0.233673
W5EGU8	Uncharacterized protein OS=Triticum aestivum PE=4 SV=1 - [W5EGU8_WHEAT]	35.4	8	38.2357	5.47803	0.975479	0.959581	0.94132	0.936497	0.990671	0.962388	0.995441	0.823997
W5F532	Uncharacterized protein OS=Triticum aestivum PE=4 SV=1 - [W5F532_WHEAT]	1.45	1	77.6315	7.04932	0.765024	0.761304	0.881774	1.16106	1.12248	1.12719	0.706034	0.00127621
W5BY72	Uncharacterized protein OS=Triticum aestivum PE=4 SV=1 - [W5BY72_WHEAT]	9.72	4	47.2482	8.82178	0.946915	0.971565	1.00387	1.02838	1.04288	1.07857	0.927783	0.0270303
Q24M29	Starch branching enzyme IIb OS=Triticum aestivum GN=SBE IIb PE=2 SV=1 - [Q24M29_WHEAT]	14.47	6	94.3447	6.16357	1.08408	1.12536	1.07536	0.767066	0.652453	0.854959	1.4442	0.00513877
W5EM56	Uncharacterized protein OS=Triticum aestivum PE=3 SV=1 - [W5EM56_WHEAT]	27.11	14	75.262	7.26904	0.944368	0.927864	0.913821	0.974497	0.993268	0.97054	0.948183	0.0108041
W5B1U4	Uncharacterized protein OS=Triticum aestivum PE=3 SV=1 - [W5B1U4_WHEAT]	34.07	1	24.5052	4.62744	1.05452	1.07875	1.03968	0.941488	1.05419	1.06145	1.03788	0.394146
W5DH65	Uncharacterized protein OS=Triticum aestivum PE=3 SV=1 - [W5DH65_WHEAT]	24.77	3	69.7828	8.99756	0.916637	0.952581	0.956967	0.977923	1.00902	0.961838	0.958425	0.0959142
W5AJ54	Uncharacterized protein OS=Triticum aestivum PE=4 SV=1 - [W5AJ54_WHEAT]	36.09	2	18.1985	7.25439	0.909995	0.910348	0.906019	1.04722	1.04177	0.99516	0.883992	0.00197836
Q41540	CM 17 protein OS=Triticum aestivum PE=2 SV=1 - [Q41540_WHEAT]	39.86	3	15.9786	5.09717	1.07169	1.06445	1.02143	1.0031	0.976057	0.957713	1.07515	0.0229577
W5I0E7	Uncharacterized protein (Fragment) OS=Triticum aestivum PE=4 SV=1 - [W5I0E7_WHEAT]	6.48	3	49.0189	7.04932	0.974967	0.921836	0.963094	1.01312	0.919815	0.946051	0.993369	0.852573
W5F8P7	Uncharacterized protein OS=Triticum aestivum PE=3 SV=1 - [W5F8P7_WHEAT]	11.29	5	47.3217	7.72314	1.00476	1.00713	1.00868	0.952634	0.971913	1.00419	1.03135	0.112298
W5CPG2	Uncharacterized protein OS=Triticum aestivum PE=3 SV=1 - [W5CPG2_WHEAT]	41.13	4	90.0204	6.7417	0.926766	0.979732	0.994288	0.935372	0.977622	0.937082	1.01779	0.531806
W5CIP0	Eukaryotic translation initiation factor 3 subunit A OS=Triticum aestivum PE=3 SV=1 - [W5CIP0_WHEAT]	28.68	2	117.072	9.33447	0.968242	1.50403	0.997083	0.929491	1.00269	0.885769	1.23116	0.287889
W5FVM4	Uncharacterized protein OS=Triticum aestivum PE=4 SV=1 - [W5FVM4_WHEAT]	4.73	2	76.6888	6.62451	0.939316	0.926951	0.957754	0.93955	0.884116	0.889829	1.04073	0.135516
W5B1S5	Uncharacterized protein OS=Triticum aestivum PE=4 SV=1 - [W5B1S5_WHEAT]	20.46	8	51.7079	5.63037	1.00508	0.999385	1.01649	0.911153	0.908495	0.942089	1.09386	0.00190891
W5F399	Uncharacterized protein OS=Triticum aestivum PE=4 SV=1 - [W5F399_WHEAT]	13.91	7	84.2866	5.50342	1.06024	1.05247	1.05266	0.873806	0.845571	0.962187	1.18042	0.0101899
W5A761	Uncharacterized protein OS=Triticum aestivum PE=4 SV=1 - [W5A761_WHEAT]	16.99	3	33.4996	4.57666	0.980327	0.966385	0.971548	1.00794	0.952485	0.94509	1.00439	0.843984
W5GUW0	Uncharacterized protein OS=Triticum aestivum PE=4 SV=1 - [W5GUW0_WHEAT]	57.74	14	36.0594	7.32764	0.959658	0.939254	0.935022	1.06314	1.07839	1.02086	0.896137	0.00434075
W5QKZ0	Chalcone-flavonone isomerase family protein OS=Triticum aestivum GN=Chi-A1 PE=3 SV=1 - [W5QKZ0_WHEAT]	12.66	2	23.5741	5.12256	1.02402	1.01743	0.963445	0.965716	1.02695	0.972342	1.01345	0.651573
D2KFH2	Gliadin/avenin-like seed protein (Fragment) OS=Triticum aestivum PE=2 SV=1 - [D2KFH2_WHEAT]	50	4	11.3174	7.69385	0.969377	0.957684	0.971502	0.984149	0.960817	0.966517	0.995563	0.62856
Q43203	Histone H3 (Fragment) OS=Triticum aestivum PE=4 SV=1 - [Q43203_WHEAT]	35.43	1	14.3149	10.7261	0.93583	1.00117	0.946051	1.02962	0.986028	0.993173	0.958199	0.160494
W5FN32	Uncharacterized protein OS=Triticum aestivum PE=4 SV=1 - [W5FN32_WHEAT]	66.22	2	23.5502	7.79639	1.00353	1.01072	0.900651	1.13799	1.11766	1.18627	0.846883	0.0127599
Q41585	Type V Thionin OS=Triticum aestivum GN=TthV2 PE=4 SV=1 - [Q41585_WHEAT]	45.38	2	13.6224	4.56396	1.00128	0.951721	1.04326	0.725427	0.733905	0.752374	1.35473	0.000694701
D8L9P6	60S ribosomal protein L37a, expressed OS=Triticum aestivum GN=TAA_ctg0616b.00240.1 PE=1 SV=1 - [D8L9P6_WHEAT]	42.39	4	10.2364	10.2866	0.931018	0.962525	0.981503	1.03796	1.09053	1.05473	0.903189	0.00861824
W5HEN1	Uncharacterized protein OS=Triticum aestivum PE=4 SV=1 - [W5HEN1_WHEAT]	21.71	4	33.1796	6.29053	1.01966	0.993232	0.990875	1.06091	1.09506	1.0209	0.945509	0.0687166
W5I7B6	Uncharacterized protein OS=Triticum aestivum PE=4 SV=1 - [W5I7B6_WHEAT]	28.4	3	18.0512	6.16357	1.0354	0.947855	1.05016	0.890342	0.939749	0.901609	1.11045	0.0462641
W5CEG1	Uncharacterized protein OS=Triticum aestivum PE=4 SV=1 - [W5CEG1_WHEAT]	74.81	1	14.2424	8.93896	0.823307	0.822032	0.908948	1.12847	1.16432	1.03195	0.768267	0.0062817
Q5I5K7	Small GTP-binding protein OS=Triticum aestivum GN=rab2 PE=2 SV=1 - [Q5I5K7_WHEAT]	55.71	4	22.9474	7.35693	0.960685	0.946715	0.961064	0.914315	0.978832	0.969965	1.00187	0.935582
W5ELS7	Uncharacterized protein OS=Triticum aestivum PE=3 SV=1 - [W5ELS7_WHEAT]	8.44	5	72.4385	5.66846	1.03297	1.01596	1.00945	0.963309	1.02449	1.00191	1.02297	0.298797
W5G9W2	Uncharacterized protein OS=Triticum aestivum PE=4 SV=1 - [W5G9W2_WHEAT]	27.05	1	44.67	9.34912	1.08618	0.89765	0.937503	0.913689	0.987757	0.945582	1.0261	0.706593
A3RDP3	SGT1-1 OS=Triticum aestivum GN=SGT1-1 PE=2 SV=1 - [A3RDP3_WHEAT]	20.69	7	41.2374	5.07178	0.888881	0.970087	0.956214	1.16448	1.09271	1.05377	0.850262	0.0157114
W4ZTW5	Uncharacterized protein OS=Triticum aestivum PE=4 SV=1 - [W4ZTW5_WHEAT]	17.93	2	15.1311	5.05908	0.997829	0.980665	1.00322	1.11776	1.19663	1.16332	0.857381	0.00227361
W5BG03	Uncharacterized protein OS=Triticum aestivum PE=4 SV=1 - [W5BG03_WHEAT]	26.83	4	17.8772	7.07861	0.923646	0.909987	0.909415	1.06479	1.07522	1.02404	0.866942	0.00099924
W5A0J9	Uncharacterized protein OS=Triticum aestivum PE=4 SV=1 - [W5A0J9_WHEAT]	26.25	11	61.7584	8.80713	1.00452	0.983984	0.955531	0.974096	1.0445	1.02828	0.966248	0.251403
H6VLQ1	LMW-GS (Fragment) OS=Triticum aestivum GN=glu-3 PE=4 SV=1 - [H6VLQ1_WHEAT]	19.54	1	34.9778	8.89502	1.12367	1.37981	1.1037	0.998621	0.994328	0.958486	1.22218	0.0716653
W5F7C9	Uncharacterized protein OS=Triticum aestivum PE=4 SV=1 - [W5F7C9_WHEAT]	15.56	1	9.19828	4.58936	0.971192	0.961505	0.944283	1.22839	1.19879	1.13451	0.807757	0.00137319
W5EDD2	Uncharacterized protein OS=Triticum aestivum PE=3 SV=1 - [W5EDD2_WHEAT]	9.27	2	22.2573	7.13721	1.02131	1.01839	0.968834	1.05791	1.02228	1.03364	0.966185	0.154266
W5FEX7	Ribosomal protein L15 OS=Triticum aestivum PE=3 SV=1 - [W5FEX7_WHEAT]	44.12	10	24.4104	11.7808	1.02451	1.06907	0.993041	1.05763	1.11025	1.09304	0.946549	0.0973725
W5C4L0	Ribosomal protein L19 OS=Triticum aestivum PE=3 SV=1 - [W5C4L0_WHEAT]	29.38	3	24.3495	11.4438	0.959132	0.983396	0.998857	1.00468	1.00526	0.99237	0.979707	0.174107
W5D728	Uncharacterized protein OS=Triticum aestivum PE=4 SV=1 - [W5D728_WHEAT]	72.32	5	12.8153	6.53662	0.991025	0.966819	0.947957	0.971061	0.979393	0.982926	0.990598	0.516991
W5A531	Uncharacterized protein OS=Triticum aestivum PE=4 SV=1 - [W5A531_WHEAT]	33.08	1	14.2784	4.80518	0.993094	0.977737	0.890917	1.13307	1.04962	1.02386	0.89247	0.0661167
W5ACA2	Uncharacterized protein OS=Triticum aestivum PE=3 SV=1 - [W5ACA2_WHEAT]	50.38	2	56.1604	5.22412	1.0843	0.977721	0.95607	1.03375	1.27716	1.21536	0.855887	0.111165
W5H3A8	Uncharacterized protein OS=Triticum aestivum PE=4 SV=1 - [W5H3A8_WHEAT]	30.69	1	39.7998	4.84326	0.863907	0.99847	0.892773	1.14626	1.15859	1.11545	0.805532	0.00664167
W5GFV6	Uncharacterized protein OS=Triticum aestivum PE=3 SV=1 - [W5GFV6_WHEAT]	30.03	1	33.1437	8.39697	0.949115	0.895329	0.845706	1.03316	1.02548	1.10981	0.849042	0.0165991
W5E3Y1	Uncharacterized protein OS=Triticum aestivum PE=4 SV=1 - [W5E3Y1_WHEAT]	16.82	4	47.8568	5.56689	0.977998	0.971351	0.950824	0.888147	0.88174	1.02507	1.03765	0.500886
W4ZQM3	Uncharacterized protein OS=Triticum aestivum PE=4 SV=1 - [W4ZQM3_WHEAT]	9.6	1	21.0859	7.63525	0.838972	1.03048	0.905203	0.961519	0.971997	0.909386	0.975994	0.721201
W5H1N6	Endoglucanase OS=Triticum aestivum PE=3 SV=1 - [W5H1N6_WHEAT]	33.22	4	31.5614	8.83643	1.0256	1.00289	1.03581	0.891652	0.849779	0.788273	1.21133	0.00484411
W5BDE7	Uncharacterized protein OS=Triticum aestivum PE=4 SV=1 - [W5BDE7_WHEAT]	39.47	3	16.4052	5.03369	0.907176	0.926033	0.891147	1.09616	1.06636	1.07063	0.842631	0.000246083
W5FXK8	Uncharacterized protein OS=Triticum aestivum PE=4 SV=1 - [W5FXK8_WHEAT]	21.84	3	37.5391	7.78174	0.973355	1.02433	0.984756	0.848946	0.906124	0.966543	1.09583	0.0801737
W5IBL2	Uncharacterized protein OS=Triticum aestivum PE=4 SV=1 - [W5IBL2_WHEAT]	17.11	2	16.5043	5.07178	1.07273	1.04225	1.13424	0.952958	0.946173	0.920387	1.1524	0.00764627
W5CM54	Cysteine synthase OS=Triticum aestivum PE=3 SV=1 - [W5CM54_WHEAT]	26.56	5	32.2498	5.60498	0.876866	0.92961	0.965315	1.03878	1.00357	0.964392	0.921858	0.0795074
W5A4W7	Uncharacterized protein OS=Triticum aestivum PE=4 SV=1 - [W5A4W7_WHEAT]	18.83	15	123.428	5.61768	1.0244	0.991682	1.04005	0.998211	0.998405	0.941137	1.04029	0.172606
W5CR66	Uncharacterized protein OS=Triticum aestivum PE=4 SV=1 - [W5CR66_WHEAT]	9.55	8	103.753	6.18896	0.967176	0.969592	1.04637	0.871367	0.879024	0.840615	1.15134	0.0101734
W5DZY2	Uncharacterized protein OS=Triticum aestivum PE=4 SV=1 - [W5DZY2_WHEAT]	4.69	3	62.8323	9.36377	0.85011	0.84757	0.991009	1.10846	1.07245	1.10237	0.818905	0.0152104
W5CDW4	Uncharacterized protein OS=Triticum aestivum PE=4 SV=1 - [W5CDW4_WHEAT]	33.33	4	18.3882	10.6382	1.03136	0.921029	0.982339	1.05353	0.982754	1.06364	0.94671	0.248619
W5BY00	Uncharacterized protein OS=Triticum aestivum PE=4 SV=1 - [W5BY00_WHEAT]	25.87	14	63.2046	9.01221	0.926281	1.03191	0.980416	0.972238	0.991655	0.973432	1.00044	0.989714
F8RP11	Hsp70-Hsp90 organizing protein OS=Triticum aestivum GN=HOP PE=1 SV=1 - [HSOP_WHEAT]	46.3	19	65.0566	6.04932	0.892869	0.934417	0.884295	1.07309	1.05806	1.02583	0.858916	0.00204887
W4ZQX7	Serine hydroxymethyltransferase OS=Triticum aestivum PE=3 SV=1 - [W4ZQX7_WHEAT]	27.55	5	57.4635	8.06006	0.938112	0.946862	0.874975	1.00293	1.06988	1.0331	0.888612	0.0179832
W5GJX6	Uncharacterized protein OS=Triticum aestivum PE=4 SV=1 - [W5GJX6_WHEAT]	60.15	5	15.2805	10.1694	0.947429	0.910702	0.932327	1.09272	1.04561	1.04668	0.876123	0.00221177
W5GST4	Acetyltransferase component of pyruvate dehydrogenase complex OS=Triticum aestivum PE=3 SV=1 - [W5GST4_WHEAT]	36.96	1	49.3904	6.25244	0.955804	0.998272	0.941566	0.9325	0.958822	0.979401	1.00868	0.722287
W5BH26	Uncharacterized protein OS=Triticum aestivum PE=3 SV=1 - [W5BH26_WHEAT]	29.57	1	34.4617	9.26123	0.909142	0.870689	0.888036	1.06626	1.04628	1.02261	0.850953	0.000755516
W5AWM3	Uncharacterized protein OS=Triticum aestivum PE=3 SV=1 - [W5AWM3_WHEAT]	33.08	2	41.978	6.17627	0.99092	1.04316	0.981131	0.866887	0.825346	0.854677	1.18387	0.00240559
W5H8Z0	Uncharacterized protein OS=Triticum aestivum PE=4 SV=1 - [W5H8Z0_WHEAT]	57.87	10	46.7748	6.56592	1.03079	0.982111	0.966356	1.00672	1.00741	0.984987	0.993377	0.765533
W5A234	Uncharacterized protein (Fragment) OS=Triticum aestivum PE=4 SV=1 - [W5A234_WHEAT]	8.01	3	40.2895	5.18604	1.04421	1.03706	0.999101	0.960529	0.916749	0.950031	1.08951	0.0118303
Q8VX48	Phosphoglucomutase (Fragment) OS=Triticum aestivum GN=PGM PE=2 SV=1 - [Q8VX48_WHEAT]	53.53	4	62.7498	5.97314	0.936178	0.972068	0.917758	1.07519	1.02908	1.074	0.889166	0.0059497
W5AGK9	Nucleoside diphosphate kinase OS=Triticum aestivum PE=3 SV=1 - [W5AGK9_WHEAT]	56.29	1	16.6936	6.80029	0.950278	0.922976	0.911279	0.828378	0.844333	0.826533	1.11415	0.0017847
W5FDK4	Uncharacterized protein (Fragment) OS=Triticum aestivum PE=4 SV=1 - [W5FDK4_WHEAT]	23.29	9	40.123	8.41162	0.99621	0.999166	1.01301	0.904211	0.92864	0.868694	1.11358	0.00488711
W5ESH8	Uncharacterized protein (Fragment) OS=Triticum aestivum PE=3 SV=1 - [W5ESH8_WHEAT]	35.37	1	9.24671	7.98682	0.981345	0.897023	0.955921	0.987838	1.00089	0.982192	0.954011	0.149599
W5AQ04	40S ribosomal protein S8 OS=Triticum aestivum PE=3 SV=1 - [W5AQ04_WHEAT]	40.99	7	24.9985	10.4478	0.894391	0.949291	0.934585	1.09065	1.10932	1.07085	0.849411	0.00115769
W5EHB8	Uncharacterized protein (Fragment) OS=Triticum aestivum PE=4 SV=1 - [W5EHB8_WHEAT]	13.09	4	32.7208	5.05908	0.934728	0.933654	0.947469	0.964343	0.992725	1.00298	0.951287	0.0177911
W5HXM6	4-hydroxy-4-methyl-2-oxoglutarate aldolase OS=Triticum aestivum PE=3 SV=1 - [W5HXM6_WHEAT]	19.64	3	17.8523	5.89697	1.05545	0.995777	0.97705	0.936819	0.915249	0.858178	1.11734	0.0334361
P93608	Cold acclimation protein WCOR410c OS=Triticum aestivum GN=Wcor410c PE=2 SV=1 - [P93608_WHEAT]	6.56	1	27.9282	5.30029	0.957805	1.01266	1.01032	1.0795	1.10948	1.1223	0.900194	0.00738499
W5A5C9	Uncharacterized protein OS=Triticum aestivum PE=4 SV=1 - [W5A5C9_WHEAT]	56.09	3	43.3996	7.7085	1.06175	1.20893	0.927459	1.01508	1.12779	0.944682	1.03582	0.723829
P81713	Bowman-Birk type trypsin inhibitor OS=Triticum aestivum PE=1 SV=1 - [IBB3_WHEAT]	74.65	4	7.95646	7.72314	1.12063	1.11355	1.1451	0.850717	0.907992	0.877676	1.28179	0.000204425
W5AA07	Uncharacterized protein OS=Triticum aestivum PE=4 SV=1 - [W5AA07_WHEAT]	5.93	7	152.97	4.50049	0.934057	0.976316	0.984282	1.09068	1.04824	1.04494	0.909164	0.0108559
W5CAD8	Uncharacterized protein OS=Triticum aestivum PE=4 SV=1 - [W5CAD8_WHEAT]	10.89	3	42.4612	6.72705	0.977883	0.998978	0.990753	1.0269	0.978084	0.984566	0.992663	0.680434
W5CKC4	Uncharacterized protein OS=Triticum aestivum PE=4 SV=1 - [W5CKC4_WHEAT]	7.89	2	21.9426	10.0229	1.02217	1.04301	1.00329	1.04576	1.01903	1.00421	0.999827	0.992048
W5HFT6	Uncharacterized protein OS=Triticum aestivum PE=4 SV=1 - [W5HFT6_WHEAT]	26.03	5	23.0127	8.96826	0.983154	1.00809	0.989622	1.15819	1.10917	1.07352	0.89224	0.0094648
W5DCR4	Uncharacterized protein OS=Triticum aestivum PE=4 SV=1 - [W5DCR4_WHEAT]	50.47	2	35.096	5.70654	0.948437	1.00717	1.01243	0.951416	0.998396	0.916794	1.03539	0.340853
W5BG39	Uncharacterized protein OS=Triticum aestivum PE=3 SV=1 - [W5BG39_WHEAT]	18.46	5	32.3543	5.33838	1.14061	1.08369	1.02138	0.932238	0.859261	0.856513	1.22571	0.00934189
W5AE72	Uncharacterized protein OS=Triticum aestivum PE=4 SV=1 - [W5AE72_WHEAT]	26.77	14	49.4811	5.63037	1.02004	0.969838	1.00047	0.922827	0.904378	0.917519	1.08949	0.00631104
W5G750	Uncharacterized protein OS=Triticum aestivum PE=4 SV=1 - [W5G750_WHEAT]	42.17	3	45.26	6.56592	1.01116	0.977022	0.951648	1.02355	1.0338	1.00119	0.961189	0.115606
W5BLN8	Uncharacterized protein OS=Triticum aestivum PE=4 SV=1 - [W5BLN8_WHEAT]	16.12	3	35.5832	7.06396	1.0517	1.09224	1.06338	1.01808	0.963049	0.968151	1.08749	0.0156096
Q9SWU3	Histone H1 WH1A.1 OS=Triticum aestivum PE=2 SV=1 - [Q9SWU3_WHEAT]	33.9	5	23.9991	10.7993	0.928593	0.924143	0.932939	0.927865	0.90891	0.914854	1.01237	0.138556
W5DYF8	Uncharacterized protein OS=Triticum aestivum PE=3 SV=1 - [W5DYF8_WHEAT]	62.25	10	71.8023	5.2876	0.843197	0.882744	0.854266	1.1391	1.13461	1.15084	0.753444	2.48089e-05
W5G069	Uncharacterized protein OS=Triticum aestivum PE=4 SV=1 - [W5G069_WHEAT]	4.08	7	198.522	6.48096	0.96783	0.975217	0.987618	0.925996	0.956478	0.893784	1.05562	0.0535891
W5BBS7	Uncharacterized protein OS=Triticum aestivum PE=4 SV=1 - [W5BBS7_WHEAT]	27.1	10	44.2196	6.02393	1.04693	1.11123	1.03959	0.777939	0.761447	0.760909	1.39015	0.000216842
W5EA78	Histone H2B OS=Triticum aestivum PE=3 SV=1 - [W5EA78_WHEAT]	49.34	1	16.3801	10.0229	1.00259	0.974611	1.00066	1.03597	1.02323	0.96889	0.983413	0.497447
W4ZS91	Uncharacterized protein OS=Triticum aestivum PE=3 SV=1 - [W4ZS91_WHEAT]	9.11	2	43.9868	5.8208	1.06357	1.08544	1.00309	0.97897	0.971907	0.943742	1.08895	0.033104
W5DDW8	Uncharacterized protein OS=Triticum aestivum PE=4 SV=1 - [W5DDW8_WHEAT]	53.19	8	16.7977	8.74854	1.05931	1.0146	0.947775	0.960003	0.906046	0.881719	1.09969	0.0835651
W5C2S2	Uncharacterized protein OS=Triticum aestivum PE=4 SV=1 - [W5C2S2_WHEAT]	38.19	5	21.2969	5.60498	0.968848	0.938699	0.949007	0.889932	0.885775	0.968333	1.041	0.255338
W5DNS8	Uncharacterized protein OS=Triticum aestivum PE=4 SV=1 - [W5DNS8_WHEAT]	31.08	2	53.2205	6.30322	0.947995	0.970528	0.954933	0.982375	0.985052	0.991254	0.971195	0.0165937
W5EDP7	Uncharacterized protein OS=Triticum aestivum PE=4 SV=1 - [W5EDP7_WHEAT]	11.41	5	81.9538	5.22412	0.973413	0.935171	0.976386	0.925386	0.940106	0.899105	1.04354	0.0882962
W5AWF5	Uncharacterized protein OS=Triticum aestivum PE=4 SV=1 - [W5AWF5_WHEAT]	26.69	1	68.7702	4.90674	0.976562	0.988739	0.98023	0.92764	0.989881	0.945511	1.02882	0.21837
W5HXT3	Uncharacterized protein OS=Triticum aestivum PE=4 SV=1 - [W5HXT3_WHEAT]	2.49	1	42.3843	4.77979	0.986178	0.995985	0.96125	1.05155	1.03318	0.945384	0.971389	0.44755
U3PVX7	Autophagy-related protein OS=Triticum aestivum GN=ATG8e PE=2 SV=1 - [U3PVX7_WHEAT]	12.61	2	13.6082	9.08545	0.902081	0.952066	0.9864	0.96103	0.980627	1.01159	0.961839	0.258773
W5DP53	Uncharacterized protein (Fragment) OS=Triticum aestivum PE=3 SV=1 - [W5DP53_WHEAT]	33.33	1	5.11731	4.22119	1.00708	0.991647	1.00316	0.910989	0.982785	0.979961	1.04459	0.148783
W5DBH3	Aspartate aminotransferase OS=Triticum aestivum PE=3 SV=1 - [W5DBH3_WHEAT]	61.84	2	39.6372	7.57666	0.973697	0.974144	0.971568	0.97999	1.01908	0.969583	0.983412	0.337791
Q9FVM9	Cytochrome P450 OS=Triticum aestivum PE=2 SV=1 - [Q9FVM9_WHEAT]	4.59	2	56.8612	8.71924	0.93994	1.00282	1.03925	0.912988	0.924091	0.788577	1.13572	0.0853372
W5FVB6	Signal recognition particle subunit SRP68 OS=Triticum aestivum PE=3 SV=1 - [W5FVB6_WHEAT]	25	10	68.1018	8.52881	0.954536	0.990082	0.961618	0.988111	0.971373	0.998169	0.982616	0.269492
W5AFB8	Uncharacterized protein OS=Triticum aestivum PE=3 SV=1 - [W5AFB8_WHEAT]	5.74	4	81.3454	6.20166	0.995524	0.972559	1.05106	0.993275	0.96187	0.985433	1.02672	0.356381
W5I3E1	Uncharacterized protein (Fragment) OS=Triticum aestivum PE=4 SV=1 - [W5I3E1_WHEAT]	25.42	2	6.38249	9.96436	0.910747	0.860418	1.02351	0.978406	0.969686	0.99768	0.948705	0.36138
W5AU55	Uncharacterized protein OS=Triticum aestivum PE=4 SV=1 - [W5AU55_WHEAT]	21.41	7	45.6923	5.37646	1.03705	0.968384	0.981931	1.0148	1.03674	1.02881	0.969812	0.23084
W5D5Z6	Uncharacterized protein OS=Triticum aestivum PE=3 SV=1 - [W5D5Z6_WHEAT]	35.02	5	22.2838	7.43018	0.957314	1.04137	0.952888	1.02433	1.00533	1.04573	0.95974	0.254657
W5FLX0	Uncharacterized protein OS=Triticum aestivum PE=4 SV=1 - [W5FLX0_WHEAT]	24.29	3	61.4008	8.1626	1.08952	1.00702	1.05176	0.952537	0.819033	0.846758	1.20241	0.020002
W5CC40	Uncharacterized protein OS=Triticum aestivum PE=3 SV=1 - [W5CC40_WHEAT]	54.57	4	35.2248	7.45947	0.896198	0.888735	0.980762	1.07973	1.05972	1.00617	0.87922	0.0262251
W5GF36	Uncharacterized protein OS=Triticum aestivum PE=3 SV=1 - [W5GF36_WHEAT]	21.9	2	78.5557	9.26123	0.971701	0.982139	0.865779	1.04739	1.06329	1.11151	0.875063	0.0327494
W5CCF9	Uncharacterized protein OS=Triticum aestivum PE=4 SV=1 - [W5CCF9_WHEAT]	49.59	1	13.9551	9.72998	0.966798	0.89887	1.00268	1.08672	1.07064	1.0582	0.892023	0.0214017
Q8H0K8	Xylanase inhibitor OS=Triticum aestivum GN=xiI PE=1 SV=1 - [Q8H0K8_WHEAT]	34.08	7	40.9078	7.89893	0.955036	0.929951	0.928329	0.880846	0.914439	0.904677	1.04198	0.0458278
W5F151	Uncharacterized protein OS=Triticum aestivum PE=4 SV=1 - [W5F151_WHEAT]	29	14	106.443	5.05908	1.00598	0.980964	1.02019	0.892012	0.857185	0.875227	1.14582	0.00111682
W5IBV4	Uncharacterized protein OS=Triticum aestivum PE=4 SV=1 - [W5IBV4_WHEAT]	50.59	8	18.5682	5.021	0.909355	0.924918	0.934572	1.08213	1.02333	1.01906	0.886167	0.00539824
W5CQB5	Uncharacterized protein OS=Triticum aestivum PE=4 SV=1 - [W5CQB5_WHEAT]	24.32	4	19.917	7.97217	0.967517	0.905559	0.957332	0.974451	0.970188	0.954809	0.976189	0.31583
W5FEI6	Uncharacterized protein OS=Triticum aestivum PE=4 SV=1 - [W5FEI6_WHEAT]	1.8	2	205.302	6.43018	0.976448	0.980726	0.93268	0.870837	0.908221	1.05564	1.01946	0.768885
W5C8N6	40S ribosomal protein S6 OS=Triticum aestivum PE=3 SV=1 - [W5C8N6_WHEAT]	48.4	7	28.4387	10.6675	0.949615	0.928977	0.908766	1.04164	1.04515	1.04786	0.88921	0.000631228
W5F4P2	Uncharacterized protein OS=Triticum aestivum PE=4 SV=1 - [W5F4P2_WHEAT]	4.28	2	42.3198	9.70068	0.965775	0.899387	0.962129	1.14856	1.11672	1.09535	0.8413	0.00257701
[truncated: 494 more rows]

## Sheet: Sheet2
Accession	Description	ΣCoverage	ΣUnique Peptides	MW [kDa]	calc. pI	Jing411 control1	Jing411 control2	Jing411 control3	Jing411 treat1	Jing411 treat2	Jing411 treat3	Jing411 control/Jing411 treat	T TEST Jing411 control/Jing411 treat
A0A024FR39	Protein disulfide-isomerase OS=Triticum aestivum GN=TaPDIL1-1delta PE=2 SV=1 - [A0A024FR39_WHEAT]	75.26	5	53.7595	5.23682	0.893244	0.841842	0.883773	1.12612	1.20762	1.13697	0.754562	0.000698512
A0A060APV2	Defensin OS=Triticum aestivum GN=PDF20 PE=2 SV=1 - [A0A060APV2_WHEAT]	41.03	2	8.34217	8.95361	0.893865	0.772928	0.910809	0.694242	0.639554	0.651058	1.29864	0.0131627
A0MAU9	Putative steroid membrane binding protein OS=Triticum aestivum GN=MBP PE=2 SV=1 - [A0MAU9_WHEAT]	33.63	4	24.2041	4.71631	0.844354	0.82136	0.893403	1.11751	1.10581	1.11675	0.766187	0.000270791
A0T1D6	Polyphenol oxidase OS=Triticum aestivum GN=Ppo PE=4 SV=1 - [A0T1D6_WHEAT]	20.8	4	63.9149	6.53662	1.03143	0.995004	0.96374	1.42585	1.2772	1.32043	0.743179	0.00204196
A5A4L5	Avenin-like b4 OS=Triticum aestivum PE=3 SV=1 - [AVLB4_WHEAT]	22.54	1	32.674	7.91357	1.21445	1.21711	1.17788	0.813687	0.830758	0.940888	1.39612	0.00122644
A7L845	VPE1 OS=Triticum aestivum GN=VPE1 PE=2 SV=1 - [A7L845_WHEAT]	6.88	3	54.4628	6.80029	1.0872	1.17957	1.17201	0.869604	0.756821	0.903486	1.35925	0.00473387
A7UME6	Xylanase inhibitor 801NEW OS=Triticum aestivum PE=4 SV=1 - [A7UME6_WHEAT]	16.83	2	42.3789	8.88037	0.813941	0.831491	0.764955	1.05137	0.975015	0.952126	0.809259	0.00625741
A7WK82	4-hydroxyphenylpyruvate dioxygenase OS=Triticum aestivum GN=hppd PE=2 SV=1 - [A7WK82_WHEAT]	8.66	3	40.5443	6.23975	0.875912	0.897204	0.856454	1.09695	1.08467	1.04465	0.815049	0.000540737
B7U6L5	Globulin 3B OS=Triticum aestivum GN=glo-3B PE=4 SV=1 - [B7U6L5_WHEAT]	38.89	3	56.8968	7.76709	0.507601	0.661401	0.479386	0.366617	0.413793	0.264186	1.57801	0.0485712
B8YDB8	Phytoene desaturase OS=Triticum aestivum GN=PDS PE=2 SV=1 - [B8YDB8_WHEAT]	10.94	5	64.2909	7.6792	1.14686	1.1481	1.08525	0.925152	0.873444	0.879843	1.26201	0.000891656
C3UZE4	Pathogenisis-related protein 1.1 OS=Triticum aestivum PE=2 SV=1 - [C3UZE4_WHEAT]	17.68	3	17.6086	8.23584	0.747266	0.760744	0.673748	0.965879	0.928649	0.983723	0.758015	0.0018121
D3JCC7	Elicitor responsive gene 3 OS=Triticum aestivum GN=ERG3 PE=2 SV=1 - [D3JCC7_WHEAT]	12.5	2	15.6564	4.06885	1.16868	1.18085	1.1897	0.891081	0.877556	0.900462	1.326	5.5721e-06
D3JUT3	Xylanase inhibitor protein I OS=Triticum aestivum PE=2 SV=1 - [D3JUT3_WHEAT]	56.91	1	33.2876	8.47021	1.1272	1.00052	1.11923	0.82829	0.844053	0.929915	1.24774	0.0142024
D8L9G1	Trehalose synthase, putative, expressed (Fragment) OS=Triticum aestivum GN=TAA_ctg0005b.00090.1 PE=4 SV=1 - [D8L9G1_WHEAT]	22.25	12	97.9457	5.59229	1.03995	1.02412	1.08529	0.855659	0.842957	0.866584	1.22772	0.000571781
D8LAL5	Beta-expansin 1a, putative, expressed OS=Triticum aestivum GN=BEX_2 PE=3 SV=1 - [D8LAL5_WHEAT]	11.31	1	29.8183	7.7085	1.13068	1.23792	1.16637	0.750551	0.735117	0.793511	1.55098	0.000314149
F4Y592	Heat shock protein 90 OS=Triticum aestivum GN=Hsp90.2-A1 PE=2 SV=1 - [F4Y592_WHEAT]	47.57	2	80.2999	5.07178	0.84408	0.907671	0.947584	1.15404	1.14016	1.16857	0.779532	0.00123513
F4Y594	Heat shock protein 90 OS=Triticum aestivum GN=Hsp90.2-D1 PE=2 SV=1 - [F4Y594_WHEAT]	47.57	1	80.3869	5.05908	0.84443	0.864813	0.865093	1.11727	1.09907	1.0611	0.785473	0.000196684
F4YWL9	60S ribosomal protein L21 OS=Triticum aestivum GN=RPL21 PE=1 SV=1 - [F4YWL9_WHEAT]	30.49	2	18.6681	10.4185	0.902775	0.944181	0.943041	1.06688	1.20649	1.0796	0.832098	0.0157765
F8THZ6	Protein disulfide-isomerase OS=Triticum aestivum GN=PDI PE=3 SV=1 - [F8THZ6_WHEAT]	63.88	3	56.6119	5.04639	0.884429	0.911652	0.846552	1.08979	1.084	1.12847	0.80025	0.000724067
F8THZ7	Protein disulfide-isomerase OS=Triticum aestivum GN=PDI PE=3 SV=1 - [F8THZ7_WHEAT]	66.99	4	56.3647	5.07178	0.966539	0.920677	0.884487	1.19494	1.20674	1.13439	0.783836	0.00145458
G8AD57	Ent-kaurene oxidase OS=Triticum aestivum GN=KO-A PE=2 SV=1 - [G8AD57_WHEAT]	13.31	5	57.021	6.91748	1.01671	1.14462	1.08251	0.895149	0.853178	0.87431	1.23686	0.00597469
G9DRA0	MYB-related protein OS=Triticum aestivum PE=2 SV=1 - [G9DRA0_WHEAT]	16.99	3	22.5211	7.63525	0.895303	0.877261	0.923295	1.0207	1.20407	1.05876	0.821021	0.027037
H6U7Z0	PINB-2v3-4 OS=Triticum aestivum PE=4 SV=1 - [H6U7Z0_WHEAT]	43.33	3	16.7153	8.74854	1.86226	1.7227	1.67246	1.44294	1.30013	1.44348	1.25579	0.00855963
H9AXB3	Serpin-N3.2 OS=Triticum aestivum PE=2 SV=1 - [H9AXB3_WHEAT]	43.97	3	42.9694	5.32568	0.87633	0.908735	0.926308	1.11737	1.0824	1.09605	0.822671	0.000398238
I0JTW5	Eukaryotic translation initiation factor 3 subunit A OS=Triticum aestivum PE=3 SV=1 - [I0JTW5_WHEAT]	30.63	3	116.831	9.34912	0.688862	0.801309	0.806745	0.976531	0.98727	0.971497	0.782515	0.00533354
J7I030	Alpha-gliadin OS=Triticum aestivum GN=Gli-6 PE=4 SV=1 - [J7I030_WHEAT]	16.43	1	32.8457	8.22119	0.865535	0.861138	0.887701	1.20509	0.97823	1.02796	0.814121	0.0454808
L7S310	Farnesyl pyrophosphate synthase B2 OS=Triticum aestivum PE=2 SV=1 - [L7S310_WHEAT]	31.43	2	40.0632	5.35107	0.962451	0.848646	0.936672	0.787242	0.654063	0.809736	1.22067	0.0498066
M1NQE5	Putative GTP-binding protein (Fragment) OS=Triticum aestivum PE=2 SV=1 - [M1NQE5_WHEAT]	52.53	2	28.9202	6.80029	1.07098	1.12959	1.16753	0.932147	0.916688	0.88189	1.23341	0.00260129
P01543	Purothionin A-1 OS=Triticum aestivum GN=THI1.3 PE=1 SV=2 - [THNB_WHEAT]	32.35	1	14.6149	5.07178	0.809405	0.739426	0.796979	0.938439	0.97108	1.07166	0.786874	0.00964035
P02276	Histone H2A.2.1 OS=Triticum aestivum PE=1 SV=1 - [H2A2_WHEAT]	30.46	1	16.0032	10.6235	1.10664	1.10521	1.09083	0.859585	0.842013	1.00605	1.21976	0.0191619
P08819	Serine carboxypeptidase 2 OS=Triticum aestivum GN=CBP2 PE=1 SV=2 - [CBP2_WHEAT]	27.93	1	49.4751	6.41748	1.02722	1.07614	1.10218	0.869516	0.908099	0.83055	1.22904	0.00315495
P0CZ08	Avenin-like a3 OS=Triticum aestivum PE=2 SV=1 - [AVLA3_WHEAT]	30.29	2	19.238	8.01611	1.07627	1.15347	1.11579	0.822093	0.929308	0.935255	1.24524	0.00694501
P12810	16.9 kDa class I heat shock protein 1 OS=Triticum aestivum GN=hsp16.9A PE=2 SV=1 - [HS16A_WHEAT]	51.66	2	16.8678	6.0874	0.883705	0.769982	0.869377	1.069	1.44076	1.21937	0.676582	0.0241301
P16315	Glutenin, low molecular weight subunit PTDUCD1 OS=Triticum aestivum PE=2 SV=1 - [GLTC_WHEAT]	14.58	1	33.3578	7.63525	1.20586	1.32743	1.22784	0.988601	1.05426	0.974605	1.24645	0.00518931
P22701	Em protein CS41 OS=Triticum aestivum GN=EM PE=2 SV=1 - [EM2_WHEAT]	60.64	2	9.9808	5.31299	0.988855	0.924627	0.957043	1.17319	1.24222	1.12183	0.811513	0.00490846
P81713	Bowman-Birk type trypsin inhibitor OS=Triticum aestivum PE=1 SV=1 - [IBB3_WHEAT]	74.65	4	7.95646	7.72314	1.12063	1.11355	1.1451	0.850717	0.907992	0.877676	1.28179	0.000204425
Q0Q5E3	Globulin 1 OS=Triticum aestivum PE=4 SV=1 - [Q0Q5E3_WHEAT]	60.7	1	24.9832	8.33838	1.35057	1.34388	1.45017	1.71001	1.7446	1.97449	0.763406	0.00886447
Q0QBR3	LMW-glutenin P3-5 OS=Triticum aestivum GN=GluD3-5 PE=4 SV=1 - [Q0QBR3_WHEAT]	21.92	2	41.767	8.49951	0.785503	0.81724	0.805886	0.657579	0.590583	0.637045	1.27765	0.00134126
Q24M29	Starch branching enzyme IIb OS=Triticum aestivum GN=SBE IIb PE=2 SV=1 - [Q24M29_WHEAT]	14.47	6	94.3447	6.16357	1.08408	1.12536	1.07536	0.767066	0.652453	0.854959	1.4442	0.00513877
Q2A784	Avenin-like a1 OS=Triticum aestivum GN=AVNLA PE=2 SV=1 - [AVLA1_WHEAT]	35.12	3	18.4147	8.01611	1.19312	1.13773	1.16036	0.909482	0.891912	0.937005	1.27491	0.000268357
Q41585	Type V Thionin OS=Triticum aestivum GN=TthV2 PE=4 SV=1 - [Q41585_WHEAT]	45.38	2	13.6224	4.56396	1.00128	0.951721	1.04326	0.725427	0.733905	0.752374	1.35473	0.000694701
Q43691	Trypsin/alpha-amylase inhibitor CMX2 OS=Triticum aestivum PE=2 SV=1 - [IACX2_WHEAT]	28.93	5	13.8802	8.76318	1.31209	1.22189	1.15108	1.01532	0.95671	0.960466	1.25663	0.00755584
Q4W1G0	Putative leucine-rich repeat protein (Fragment) OS=Triticum aestivum GN=lrr PE=2 SV=1 - [Q4W1G0_WHEAT]	27.74	4	15.1858	8.51416	1.35976	1.22695	1.15185	0.532739	0.69753	0.852023	1.79541	0.00749129
Q58QF6	Delta 1-pyrroline-5-carboxylate synthetase OS=Triticum aestivum PE=2 SV=1 - [Q58QF6_WHEAT]	42.88	3	77.6515	6.59521	1.0244	0.993732	1.02885	0.812606	0.763857	0.749711	1.30987	0.000400428
Q6RUJ0	Glutamine synthetase OS=Triticum aestivum GN=GS PE=3 SV=1 - [Q6RUJ0_WHEAT]	43.65	2	39.4586	5.75732	1.15239	1.27489	1.14154	0.674849	0.661285	0.649599	1.79723	0.00026202
Q75QN9	Cold shock domain protein 2 OS=Triticum aestivum GN=WCSP2 PE=2 SV=1 - [Q75QN9_WHEAT]	53.66	3	19.2135	5.90967	1.08878	1.06663	1.12421	0.944648	0.944936	0.826712	1.20739	0.0117931
Q76ME3	ADP-ribosylation factor OS=Triticum aestivum GN=arf PE=2 SV=1 - [Q76ME3_WHEAT]	50.28	2	20.6947	6.94678	1.03039	1.21234	1.18637	0.95687	0.834536	0.866577	1.29011	0.0190652
Q7XYB5	Pyruvate orthophosphate dikinase (Fragment) OS=Triticum aestivum PE=2 SV=1 - [Q7XYB5_WHEAT]	43.39	9	32.5481	5.05908	0.938513	0.963513	0.958193	0.739445	0.745919	0.724568	1.29426	2.56188e-05
Q8GV49	LEA1 protein OS=Triticum aestivum GN=LEA1 PE=2 SV=1 - [Q8GV49_WHEAT]	67.41	6	23.1955	8.83643	0.861606	0.837237	0.883336	1.04537	1.03037	1.05663	0.824354	0.000280143
Q8H0J5	Low molecular weight glutenin subunit (Fragment) OS=Triticum aestivum GN=lmw-gs PE=4 SV=1 - [Q8H0J5_WHEAT]	18.75	1	34.4915	8.51416	1.0745	1.01371	1.12152	0.802687	0.866368	0.841424	1.27853	0.00302145
Q8RW03	Glutathione transferase OS=Triticum aestivum GN=gstu1B PE=2 SV=1 - [Q8RW03_WHEAT]	41.44	3	24.994	6.80029	0.97485	1.05962	0.99163	1.23918	1.28822	1.21025	0.809628	0.00234268
Q8RW04	Glutathione transferase OS=Triticum aestivum GN=gstu1A PE=2 SV=1 - [Q8RW04_WHEAT]	48.65	6	24.9839	6.80029	0.868227	0.811269	0.886341	1.21034	1.25156	1.22136	0.696619	0.000132905
Q8W3X1	Low-molecular-weight glutenin subunit group 3 type II (Fragment) OS=Triticum aestivum GN=lmw-gs PE=4 SV=1 - [Q8W3X1_WHEAT]	20.49	1	41.999	8.1626	1.11962	1.17435	1.14892	0.927335	0.928887	0.981747	1.21315	0.00107604
Q8W546	Isoamylase OS=Triticum aestivum PE=2 SV=1 - [Q8W546_WHEAT]	7.5	4	48.5705	5.79541	1.04618	1.05832	1.02729	0.846395	0.746058	0.687723	1.37349	0.00385118
Q9AUJ7	Eukaryotic translation initiation factor 4B OS=Triticum aestivum GN=eIF4B PE=4 SV=1 - [Q9AUJ7_WHEAT]	19.73	9	56.7932	8.55811	0.907236	0.894675	0.875436	1.08772	1.04801	1.13247	0.819211	0.00164989
Q9SAU8	HSP70 OS=Triticum aestivum GN=TaHSP70d PE=2 SV=1 - [Q9SAU8_WHEAT]	56.94	8	70.986	5.24951	0.851335	0.875041	0.904304	1.12724	1.15778	1.15556	0.764603	0.000120304
Q9SBB6	Heat shock protein HSP26 OS=Triticum aestivum GN=hsp26.6 PE=2 SV=1 - [Q9SBB6_WHEAT]	44.12	5	26.5733	8.14795	0.604788	0.848715	0.847984	1.47295	1.25427	1.07132	0.605888	0.0243952
Q9SBB7	Chloroplast small heat shock protein OS=Triticum aestivum GN=hsp26.6 PE=2 SV=1 - [Q9SBB7_WHEAT]	53.91	3	26.8575	8.11865	0.82694	0.736684	0.93599	1.81672	1.56185	1.79129	0.483497	0.000861899
Q9SQG8	Pathogenesis-related protein 4 (Fragment) OS=Triticum aestivum GN=PR4 PE=2 SV=1 - [Q9SQG8_WHEAT]	44.17	1	13.0861	7.23975	0.894826	0.865863	0.916837	1.12406	1.16118	1.1103	0.788544	0.00034974
Q9XEI1	Heat shock protein 101 OS=Triticum aestivum GN=Hsp101b PE=2 SV=1 - [Q9XEI1_WHEAT]	55.45	3	101.06	6.31592	0.763235	0.821831	0.79348	1.24385	1.23383	1.18581	0.649256	6.42639e-05
Q9ZP25	Small heat shock protein Hsp23.5 OS=Triticum aestivum PE=2 SV=1 - [Q9ZP25_WHEAT]	43.46	9	23.448	6.63916	0.747176	0.795358	0.759417	1.52717	1.52858	1.41461	0.514937	5.75269e-05
Q9ZT12	101 kDa heat shock protein OS=Triticum aestivum GN=HSP101 PE=2 SV=2 - [Q9ZT12_WHEAT]	53.05	2	101.053	6.16357	0.846309	0.838673	0.726867	1.19559	1.28684	1.2653	0.643548	0.000716582
R4JD66	Low-molecular-weight glutenin subunit OS=Triticum aestivum GN=LMW-GS PE=4 SV=1 - [R4JD66_WHEAT]	19.93	1	32.4419	7.60596	0.595185	0.627513	0.480418	0.396411	0.414789	0.243684	1.6145	0.0370584
R4ZA24	L-1 OS=Triticum aestivum GN=l-1 PE=4 SV=1 - [R4ZA24_WHEAT]	9.54	2	39.7675	6.21436	1.10059	1.01801	1.00909	0.882712	0.659392	0.843319	1.31117	0.0296299
R9XV62	Gamma-gliadin OS=Triticum aestivum PE=4 SV=1 - [R9XV62_WHEAT]	11.88	1	34.4402	7.31299	1.28968	1.31138	1.20905	1.02328	1.02674	1.10769	1.20661	0.00638781
V9LSL7	Calcineurin B-like protein 3 OS=Triticum aestivum GN=CBL3 PE=2 SV=1 - [V9LSL7_WHEAT]	8	2	25.7081	4.94482	1.12163	1.20267	1.15035	0.922182	0.927639	0.922497	1.25334	0.000597994
W4ZPQ1	Uncharacterized protein OS=Triticum aestivum PE=3 SV=1 - [W4ZPQ1_WHEAT]	57.34	1	16.4377	10.2134	0.911478	0.831579	0.959477	1.13308	1.167	1.1336	0.787066	0.00332839
W4ZR97	Uncharacterized protein OS=Triticum aestivum PE=4 SV=1 - [W4ZR97_WHEAT]	66.67	12	19.1904	7.13721	0.879024	0.877213	0.888147	1.08355	1.11452	1.05561	0.812737	0.000304376
W4ZRH9	Glucose-1-phosphate adenylyltransferase OS=Triticum aestivum PE=3 SV=1 - [W4ZRH9_WHEAT]	67.62	2	57.7298	6.68311	1.11613	1.11553	1.11166	0.873506	0.914936	0.89598	1.24545	5.33911e-05
W4ZTS6	Uncharacterized protein OS=Triticum aestivum PE=4 SV=1 - [W4ZTS6_WHEAT]	49.04	11	35.2692	8.32373	1.11277	1.05383	1.06333	0.894083	0.856598	0.905325	1.21609	0.0012327
W4ZXM1	Uncharacterized protein OS=Triticum aestivum PE=4 SV=1 - [W4ZXM1_WHEAT]	11.76	1	14.9918	6.17627	0.815125	0.863786	0.982195	1.16787	1.27298	1.13124	0.744971	0.00966576
W4ZXQ1	Uncharacterized protein OS=Triticum aestivum PE=4 SV=1 - [W4ZXQ1_WHEAT]	30.84	2	11.9707	7.45947	1.73772	1.58258	1.69787	1.3329	1.2913	1.34365	1.26471	0.00205777
W4ZXS7	Uncharacterized protein (Fragment) OS=Triticum aestivum PE=4 SV=1 - [W4ZXS7_WHEAT]	58.42	7	51.1561	6.771	0.978002	0.891623	0.91287	1.0754	1.2437	1.13031	0.806659	0.0164956
W4ZY98	Uncharacterized protein OS=Triticum aestivum PE=3 SV=1 - [W4ZY98_WHEAT]	35.96	4	73.1678	5.18604	0.850608	0.840903	0.854143	1.20352	1.26392	1.19994	0.694136	5.99051e-05
W5A2C3	Uncharacterized protein OS=Triticum aestivum PE=4 SV=1 - [W5A2C3_WHEAT]	46.23	2	21.5648	5.77002	1.06159	0.962464	1.04095	1.2176	1.34267	1.14856	0.826409	0.0289495
W5A2Y2	Uncharacterized protein OS=Triticum aestivum PE=4 SV=1 - [W5A2Y2_WHEAT]	5.87	4	89.3525	7.62061	1.001	1.12979	1.03336	0.854981	0.853637	0.928146	1.20001	0.0185513
W5AD67	Uncharacterized protein OS=Triticum aestivum PE=4 SV=1 - [W5AD67_WHEAT]	16.27	6	40.9772	8.51416	0.87355	0.8461	0.940209	1.17154	1.05018	1.05364	0.812081	0.0135573
W5AD77	Uncharacterized protein OS=Triticum aestivum PE=4 SV=1 - [W5AD77_WHEAT]	11.02	3	81.4367	5.79541	1.09873	1.04383	1.12954	0.69217	0.702593	0.682201	1.57543	0.000101834
W5AEQ8	Uncharacterized protein OS=Triticum aestivum PE=4 SV=1 - [W5AEQ8_WHEAT]	12.9	1	17.1867	10.1401	0.878718	0.862658	0.869873	1.04282	1.26086	1.32885	0.71885	0.0169587
W5AFV1	Uncharacterized protein OS=Triticum aestivum PE=4 SV=1 - [W5AFV1_WHEAT]	30.88	1	14.6531	4.70361	0.928914	0.99446	0.963695	1.16991	1.16574	1.17334	0.822764	0.000405623
W5AIS4	Alpha-galactosidase OS=Triticum aestivum PE=3 SV=1 - [W5AIS4_WHEAT]	35.69	3	38.8306	6.43018	1.18164	1.19482	1.14738	0.789362	0.617164	0.659765	1.7054	0.000825498
W5AJX0	Uncharacterized protein OS=Triticum aestivum PE=3 SV=1 - [W5AJX0_WHEAT]	33.88	3	39.1152	5.69385	1.03193	1.14366	1.12754	0.866985	0.899457	0.896538	1.24039	0.00421824
W5AL78	Uncharacterized protein OS=Triticum aestivum PE=3 SV=1 - [W5AL78_WHEAT]	48.26	12	92.5716	5.17334	0.897358	0.898437	0.880268	1.09914	1.03994	1.09952	0.826303	0.000816208
W5ARC6	Uncharacterized protein OS=Triticum aestivum PE=4 SV=1 - [W5ARC6_WHEAT]	24.23	3	64.8522	5.31299	0.713715	0.809882	0.744967	1.16772	1.22864	1.12306	0.644584	0.000561901
W5AT01	Uncharacterized protein OS=Triticum aestivum PE=3 SV=1 - [W5AT01_WHEAT]	57.53	6	23.9252	5.74463	0.760487	0.708608	0.715648	1.4205	1.44046	1.47532	0.503829	6.10516e-06
W5AT17	Uncharacterized protein OS=Triticum aestivum PE=4 SV=1 - [W5AT17_WHEAT]	7.58	6	98.953	4.88135	1.01558	1.03541	1.05816	0.834447	0.900888	0.848536	1.20329	0.0017789
W5AT94	Uncharacterized protein OS=Triticum aestivum PE=4 SV=1 - [W5AT94_WHEAT]	25.36	2	22.5848	5.22412	0.960275	0.975354	0.975967	1.15508	1.16659	1.22229	0.821565	0.000593411
W5AU78	Uncharacterized protein OS=Triticum aestivum PE=4 SV=1 - [W5AU78_WHEAT]	17.57	4	32.4365	5.5415	0.923382	0.960556	0.938049	1.15811	1.15337	1.17302	0.809867	5.70149e-05
W5AUD8	Uncharacterized protein OS=Triticum aestivum PE=4 SV=1 - [W5AUD8_WHEAT]	35.7	14	53.273	6.69775	1.02542	1.04952	1.08646	0.887039	0.862781	0.875229	1.20432	0.000722943
W5AUV9	Uncharacterized protein OS=Triticum aestivum PE=4 SV=1 - [W5AUV9_WHEAT]	50.95	23	64.5596	7.1958	0.762704	0.76148	0.744247	1.30756	1.33984	1.2918	0.575862	3.43987e-06
W5AWS4	Uncharacterized protein OS=Triticum aestivum PE=4 SV=1 - [W5AWS4_WHEAT]	2.59	1	29.6303	4.86865	0.818936	0.856352	0.813282	1.27611	1.35793	1.30036	0.632516	6.47234e-05
W5B0T0	Uncharacterized protein OS=Triticum aestivum PE=4 SV=1 - [W5B0T0_WHEAT]	24.75	11	56.7826	5.41455	0.966615	1.04229	0.990952	0.82222	0.840536	0.806299	1.21498	0.00191948
W5B438	Uncharacterized protein (Fragment) OS=Triticum aestivum PE=4 SV=1 - [W5B438_WHEAT]	24.72	2	9.87209	6.01123	0.889413	0.88703	0.901129	1.18787	1.3046	1.20077	0.724993	0.000808824
W5B5R3	Uncharacterized protein OS=Triticum aestivum PE=4 SV=1 - [W5B5R3_WHEAT]	50.61	1	92.5421	6.50732	1.13053	1.12757	1.06969	0.858005	0.897179	0.919244	1.2443	0.0012297
W5B6A0	Uncharacterized protein OS=Triticum aestivum PE=4 SV=1 - [W5B6A0_WHEAT]	24.74	4	42.6849	5.2876	1.09074	1.12321	0.948894	0.791222	0.833303	0.937369	1.23458	0.0438464
W5B755	Uncharacterized protein OS=Triticum aestivum PE=3 SV=1 - [W5B755_WHEAT]	34.62	2	10.7897	9.0415	1.19049	1.19594	1.14356	1.56226	1.4811	1.44119	0.787144	0.00126602
W5B757	Uncharacterized protein OS=Triticum aestivum PE=4 SV=1 - [W5B757_WHEAT]	48.48	2	27.9967	7.38623	1.0442	1.05558	1.02997	0.756613	0.732496	0.734812	1.40731	9.28532e-06
W5BBS7	Uncharacterized protein OS=Triticum aestivum PE=4 SV=1 - [W5BBS7_WHEAT]	27.1	10	44.2196	6.02393	1.04693	1.11123	1.03959	0.777939	0.761447	0.760909	1.39015	0.000216842
W5BCR9	Uncharacterized protein (Fragment) OS=Triticum aestivum PE=3 SV=1 - [W5BCR9_WHEAT]	32.79	1	14.1134	11.3999	0.893	0.91479	0.960763	1.20534	1.16106	1.12985	0.791866	0.00121441
W5BDM2	Uncharacterized protein OS=Triticum aestivum PE=3 SV=1 - [W5BDM2_WHEAT]	48.69	1	71.0931	5.18604	1.28309	1.23734	1.19641	0.7003	0.730439	0.745029	1.70829	5.40889e-05
W5BFL7	Uncharacterized protein OS=Triticum aestivum PE=4 SV=1 - [W5BFL7_WHEAT]	28.62	7	65.5605	5.18604	0.648584	0.828117	0.748005	1.39733	1.26106	1.2468	0.569679	0.00137326
W5BFR7	Endoglucanase OS=Triticum aestivum PE=3 SV=1 - [W5BFR7_WHEAT]	22.38	5	53.6312	7.35693	1.14848	1.22763	1.17778	0.90603	0.904571	0.964495	1.28064	0.00103031
W5BG39	Uncharacterized protein OS=Triticum aestivum PE=3 SV=1 - [W5BG39_WHEAT]	18.46	5	32.3543	5.33838	1.14061	1.08369	1.02138	0.932238	0.859261	0.856513	1.22571	0.00934189
W5BJN8	Uncharacterized protein OS=Triticum aestivum PE=3 SV=1 - [W5BJN8_WHEAT]	11.38	2	30.3368	8.14795	1.17432	1.14488	1.14273	0.891168	0.970929	0.949902	1.23113	0.00112565
W5BM80	Uncharacterized protein OS=Triticum aestivum PE=3 SV=1 - [W5BM80_WHEAT]	19.87	4	32.3568	8.1333	0.705486	0.772325	0.536581	1.46513	1.42981	1.74414	0.434223	0.00198188
W5BTN0	Uncharacterized protein OS=Triticum aestivum PE=4 SV=1 - [W5BTN0_WHEAT]	1.61	3	304.572	6.53662	1.08817	1.05737	1.05411	0.871904	0.878183	0.847981	1.23155	0.000147037
W5BW69	Uncharacterized protein OS=Triticum aestivum PE=4 SV=1 - [W5BW69_WHEAT]	47.31	1	10.7221	10.4038	0.843279	0.880729	0.828863	1.18725	1.12165	1.23359	0.720643	0.000784456
W5BXA9	Uncharacterized protein (Fragment) OS=Triticum aestivum PE=4 SV=1 - [W5BXA9_WHEAT]	25.81	3	14.3626	5.77002	0.917952	0.93658	0.928955	1.19886	1.23449	1.18737	0.768767	5.14939e-05
W5BZP4	Uncharacterized protein (Fragment) OS=Triticum aestivum PE=3 SV=1 - [W5BZP4_WHEAT]	11.65	1	10.9495	4.53857	1.03347	1.02624	1.05134	1.20926	1.26968	1.28417	0.826725	0.000839847
W5BZX8	Uncharacterized protein (Fragment) OS=Triticum aestivum PE=4 SV=1 - [W5BZX8_WHEAT]	18.75	1	5.72987	8.90967	1.03832	1.05552	1.10801	0.657643	0.701317	0.640408	1.60143	0.000132797
W5BZZ2	Uncharacterized protein OS=Triticum aestivum PE=3 SV=1 - [W5BZZ2_WHEAT]	32.23	2	34.4027	9.31982	1.00815	0.943201	1.02992	1.45261	1.27135	1.12624	0.774317	0.0416606
W5C0E4	Uncharacterized protein OS=Triticum aestivum PE=4 SV=1 - [W5C0E4_WHEAT]	27	2	11.5839	6.11279	0.952364	0.98853	0.990427	1.18423	1.23182	1.19669	0.811382	0.0002735
W5C4B9	Uncharacterized protein OS=Triticum aestivum PE=3 SV=1 - [W5C4B9_WHEAT]	46.77	1	81.3942	5.03369	0.73814	0.658161	0.755676	1.26563	1.39566	1.29076	0.544522	0.000273488
W5C595	Uncharacterized protein (Fragment) OS=Triticum aestivum PE=3 SV=1 - [W5C595_WHEAT]	38.52	9	40.7726	6.04932	1.09386	1.07894	1.1576	0.808107	0.840063	0.873511	1.32071	0.000919761
W5C5X0	Uncharacterized protein OS=Triticum aestivum PE=3 SV=1 - [W5C5X0_WHEAT]	16.93	4	33.0562	6.96143	1.29227	1.12781	1.20105	0.999352	0.994754	0.990924	1.2131	0.0112363
W5C6D4	Uncharacterized protein OS=Triticum aestivum PE=4 SV=1 - [W5C6D4_WHEAT]	8.79	1	10.3135	8.45557	1.16715	1.17642	1.16459	0.911781	0.905741	0.906684	1.28777	3.4681e-07
W5C6E7	Uncharacterized protein OS=Triticum aestivum PE=4 SV=1 - [W5C6E7_WHEAT]	32.07	9	41.0967	8.27979	1.01307	1.0023	1.01318	0.857792	0.817856	0.805392	1.22068	0.00035465
W5CEG1	Uncharacterized protein OS=Triticum aestivum PE=4 SV=1 - [W5CEG1_WHEAT]	74.81	1	14.2424	8.93896	0.823307	0.822032	0.908948	1.12847	1.16432	1.03195	0.768267	0.0062817
W5CH10	Uncharacterized protein OS=Triticum aestivum PE=4 SV=1 - [W5CH10_WHEAT]	24.23	7	43.6119	9.21729	1.1147	1.10625	0.982389	0.837276	0.967439	0.849171	1.20704	0.0372285
W5CIU1	Uncharacterized protein OS=Triticum aestivum PE=3 SV=1 - [W5CIU1_WHEAT]	26.04	3	36.5885	7.7085	1.02676	1.02498	1.12403	0.845599	0.886282	0.888256	1.21206	0.00647635
W5CMC3	Uncharacterized protein (Fragment) OS=Triticum aestivum PE=3 SV=1 - [W5CMC3_WHEAT]	50	3	6.61959	9.99365	0.564913	0.461938	0.566995	1.39179	1.54973	1.51378	0.357741	8.59285e-05
W5CP41	Uncharacterized protein (Fragment) OS=Triticum aestivum PE=4 SV=1 - [W5CP41_WHEAT]	15.79	2	16.4733	5.13525	1.02867	1.05539	0.955503	0.776977	0.795659	0.807445	1.27708	0.0021251
W5CP58	Uncharacterized protein OS=Triticum aestivum PE=3 SV=1 - [W5CP58_WHEAT]	22.67	5	122.937	6.58057	1.04348	1.06443	1.09101	0.86696	0.849783	0.934962	1.20637	0.00344177
W5CPL2	Uncharacterized protein OS=Triticum aestivum PE=4 SV=1 - [W5CPL2_WHEAT]	5.02	1	28.6836	6.40479	1.29476	1.27953	1.22749	0.818289	0.837166	0.873548	1.50327	8.29501e-05
W5CPS2	Uncharacterized protein (Fragment) OS=Triticum aestivum PE=4 SV=1 - [W5CPS2_WHEAT]	47.85	5	39.4993	6.34131	1.09935	1.06832	1.10073	0.849339	0.8313	0.878114	1.27734	0.000164102
W5CPU5	Uncharacterized protein OS=Triticum aestivum PE=4 SV=1 - [W5CPU5_WHEAT]	34.72	5	20.6922	9.65674	0.948337	0.967453	0.93933	1.18835	1.24235	1.18717	0.789172	0.000220563
W5CQ14	Uncharacterized protein OS=Triticum aestivum PE=4 SV=1 - [W5CQ14_WHEAT]	5.83	1	25.0949	6.45557	1.0435	1.05527	1.04134	0.860615	0.843394	0.863885	1.22283	1.56812e-05
W5CQT0	Uncharacterized protein OS=Triticum aestivum PE=4 SV=1 - [W5CQT0_WHEAT]	27.11	2	25.298	8.47021	0.8065	0.791589	0.821462	1.10602	1.16582	1.11185	0.715063	0.00010437
W5CRY0	Uncharacterized protein OS=Triticum aestivum PE=4 SV=1 - [W5CRY0_WHEAT]	3.1	1	24.017	5.07178	0.813218	0.815641	0.842201	1.16468	1.21248	1.1548	0.699628	6.10738e-05
W5CVF8	Uncharacterized protein OS=Triticum aestivum PE=3 SV=1 - [W5CVF8_WHEAT]	51.85	2	17.583	5.46533	0.698807	0.771285	0.782475	1.32429	1.16983	1.23957	0.603309	0.000676181
W5CXB8	Uncharacterized protein OS=Triticum aestivum PE=4 SV=1 - [W5CXB8_WHEAT]	22.14	2	44.2588	8.48486	1.1171	1.10696	1.06513	0.868409	0.930273	0.869429	1.23278	0.00133012
W5CXH0	Carbonic anhydrase OS=Triticum aestivum PE=3 SV=1 - [W5CXH0_WHEAT]	29.8	3	16.1202	9.12939	1.02817	1.02638	1.0596	0.896958	0.812562	0.829827	1.22636	0.00235825
W5CXQ2	Uncharacterized protein OS=Triticum aestivum PE=4 SV=1 - [W5CXQ2_WHEAT]	11.18	9	120.595	6.40479	1.08699	1.06733	1.09366	0.855568	0.902269	0.907846	1.21844	0.000453304
W5D1P0	Uncharacterized protein OS=Triticum aestivum PE=3 SV=1 - [W5D1P0_WHEAT]	33.33	1	17.632	6.04932	0.721324	0.718879	0.818485	1.18847	1.21747	1.08316	0.647357	0.00143385
W5D2C4	Uncharacterized protein OS=Triticum aestivum PE=3 SV=1 - [W5D2C4_WHEAT]	61.18	2	27.7461	5.70654	0.69013	0.558889	0.643425	1.32016	1.39613	1.28876	0.472514	0.000146442
W5D3J8	Uncharacterized protein OS=Triticum aestivum PE=3 SV=1 - [W5D3J8_WHEAT]	40.06	10	37.9934	9.5542	0.988859	0.950457	1.03487	0.741236	0.830283	0.872409	1.21697	0.0180568
W5D713	Uncharacterized protein (Fragment) OS=Triticum aestivum PE=4 SV=1 - [W5D713_WHEAT]	25	3	23.8028	4.71631	0.652683	0.745455	0.733616	1.1783	1.25456	1.28952	0.572686	0.000269758
W5DAS1	Uncharacterized protein (Fragment) OS=Triticum aestivum PE=4 SV=1 - [W5DAS1_WHEAT]	71.64	1	7.3277	8.74854	0.922836	1.01764	0.883384	1.17789	1.25322	1.15948	0.786461	0.00648551
W5DCL0	Uncharacterized protein OS=Triticum aestivum PE=4 SV=1 - [W5DCL0_WHEAT]	0.8	1	124.504	5.57959	0.934612	1.0537	0.968213	0.727145	0.729993	0.753954	1.33713	0.00242156
W5DDQ4	Ribosomal protein OS=Triticum aestivum PE=3 SV=1 - [W5DDQ4_WHEAT]	38.92	2	18.4337	9.14404	0.847889	0.918536	0.95826	1.07995	1.07708	1.13566	0.827495	0.00722803
W5DDU2	Uncharacterized protein (Fragment) OS=Triticum aestivum PE=4 SV=1 - [W5DDU2_WHEAT]	14.12	1	9.67816	6.55127	0.996075	1.05528	0.982275	1.23752	1.24835	1.21739	0.819177	0.000763063
W5DIP6	Uncharacterized protein OS=Triticum aestivum PE=4 SV=1 - [W5DIP6_WHEAT]	58.82	1	7.13381	9.62744	1.09932	1.2541	1.24276	0.898225	0.933868	0.93358	1.30029	0.00566504
W5DIU2	Uncharacterized protein (Fragment) OS=Triticum aestivum PE=4 SV=1 - [W5DIU2_WHEAT]	4.85	3	48.9355	6.01123	1.06934	1.04192	1.04643	0.759407	0.765687	0.787046	1.3657	1.89428e-05
W5DL10	Uncharacterized protein OS=Triticum aestivum PE=4 SV=1 - [W5DL10_WHEAT]	23.82	17	81.0958	7.69385	1.07116	1.08038	1.05503	0.918656	0.884224	0.866546	1.20122	0.00045951
W5DSU6	Uncharacterized protein OS=Triticum aestivum PE=3 SV=1 - [W5DSU6_WHEAT]	50.92	1	63.9949	5.65576	0.744533	0.743358	0.74754	1.03674	1.0808	1.03346	0.709436	3.74106e-05
W5DWF2	Uncharacterized protein OS=Triticum aestivum PE=3 SV=1 - [W5DWF2_WHEAT]	44.52	3	17.2528	6.59521	0.584371	0.70218	0.592809	1.48548	1.36644	1.46919	0.434925	0.000106315
W5DYF8	Uncharacterized protein OS=Triticum aestivum PE=3 SV=1 - [W5DYF8_WHEAT]	62.25	10	71.8023	5.2876	0.843197	0.882744	0.854266	1.1391	1.13461	1.15084	0.753444	2.48089e-05
W5DYW7	Uncharacterized protein OS=Triticum aestivum PE=3 SV=1 - [W5DYW7_WHEAT]	49.2	2	27.465	6.23975	0.801117	0.836042	0.780654	0.99078	0.984232	1.03955	0.802045	0.00111873
W5DZY2	Uncharacterized protein OS=Triticum aestivum PE=4 SV=1 - [W5DZY2_WHEAT]	4.69	3	62.8323	9.36377	0.85011	0.84757	0.991009	1.10846	1.07245	1.10237	0.818905	0.0152104
W5E0J0	Uncharacterized protein OS=Triticum aestivum PE=3 SV=1 - [W5E0J0_WHEAT]	32.76	1	62.4228	5.37646	0.642316	0.681552	0.879689	0.997944	1.07584	1.00058	0.716752	0.0202596
W5E0V5	Uncharacterized protein OS=Triticum aestivum PE=3 SV=1 - [W5E0V5_WHEAT]	17.28	7	52.0334	5.75732	1.06037	1.07352	1.05291	0.879439	0.867122	0.875983	1.21515	1.1758e-05
W5E3N5	Uncharacterized protein OS=Triticum aestivum PE=4 SV=1 - [W5E3N5_WHEAT]	10.33	4	58.672	8.27979	1.00933	1.06605	1.16525	0.911795	0.767499	0.730091	1.34501	0.0180997
W5E3X1	Uncharacterized protein OS=Triticum aestivum PE=3 SV=1 - [W5E3X1_WHEAT]	44.8	2	47.8326	5.85889	0.779515	0.784656	0.816869	1.11285	1.21332	1.06946	0.701208	0.00156493
W5E491	Uncharacterized protein OS=Triticum aestivum PE=3 SV=1 - [W5E491_WHEAT]	43.54	2	16.4935	6.06201	0.728817	0.635674	0.722438	1.42172	1.48846	1.42292	0.481625	3.62172e-05
W5E591	Uncharacterized protein OS=Triticum aestivum PE=4 SV=1 - [W5E591_WHEAT]	76.15	1	14.1558	4.61475	0.849218	0.756261	0.738126	1.1943	1.23894	1.17399	0.649699	0.000433535
W5E825	Uncharacterized protein OS=Triticum aestivum PE=3 SV=1 - [W5E825_WHEAT]	34.42	3	72.4614	5.59229	0.872879	0.928296	0.990516	1.12031	1.1835	1.14152	0.810284	0.00490585
W5EBF3	Uncharacterized protein OS=Triticum aestivum PE=4 SV=1 - [W5EBF3_WHEAT]	28.01	3	33.111	9.61279	0.972968	1.13433	1.01138	0.797973	0.756997	0.77334	1.33946	0.00626138
W5ECX3	Uncharacterized protein (Fragment) OS=Triticum aestivum PE=4 SV=1 - [W5ECX3_WHEAT]	45.95	2	7.88602	8.55811	1.10007	1.02685	1.09614	0.873346	0.783412	0.815021	1.30394	0.00212677
W5EDL6	Uncharacterized protein (Fragment) OS=Triticum aestivum PE=4 SV=1 - [W5EDL6_WHEAT]	7.52	5	78.6971	5.33838	1.11517	1.05171	1.16951	0.872758	0.812736	0.821009	1.3311	0.00206143
W5EEA0	Uncharacterized protein (Fragment) OS=Triticum aestivum PE=3 SV=1 - [W5EEA0_WHEAT]	37.08	1	25.4961	5.21143	0.746427	0.840259	0.795315	1.2215	1.09195	1.27127	0.664489	0.00259562
W5EF79	Uncharacterized protein OS=Triticum aestivum PE=3 SV=1 - [W5EF79_WHEAT]	44.72	1	17.684	5.69385	0.492729	0.462867	0.439687	1.50934	1.75004	1.6907	0.281871	8.89922e-05
W5EFE4	Uncharacterized protein OS=Triticum aestivum PE=3 SV=1 - [W5EFE4_WHEAT]	44.83	1	16.2893	5.69385	0.533432	0.46544	0.412815	1.54814	1.91319	1.95019	0.260867	0.000556052
W5EGU4	Uncharacterized protein OS=Triticum aestivum PE=3 SV=1 - [W5EGU4_WHEAT]	37.35	4	72.0172	5.51611	0.895306	0.898371	0.90437	1.22744	1.19621	1.03751	0.779518	0.012431
W5EI19	Uncharacterized protein (Fragment) OS=Triticum aestivum PE=4 SV=1 - [W5EI19_WHEAT]	17.53	2	16.4113	9.14404	0.985759	1.06126	0.975814	0.851071	0.789972	0.836397	1.22014	0.00510423
W5EJM2	Uncharacterized protein OS=Triticum aestivum PE=4 SV=1 - [W5EJM2_WHEAT]	56.82	2	8.84322	4.93213	0.95414	0.975595	1.00604	0.858147	0.837421	0.680164	1.23573	0.0326215
W5EJS7	Uncharacterized protein (Fragment) OS=Triticum aestivum PE=4 SV=1 - [W5EJS7_WHEAT]	48.23	17	40.0123	8.73389	0.956175	0.979322	0.981972	1.18859	1.22974	1.16763	0.81358	0.000369267
W5ENB3	Uncharacterized protein OS=Triticum aestivum PE=3 SV=1 - [W5ENB3_WHEAT]	9.04	1	38.7341	8.49951	0.959616	0.916218	0.957473	1.14099	1.2088	1.17442	0.803955	0.000673808
W5ENG0	Uncharacterized protein (Fragment) OS=Triticum aestivum PE=4 SV=1 - [W5ENG0_WHEAT]	23.46	9	43.0043	6.69775	0.888271	0.892006	0.887459	1.11055	1.06643	1.06951	0.821728	0.00017422
W5ENP1	Uncharacterized protein OS=Triticum aestivum PE=3 SV=1 - [W5ENP1_WHEAT]	29.06	5	21.9125	6.81494	0.840308	0.820042	0.866203	1.27096	1.20156	1.26208	0.676525	9.50254e-05
W5ES17	Uncharacterized protein OS=Triticum aestivum PE=4 SV=1 - [W5ES17_WHEAT]	19.68	2	69.2433	5.77002	0.913862	0.978388	0.902101	1.23995	1.21085	1.22682	0.759826	0.000305037
W5EU16	Uncharacterized protein OS=Triticum aestivum PE=4 SV=1 - [W5EU16_WHEAT]	26.77	3	13.299	9.0415	1.23283	1.16367	1.25473	0.839809	0.850771	0.935463	1.39039	0.00111395
W5EU17	Uncharacterized protein OS=Triticum aestivum PE=4 SV=1 - [W5EU17_WHEAT]	20.84	3	49.0167	8.39697	1.14894	1.20316	1.21481	0.979808	0.908567	0.933047	1.26422	0.00103628
W5EU85	Uncharacterized protein (Fragment) OS=Triticum aestivum PE=3 SV=1 - [W5EU85_WHEAT]	47.63	2	34.9554	5.96045	0.801284	0.781221	0.800237	1.00546	1.00763	1.00486	0.789522	5.54039e-06
W5EVG5	Annexin OS=Triticum aestivum PE=3 SV=1 - [W5EVG5_WHEAT]	21.32	5	30.8559	8.96826	1.13339	1.15159	1.05749	0.892598	0.836496	0.916145	1.26358	0.00336733
W5F027	Uncharacterized protein OS=Triticum aestivum PE=4 SV=1 - [W5F027_WHEAT]	33.02	1	71.7224	8.89502	0.750777	0.810483	0.80482	1.08391	1.05421	1.05903	0.740059	0.000195716
W5F0C3	Uncharacterized protein OS=Triticum aestivum PE=4 SV=1 - [W5F0C3_WHEAT]	31.65	3	24.2334	5.38916	0.880869	0.746586	0.830322	1.05228	1.02615	0.997907	0.798928	0.00811713
W5F2N9	Uncharacterized protein OS=Triticum aestivum PE=4 SV=1 - [W5F2N9_WHEAT]	5.61	2	43.7264	8.29443	1.16772	1.17473	1.17173	0.790664	0.729211	0.742171	1.55354	2.44289e-05
W5F620	Alpha-galactosidase OS=Triticum aestivum PE=3 SV=1 - [W5F620_WHEAT]	23.13	1	43.9677	8.30908	1.44874	1.40351	1.36713	0.452698	0.492842	0.53642	2.84717	1.11775e-05
W5F764	Uncharacterized protein OS=Triticum aestivum PE=3 SV=1 - [W5F764_WHEAT]	26.95	1	29.7379	8.74854	1.35463	1.31156	1.45852	0.805354	0.807678	0.719093	1.76865	0.000338879
W5F7C9	Uncharacterized protein OS=Triticum aestivum PE=4 SV=1 - [W5F7C9_WHEAT]	15.56	1	9.19828	4.58936	0.971192	0.961505	0.944283	1.22839	1.19879	1.13451	0.807757	0.00137319
W5F7X4	Uncharacterized protein OS=Triticum aestivum PE=4 SV=1 - [W5F7X4_WHEAT]	7.2	7	91.2428	7.29834	1.25281	1.16072	1.18525	0.800738	0.862452	0.808742	1.45586	0.000367437
W5F9D8	Uncharacterized protein OS=Triticum aestivum PE=4 SV=1 - [W5F9D8_WHEAT]	58.33	3	9.23666	9.14404	1.15474	1.16208	1.13981	0.96526	0.959403	0.940849	1.20629	3.68813e-05
W5FA12	Uncharacterized protein OS=Triticum aestivum PE=4 SV=1 - [W5FA12_WHEAT]	30.85	8	20.6781	8.57275	1.25337	1.26061	1.27672	0.767305	0.763251	0.727111	1.67903	3.89007e-06
W5FF37	Uncharacterized protein OS=Triticum aestivum PE=4 SV=1 - [W5FF37_WHEAT]	38.16	24	100.93	5.77002	1.16192	1.16222	1.16032	0.76934	0.808256	0.831168	1.44657	3.7935e-05
W5FIF6	Uncharacterized protein OS=Triticum aestivum PE=4 SV=1 - [W5FIF6_WHEAT]	10.22	4	23.3443	8.95361	0.957875	1.13872	1.1648	0.76443	0.818895	0.953674	1.28553	0.048439
W5FKZ6	Uncharacterized protein OS=Triticum aestivum PE=4 SV=1 - [W5FKZ6_WHEAT]	14.58	3	16.9199	9.36377	0.867413	0.812139	0.79546	0.974901	1.06729	1.06581	0.796336	0.00490741
W5FLX0	Uncharacterized protein OS=Triticum aestivum PE=4 SV=1 - [W5FLX0_WHEAT]	24.29	3	61.4008	8.1626	1.08952	1.00702	1.05176	0.952537	0.819033	0.846758	1.20241	0.020002
W5FN83	Uncharacterized protein OS=Triticum aestivum PE=4 SV=1 - [W5FN83_WHEAT]	14.16	1	51.3819	4.729	0.851936	0.872507	0.862092	0.676762	0.676796	0.71422	1.25088	0.000234797
W5FPN2	Uncharacterized protein OS=Triticum aestivum PE=3 SV=1 - [W5FPN2_WHEAT]	67.04	1	48.0564	5.68115	1.00438	1.00291	1.05476	1.31173	1.29065	1.17532	0.810559	0.00642389
W5FPR0	Uncharacterized protein OS=Triticum aestivum PE=4 SV=1 - [W5FPR0_WHEAT]	31.86	5	22.9355	7.63525	0.848725	0.840638	0.892858	1.05853	1.09414	1.07872	0.799105	0.000355105
W5FSA9	Uncharacterized protein OS=Triticum aestivum PE=3 SV=1 - [W5FSA9_WHEAT]	17.41	5	27.5059	6.354	0.54853	0.627608	0.638574	1.6543	1.66377	1.57043	0.371221	1.52798e-05
W5FV33	Uncharacterized protein OS=Triticum aestivum PE=3 SV=1 - [W5FV33_WHEAT]	32.68	5	43.3897	7.98682	1.16572	1.14117	1.28455	0.742989	0.804171	0.688621	1.60635	0.00123339
W5FV41	Uncharacterized protein OS=Triticum aestivum PE=3 SV=1 - [W5FV41_WHEAT]	25.42	7	46.8068	5.92236	0.8417	0.893182	0.929494	1.1578	1.0457	1.13286	0.798586	0.00619283
W5FVE9	Uncharacterized protein OS=Triticum aestivum PE=4 SV=1 - [W5FVE9_WHEAT]	7.14	2	36.0304	5.16064	1.03227	0.926857	0.996374	1.2766	1.14288	1.29405	0.795872	0.0113244
W5FVL9	Uncharacterized protein OS=Triticum aestivum PE=4 SV=1 - [W5FVL9_WHEAT]	27.92	1	21.4165	5.22412	0.88096	0.914926	0.951889	1.1713	1.18739	1.19935	0.772272	0.000254429
W5FW85	Uncharacterized protein OS=Triticum aestivum PE=4 SV=1 - [W5FW85_WHEAT]	23.44	1	14.3614	6.52197	1.09798	1.14902	1.12105	0.824944	0.784935	0.851349	1.36844	0.000240131
W5FYI9	Uncharacterized protein OS=Triticum aestivum PE=4 SV=1 - [W5FYI9_WHEAT]	11.72	4	29.9458	8.80713	1.13901	1.1157	1.0967	0.881086	0.89241	0.918248	1.24507	0.000181131
W5FYW3	Uncharacterized protein (Fragment) OS=Triticum aestivum PE=4 SV=1 - [W5FYW3_WHEAT]	26.79	2	43.9674	10.6235	1.2713	1.23009	1.20019	0.921095	0.919935	0.895555	1.35263	0.000132695
W5FZ59	Uncharacterized protein OS=Triticum aestivum PE=3 SV=1 - [W5FZ59_WHEAT]	48.03	1	17.6674	10.7407	0.866873	0.886607	0.850892	1.09995	0.997363	1.04137	0.829767	0.0047972
W5G4P1	Uncharacterized protein OS=Triticum aestivum PE=4 SV=1 - [W5G4P1_WHEAT]	12.4	1	12.3523	5.45264	0.743728	0.785874	0.863456	1.00246	0.912987	0.993543	0.822642	0.018965
W5G4R7	Uncharacterized protein OS=Triticum aestivum PE=4 SV=1 - [W5G4R7_WHEAT]	25	6	72.4453	7.7085	1.07447	1.10961	1.06512	0.80237	0.897225	0.86725	1.26583	0.00185897
W5G6K8	Uncharacterized protein OS=Triticum aestivum PE=3 SV=1 - [W5G6K8_WHEAT]	31.23	4	38.8932	5.33838	1.10083	1.07162	1.07886	0.847996	0.831687	0.818405	1.30152	3.35991e-05
W5G7V4	Uncharacterized protein OS=Triticum aestivum PE=3 SV=1 - [W5G7V4_WHEAT]	25.34	8	40.2326	7.88428	0.954288	1.00111	0.910939	1.13658	1.14399	1.2085	0.821518	0.00389776
W5G990	Uncharacterized protein OS=Triticum aestivum PE=4 SV=1 - [W5G990_WHEAT]	56.91	4	14.1116	9.89111	0.958763	0.850992	0.936572	1.09159	1.34293	1.16312	0.763368	0.0254721
W5GAC6	Annexin OS=Triticum aestivum PE=3 SV=1 - [W5GAC6_WHEAT]	23.17	4	35.3663	6.56592	0.995111	0.979991	0.966405	1.29725	1.11042	1.12985	0.831517	0.0294382
W5GAL2	Uncharacterized protein OS=Triticum aestivum PE=4 SV=1 - [W5GAL2_WHEAT]	28.76	3	16.5074	7.86963	1.07548	1.05743	1.06029	0.814113	0.817004	0.794032	1.31671	9.66711e-06
W5GC21	Uncharacterized protein OS=Triticum aestivum PE=4 SV=1 - [W5GC21_WHEAT]	4.24	2	53.8582	5.35107	1.16643	1.05531	1.10883	0.796465	0.892011	0.916113	1.27873	0.00761322
W5GCJ5	Uncharacterized protein (Fragment) OS=Triticum aestivum PE=4 SV=1 - [W5GCJ5_WHEAT]	26.67	4	34.0838	9.56885	1.19451	1.17381	1.21933	0.997883	0.897685	0.951726	1.26002	0.00148663
W5GE21	Uncharacterized protein OS=Triticum aestivum PE=4 SV=1 - [W5GE21_WHEAT]	9.24	3	38.8066	8.08936	1.10493	1.09854	1.09786	0.84052	0.827577	0.937976	1.26678	0.00267392
W5GEJ9	Uncharacterized protein (Fragment) OS=Triticum aestivum PE=3 SV=1 - [W5GEJ9_WHEAT]	49.23	1	14.3104	7.41553	0.561319	0.610373	0.620924	1.30594	1.69487	1.27413	0.419331	0.00373916
W5GH17	Uncharacterized protein OS=Triticum aestivum PE=3 SV=1 - [W5GH17_WHEAT]	26.14	8	28.8356	7.50342	0.832428	0.765696	0.817428	1.18763	1.24544	1.24529	0.656692	0.000112641
W5GTT2	Uncharacterized protein OS=Triticum aestivum PE=3 SV=1 - [W5GTT2_WHEAT]	8.27	1	27.7322	6.72705	0.989304	1.0108	0.980419	0.765894	0.796131	0.89897	1.2111	0.0137422
W5GU64	Uncharacterized protein OS=Triticum aestivum PE=3 SV=1 - [W5GU64_WHEAT]	23.24	6	46.561	8.44092	1.27953	1.08214	1.21986	0.916483	0.88219	0.973373	1.29202	0.013672
W5GV49	Uncharacterized protein OS=Triticum aestivum PE=4 SV=1 - [W5GV49_WHEAT]	11.3	3	25.3471	8.19189	1.07944	1.182	1.02893	0.82312	0.783806	0.864451	1.33139	0.00574869
W5GVB1	Uncharacterized protein (Fragment) OS=Triticum aestivum PE=4 SV=1 - [W5GVB1_WHEAT]	9.67	3	37.1448	8.22119	0.850499	0.783679	0.779876	1.01164	1.07397	0.998214	0.782812	0.00241201
W5GVR2	Uncharacterized protein OS=Triticum aestivum PE=4 SV=1 - [W5GVR2_WHEAT]	49.77	6	24.4543	10.0815	0.904905	0.93981	0.97756	1.12163	1.15209	1.13433	0.828119	0.00101446
W5GVY4	Uncharacterized protein OS=Triticum aestivum PE=4 SV=1 - [W5GVY4_WHEAT]	61.21	9	17.7884	8.83643	0.839529	0.880763	0.844919	1.07777	1.08252	1.08973	0.789292	6.96243e-05
W5GW56	Uncharacterized protein OS=Triticum aestivum PE=3 SV=1 - [W5GW56_WHEAT]	43.37	5	9.10782	10.1548	0.700618	0.610741	0.686898	1.20398	1.37982	1.15556	0.534385	0.00140181
W5GXA5	Uncharacterized protein OS=Triticum aestivum PE=3 SV=1 - [W5GXA5_WHEAT]	1.19	1	104.234	6.1001	0.84441	0.851338	0.873891	1.21343	1.20466	1.16457	0.717243	4.22756e-05
W5GXW1	Uncharacterized protein (Fragment) OS=Triticum aestivum PE=4 SV=1 - [W5GXW1_WHEAT]	10.67	1	8.2081	5.2876	0.741678	0.740113	0.782318	1.03464	1.02171	1.07236	0.723655	0.000149562
W5GZ58	Uncharacterized protein OS=Triticum aestivum PE=4 SV=1 - [W5GZ58_WHEAT]	5.28	1	38.4454	5.32568	0.910295	0.926027	0.860458	1.11505	1.05422	1.23036	0.793254	0.0133014
W5H1N6	Endoglucanase OS=Triticum aestivum PE=3 SV=1 - [W5H1N6_WHEAT]	33.22	4	31.5614	8.83643	1.0256	1.00289	1.03581	0.891652	0.849779	0.788273	1.21133	0.00484411
W5H208	40S ribosomal protein S24 OS=Triticum aestivum PE=3 SV=1 - [W5H208_WHEAT]	30.66	1	15.7058	10.7114	0.90453	1.00885	0.960725	1.16153	1.20986	1.12453	0.822129	0.00601277
W5H3A8	Uncharacterized protein OS=Triticum aestivum PE=4 SV=1 - [W5H3A8_WHEAT]	30.69	1	39.7998	4.84326	0.863907	0.99847	0.892773	1.14626	1.15859	1.11545	0.805532	0.00664167
W5H3F8	Uncharacterized protein OS=Triticum aestivum PE=3 SV=1 - [W5H3F8_WHEAT]	27.25	15	100.753	5.65576	0.871397	0.821774	0.885985	1.08685	1.14191	1.10269	0.774184	0.000591161
W5H3V3	Carboxypeptidase OS=Triticum aestivum PE=3 SV=1 - [W5H3V3_WHEAT]	7.64	3	50.1226	6.31592	1.40727	1.40321	1.41781	0.803097	0.844677	0.804048	1.72455	2.07745e-06
W5H4U4	Uncharacterized protein OS=Triticum aestivum PE=3 SV=1 - [W5H4U4_WHEAT]	40.14	3	29.6302	8.27979	1.11805	1.13887	1.12508	0.899302	1.02709	0.886372	1.20237	0.013845
W5H806	Uncharacterized protein OS=Triticum aestivum PE=4 SV=1 - [W5H806_WHEAT]	10.57	1	13.943	6.0874	0.988183	1.01241	0.977513	0.782549	0.741339	0.784572	1.29008	0.000215912
W5H9E2	Uncharacterized protein OS=Triticum aestivum PE=4 SV=1 - [W5H9E2_WHEAT]	10.41	1	23.8471	4.75439	0.938693	0.885787	0.925349	1.16997	1.15327	1.08459	0.806914	0.0019996
W5HA40	Uncharacterized protein OS=Triticum aestivum PE=4 SV=1 - [W5HA40_WHEAT]	47.97	9	89.8146	6.72705	1.04984	1.03122	1.08931	0.875415	0.928923	0.832308	1.20242	0.00558645
W5HAQ8	Uncharacterized protein OS=Triticum aestivum PE=4 SV=1 - [W5HAQ8_WHEAT]	29.37	1	13.5758	8.49951	1.34666	1.46556	1.50553	0.901304	0.886807	0.835624	1.64565	0.000399196
W5HDP4	Uncharacterized protein OS=Triticum aestivum PE=3 SV=1 - [W5HDP4_WHEAT]	53.68	3	63.9048	5.65576	0.755063	0.850557	0.773621	1.09342	0.897548	0.978177	0.801322	0.0370556
W5HIB6	Defensin OS=Triticum aestivum GN=PDF23 PE=2 SV=1 - [W5HIB6_WHEAT]	32.43	2	8.0489	8.33838	1.23849	1.29133	1.24951	0.919149	0.894879	0.952561	1.36606	0.000129868
W5HIC4	Uncharacterized protein OS=Triticum aestivum PE=4 SV=1 - [W5HIC4_WHEAT]	59.89	4	19.7696	5.80811	0.805491	0.860054	0.852796	1.21544	1.25312	1.24621	0.677928	4.24439e-05
W5HNQ2	Uncharacterized protein OS=Triticum aestivum PE=3 SV=1 - [W5HNQ2_WHEAT]	41.2	4	82.4245	4.93213	0.877102	0.836934	0.903215	1.226	1.16542	1.11311	0.746817	0.00145309
W5HP96	Uncharacterized protein OS=Triticum aestivum PE=4 SV=1 - [W5HP96_WHEAT]	30.04	6	25.21	6.25244	0.777564	0.97085	0.860407	1.20112	1.15031	1.17002	0.740836	0.00628242
W5HQ71	Uncharacterized protein OS=Triticum aestivum PE=4 SV=1 - [W5HQ71_WHEAT]	95.35	1	4.75422	4.32275	0.672601	0.797552	0.672278	0.919888	1.02785	0.940297	0.741831	0.00953854
W5HS46	Uncharacterized protein OS=Triticum aestivum PE=4 SV=1 - [W5HS46_WHEAT]	6.67	1	28.3049	8.79248	1.34948	1.3109	1.37516	0.909895	0.935946	0.885932	1.47726	5.12311e-05
W5HSJ6	Uncharacterized protein OS=Triticum aestivum PE=4 SV=1 - [W5HSJ6_WHEAT]	42.3	18	50.5927	6.62451	1.12823	1.07318	1.08718	0.886801	0.905069	0.894061	1.22438	0.000317896
W5HTG2	Defective in cullin neddylation protein OS=Triticum aestivum PE=4 SV=1 - [W5HTG2_WHEAT]	26.8	4	18.2601	5.64307	1.05322	1.0658	1.01731	0.866876	0.825624	0.862488	1.22753	0.000581411
W5HXE0	Uncharacterized protein OS=Triticum aestivum PE=4 SV=1 - [W5HXE0_WHEAT]	51.55	7	10.5319	5.22412	1.14399	1.11754	1.09932	0.937289	0.942485	0.914235	1.20288	0.000266916
W5HXK8	Uncharacterized protein (Fragment) OS=Triticum aestivum PE=4 SV=1 - [W5HXK8_WHEAT]	12.89	4	38.4252	8.86572	0.873802	0.887258	0.861738	1.15693	1.17054	1.12335	0.760051	6.37251e-05
W5HXV0	Uncharacterized protein OS=Triticum aestivum PE=4 SV=1 - [W5HXV0_WHEAT]	23.81	4	35.528	5.21143	1.12631	1.22231	1.15105	0.885445	0.809364	0.916741	1.34008	0.00232246
W5HXW2	Uncharacterized protein OS=Triticum aestivum PE=4 SV=1 - [W5HXW2_WHEAT]	14.89	8	55.497	5.59229	1.09418	1.08681	1.09821	0.936434	0.868818	0.911546	1.20701	0.000724964
W5HY83	Uncharacterized protein OS=Triticum aestivum PE=4 SV=1 - [W5HY83_WHEAT]	6.2	1	14.057	7.95752	1.26713	1.2186	1.19023	1.00254	0.893878	1.02509	1.25823	0.00558008
W5HYP0	Uncharacterized protein OS=Triticum aestivum PE=4 SV=1 - [W5HYP0_WHEAT]	41.09	1	72.164	4.90674	0.770461	0.810997	0.902368	1.14679	1.12415	1.1255	0.731304	0.00155809
W5HYR6	Uncharacterized protein OS=Triticum aestivum PE=4 SV=1 - [W5HYR6_WHEAT]	6.64	3	108.8	6.23975	1.04872	0.947619	1.01072	0.813702	0.782767	0.867933	1.22019	0.00939132
W5I1A7	Uncharacterized protein OS=Triticum aestivum PE=4 SV=1 - [W5I1A7_WHEAT]	31.98	5	22.4964	6.3667	1.15162	1.11883	1.10623	0.800853	0.837595	0.81086	1.37863	5.91996e-05
W5I1C6	Uncharacterized protein OS=Triticum aestivum PE=3 SV=1 - [W5I1C6_WHEAT]	10.08	3	40.6264	5.16064	0.872565	0.92408	0.932015	0.697203	0.658463	0.623556	1.37865	0.000906374
W5I2S5	Uncharacterized protein OS=Triticum aestivum PE=3 SV=1 - [W5I2S5_WHEAT]	9.26	4	54.218	7.57666	0.903154	0.873057	0.928283	0.719358	0.613681	0.75253	1.29677	0.00999607
W5I3S0	Uncharacterized protein OS=Triticum aestivum PE=3 SV=1 - [W5I3S0_WHEAT]	31.06	8	34.1149	8.41162	1.2666	1.0972	1.10176	0.901337	0.856192	0.900766	1.30368	0.00956128
W5I5H4	Uncharacterized protein OS=Triticum aestivum PE=4 SV=1 - [W5I5H4_WHEAT]	14.89	2	15.5991	9.5542	1.26996	1.16088	1.35851	0.753194	0.734823	0.786968	1.66566	0.00103525
W5I7S7	Uncharacterized protein (Fragment) OS=Triticum aestivum PE=4 SV=1 - [W5I7S7_WHEAT]	41.98	4	27.1602	5.50342	1.1925	1.33397	1.30629	0.939889	0.899493	0.979458	1.35969	0.00232704
W5I866	Uncharacterized protein OS=Triticum aestivum PE=4 SV=1 - [W5I866_WHEAT]	34.61	1	88.8679	6.26514	1.31788	1.20881	1.29628	1.06983	0.995612	0.985948	1.25287	0.00379166
W5I9U0	Uncharacterized protein (Fragment) OS=Triticum aestivum PE=3 SV=1 - [W5I9U0_WHEAT]	14.22	3	21.4664	5.49072	0.878213	0.822157	0.825809	1.20335	1.18203	1.16271	0.711983	9.40749e-05
W8SMG8	HSP40 (Fragment) OS=Triticum aestivum PE=2 SV=1 - [W8SMG8_WHEAT]	32.05	9	38.8157	8.92432	0.846649	0.684695	0.835324	1.24306	1.07704	1.1458	0.682844	0.00670295
