# Supplementary material for: Differential effects of a post-anthesis heat stress on wheat (Triticum aestivum L.) grain proteome determined by iTRAQ
Source: Sci Rep. 2017 Jun 14;7:3468. doi: 10.1038/s41598-017-03860-0 (PMC5471245; doi:10.1038/s41598-017-03860-0)
Supplement: Supplementary file 3 — Supplementary data 3 [file 41598_2017_3860_MOESM3_ESM.xls]

## Sheet: TopBlastHits
Sequence name	Sequence desc.	Sequence length	Hit desc.	Hit ACC	E-Value	Similarity	Bit-Score	Alignment length	Positives
Q0Q5E3	globulin 1	229	gi|110341790|gb|ABG68030.1|globulin 1 [Triticum aestivum]	ABG68030	6.57577e-111	100	330.102	229	229
H6U7Z0	puroindoline b	150	gi|376372851|gb|AFB35608.1|PINB-2v3-4 [Triticum aestivum] >gi|384474676|emb|CCH14736.1| puroindoline b [Aegilops longissima]	AFB35608	2.79096e-80	100	245.743	132	132
W4ZXQ1	endosperm transfer cell specific pr60 precursor	107	gi|474253291|gb|EMS60276.1|hypothetical protein TRIUR3_15065 [Triticum urartu]	EMS60276	1.01457e-66	93	207.994	107	100
R9XV62	gamma-gliadin	303	gi|260401177|gb|ACX37114.1|gamma gliadin [Triticum aestivum]	ACX37114	5.17532e-55	95	190.66	151	144
Q9SBB7	heat-shock protein	243	gi|4028569|gb|AAC96315.1|heat shock protein HSP26 [Triticum aestivum] >gi|307950823|gb|ADN97108.1| chloroplast small heat shock protein [Triticum aestivum]	AAC96315	3.25044e-117	100	347.051	243	243
W5HS46	hypothetical protein F775_00398	255	gi|475558893|gb|EMT13200.1|hypothetical protein F775_00398 [Aegilops tauschii]	EMT13200	5.78946e-103	63	317.005	289	183
W5HAQ8	hypothetical protein TRIUR3_11086	126	gi|474404631|gb|EMS66383.1|hypothetical protein TRIUR3_11086 [Triticum urartu]	EMS66383	8.97574e-78	97	237.654	126	123
W5I5H4	stem 28 kda glycoprotein	141	gi|473808027|gb|EMS46715.1|Stem 28 kDa glycoprotein [Triticum urartu]	EMS46715	1.84905e-89	96	273.092	140	135
W5F764	polygalacturonase-like isoform x2	282	gi|475599570|gb|EMT24271.1|Polygalacturonase [Aegilops tauschii]	EMT24271	2.46421e-129	74	385.956	326	242
W5B755	manganese superoxide dismutase	104	gi|1621627|gb|AAB68035.1|manganese superoxide dismutase [Triticum aestivum]	AAB68035	2.39346e-40	97	144.436	72	70
W5I7S7	bifunctional epoxide hydrolase 2-like	243	gi|475498929|gb|EMT04118.1|hypothetical protein F775_13984 [Aegilops tauschii]	EMT04118	1.81168e-173	100	493.041	243	243
W5EU17	aspartic proteinase nepenthesin-1	451	gi|514769652|ref|XP_004966800.1|PREDICTED: uncharacterized protein LOC101782017 [Setaria italica]	XP_004966800	2.87446e-125	60	384.03	470	286
W5FV33	polygalacturonase adpg1-like	410	gi|475599570|gb|EMT24271.1|Polygalacturonase [Aegilops tauschii]	EMT24271	0	99	790.801	386	385
W5DIP6	pyruvate decarboxylase 1	68	gi|475495346|gb|EMT03835.1|Pyruvate decarboxylase isozyme 1 [Aegilops tauschii]	EMT03835	2.59803e-30	100	119.013	68	68
W5C0E4	o-methyltransferase family expressed	100	gi|475618415|gb|EMT30442.1|O-methyltransferase ZRP4 [Aegilops tauschii]	EMT30442	3.39711e-51	100	175.637	100	100
W5FA12	lamin-like protein	188	gi|474370940|gb|EMS63867.1|Early nodulin-like protein 1 [Triticum urartu]	EMS63867	1.37169e-100	96	300.827	161	156
W5F620	alpha-galactosidase expressed	402	gi|357146802|ref|XP_003574116.1|PREDICTED: alpha-galactosidase [Brachypodium distachyon]	XP_003574116	0	94	689.108	366	346
W5CXB8	methionyl-trna synthetase	411	gi|669030282|emb|CDM84758.1|unnamed protein product [Triticum aestivum]	CDM84758	0	100	748.043	411	411
W5FPN2	enolase	446	gi|326493636|dbj|BAJ85279.1|predicted protein [Hordeum vulgare subsp. vulgare]	BAJ85279	0	100	917.916	446	446
W5HY83	hypothetical protein F775_27143	129	gi|475511304|gb|EMT05379.1|hypothetical protein F775_27143 [Aegilops tauschii]	EMT05379	1.35737e-70	100	219.55	129	129
W5I866	sucrose synthase	783	gi|672443604|gb|AIJ28960.1|sucrose synthase [Manihot esculenta subsp. flabellifolia]	AIJ28960	0	83	1195.65	805	669
W5HXE0	seed maturation protein	97	gi|475585536|gb|EMT20079.1|hypothetical protein F775_43732 [Aegilops tauschii]	EMT20079	7.20419e-50	100	164.081	80	80
W5BZP4	leucoanthocyanidin reductase	103	gi|475535190|gb|EMT08703.1|Leucoanthocyanidin reductase [Aegilops tauschii]	EMT08703	1.06039e-52	98	179.489	92	91
W5F7X4	alpha-n-acetylglucosaminidase isoform x1	806	gi|357112065|ref|XP_003557830.1|PREDICTED: alpha-N-acetylglucosaminidase isoform X1 [Brachypodium distachyon]	XP_003557830	0	95	1406.35	757	721
W5EU16	cysteine proteinase inhibitor 8	127	gi|475526777|gb|EMT07360.1|Cysteine proteinase inhibitor 8 [Aegilops tauschii]	EMT07360	6.45161e-67	100	209.92	104	104
W5HIB6	defensin tk-amp-d4	74	gi|474073830|gb|EMS54457.1|Defensin Tk-AMP-D4 [Triticum urartu] >gi|641739953|gb|AIA67008.1| defensin [Triticum aestivum]	EMS54457	3.61749e-36	100	127.487	74	74
W5H3V3	serine carboxypeptidase 3	445	gi|326497685|dbj|BAK05932.1|predicted protein [Hordeum vulgare subsp. vulgare] >gi|326533236|dbj|BAJ93590.1| predicted protein [Hordeum vulgare subsp. vulgare]	BAK05932	0	93	834.328	434	407
W5GE21	disulfide oxidoreductase electron carrier oxidoreductase	357	gi|474069280|gb|EMS54252.1|Apoptosis-inducing factor-like protein A [Triticum urartu]	EMS54252	0	99	649.818	333	332
W5FIF6	harpin-induced family	225	gi|326515580|dbj|BAK07036.1|predicted protein [Hordeum vulgare subsp. vulgare]	BAK07036	5.57561e-108	95	322.013	225	214
W5BZZ2	60s ribosomal protein l5-2	301	gi|360042516|gb|AEV92989.1|60S ribosomal protein L5 [Triticum aestivum]	AEV92989	0	99	551.592	301	300
W5GU64	mannan endo- -beta-mannosidase 9	426	gi|326531300|dbj|BAK05001.1|predicted protein [Hordeum vulgare subsp. vulgare]	BAK05001	0	92	747.273	427	397
W5FYW3	sarcosine oxidase	418	gi|475448132|gb|EMT01617.1|Putative sarcosine oxidase [Aegilops tauschii]	EMT01617	3.29097e-159	100	461.84	224	224
W5GC21	kinesin light chain-like protein	495	gi|326529441|dbj|BAK04667.1|predicted protein [Hordeum vulgare subsp. vulgare]	BAK04667	0	95	902.894	495	474
W5DDU2	cysteine proteinase inhibitor	85	gi|222101569|gb|ACM43995.1|cysteine proteinase inhibitor [Triticum aestivum]	ACM43995	1.61653e-51	98	167.933	85	84
W5DAS1	fructose-bisphosphate aldolase cytoplasmic isozyme	67	gi|18496065|emb|CAD12665.1|putative fructose 1-,6-biphosphate aldolase [Triticum aestivum]	CAD12665	2.52921e-38	100	138.658	67	67
Q8RW03	glutathione transferase	222	gi|20067417|emb|CAC94002.1|glutathione transferase [Triticum aestivum]	CAC94002	5.49641e-146	100	418.313	222	222
W5AEQ8	late embryogenesis abundant protein	155	gi|199582495|gb|ACH89910.1|late embryogenesis abundant protein [Hordeum vulgare subsp. vulgare]	ACH89910	5.5327e-21	97	95.1301	46	45
W5GCJ5	iq calmodulin-binding motif family protein	300	gi|475493181|gb|EMT03693.1|hypothetical protein F775_30458 [Aegilops tauschii]	EMT03693	2.12275e-118	79	355.14	282	224
W4ZXM1	late embryogenesis abundant	136	gi|326497957|dbj|BAJ94841.1|predicted protein [Hordeum vulgare subsp. vulgare]	BAJ94841	3.17547e-46	99	157.918	121	120
W5BFR7	endoglucanase 11-like	496	gi|452891029|gb|AGG19088.1|cellulase [Hordeum vulgare subsp. vulgare]	AGG19088	0	96	842.417	481	466
W5BTN0	beach domain-containing protein lvsc-like	2792	gi|721693418|ref|XP_010240224.1|PREDICTED: BEACH domain-containing protein lvsC [Brachypodium distachyon]	XP_010240224	0	94	4578.85	2800	2647
W5FW85	cinnamoyl- reductase	128	gi|475594613|gb|EMT22744.1|Dihydroflavonol-4-reductase [Aegilops tauschii]	EMT22744	1.46581e-88	99	268.855	128	127
Q8W3X1	low-molecular-weight glutenin partial	371	gi|17425174|dbj|BAB78742.1|low-molecular-weight glutenin subunit group 3 type II [Triticum aestivum]	BAB78742	5.71675e-50	100	182.956	169	169
A7L845	vacuolar-processing enzyme beta-isozyme	494	gi|154089581|gb|ABS57371.1|VPE1 [Triticum aestivum]	ABS57371	0	100	1003.05	494	494
W5AT94	fk506-binding protein 2-like	209	gi|474241366|gb|EMS59800.1|hypothetical protein TRIUR3_18331 [Triticum urartu]	EMS59800	6.54229e-104	97	310.842	215	209
W5CP58	leucyl-trna cytoplasmic	1094	gi|669028672|emb|CDM82560.1|unnamed protein product [Triticum aestivum]	CDM82560	0	100	2088.92	1094	1094
A0T1D6	polyphenol oxidase	577	gi|118136332|gb|ABK62804.1|polyphenol oxidase [Triticum aestivum]	ABK62804	0	100	935.636	577	577
W5EJS7	embryonic protein dc-8-like	396	gi|475550816|gb|EMT11521.1|hypothetical protein F775_17917 [Aegilops tauschii]	EMT11521	8.20467e-35	99	142.895	104	103
D3JCC7	elicitor-responsive protein 3-like	144	gi|285028876|gb|ADC34699.1|elicitor responsive gene 3 [Triticum aestivum]	ADC34699	2.84716e-88	100	265.774	144	144
W5FYI9	senescence-associated protein dh	273	gi|475508760|gb|EMT05126.1|hypothetical protein F775_30220 [Aegilops tauschii]	EMT05126	2.14351e-164	96	469.159	273	264
W5F9D8	tpa: sarcosine oxidase	84	gi|226495535|ref|NP_001149835.1|LOC100283462 [Zea mays] >gi|195634941|gb|ACG36939.1| sarcosine oxidase [Zea mays]	NP_001149835	3.56265e-26	88	108.612	86	76
V9LSL7	calcineurin b-like protein 3	225	gi|405113240|gb|AFR90210.1|calcineurin B-like protein 3 [Triticum aestivum]	AFR90210	1.02871e-161	100	458.373	225	225
W5EDL6	protein casp	678	gi|474193933|gb|EMS58281.1|Protein CASP [Triticum urartu]	EMS58281	0	99	1127.08	650	649
M1NQE5	obg-like atpase 1	257	gi|451798944|gb|AGF69175.1|putative GTP-binding protein, partial [Triticum aestivum]	AGF69175	0	100	528.865	257	257
Q43691	trypsin inhibitor	121	gi|3913903|sp|Q43691.1|IACX2_WHEATRecName: Full=Trypsin/alpha-amylase inhibitor CMX2; AltName: Full=ITRL-2; Flags: Precursor [Triticum aestivum] >gi|640019|emb|CAA53281.1| CMx [Triticum aestivum]	Q43691	3.71245e-65	100	204.912	121	121
W5B5R3	sucrose synthase 2	816	gi|474393599|gb|EMS65561.1|Sucrose synthase 2 [Triticum urartu]	EMS65561	0	99	1701.8	816	815
G8AD57	ent-kaurene oxidase	511	gi|326367356|gb|ADZ55284.1|ent-kaurene oxidase [Triticum aestivum]	ADZ55284	0	100	989.178	471	471
W5C5X0	peroxidase 2	313	gi|473960762|gb|EMS51084.1|Peroxidase 2 [Triticum urartu]	EMS51084	0	99	577.015	313	312
Q4W1G0	somatic embryogenesis receptor kinase 2-like	137	gi|66840996|emb|CAI64397.1|putative leucine-rich repeat protein [Triticum aestivum]	CAI64397	2.29455e-94	100	280.411	137	137
W5A2C3	cold regulated protein	199	gi|26017213|dbj|BAC41494.1|cold regulated protein [Triticum aestivum]	BAC41494	3.78969e-100	97	298.901	165	161
W5C6D4	zinc- peroxisomal	91	gi|475592068|gb|EMT21970.1|Insulin-degrading enzyme [Aegilops tauschii]	EMT21970	2.94856e-41	100	148.673	69	69
W5D3J8	beta- -glucanase	362	gi|669029342|emb|CDM83513.1|unnamed protein product [Triticum aestivum]	CDM83513	0	100	639.417	358	358
W5GAL2	limit dextrinase inhibitor	153	gi|1771785|emb|CAA68248.1|PUP88 protein; member of trypsin/a-amylase inhibitors family from cereals [Triticum aestivum] >gi|475614485|gb|EMT29097.1| Alpha-amylase/trypsin inhibitor [Aegilops tauschii]	CAA68248	6.95521e-85	97	257.684	153	149
W5CPL2	protein srg1	259	gi|669030791|emb|CDM85453.1|unnamed protein product [Triticum aestivum]	CDM85453	0	100	535.028	259	259
W4ZPQ1	40s ribosomal protein s17-4	143	gi|474389635|gb|EMS65249.1|40S ribosomal protein S17-4 [Triticum urartu]	EMS65249	7.25209e-99	100	292.352	143	143
W5BDM2	heat shock cognate 70 kda protein 1	647	gi|474012573|gb|EMS52605.1|Heat shock cognate 70 kDa protein 1 [Triticum urartu]	EMS52605	0	100	1241.1	647	647
W5H208	40s ribosomal protein s24	137	gi|326492650|dbj|BAJ90181.1|predicted protein [Hordeum vulgare subsp. vulgare]	BAJ90181	3.44416e-84	100	254.603	126	126
P02276	histone h2a	151	gi|121974|sp|P02276.1|H2A2_WHEATRecName: Full=Histone H2A.2.1 [Triticum aestivum]	P02276	1.35807e-55	100	182.956	123	123
W5ECX3	hypothetical protein F775_31008	74	gi|475592776|gb|EMT22186.1|hypothetical protein F775_31008 [Aegilops tauschii]	EMT22186	2.16521e-42	98	148.288	74	73
W5HXV0	scrk2_orysj ame: full=fructokinase-2 ame: full=fructokinase ii ame: full=	336	gi|475536281|gb|EMT08894.1|hypothetical protein F775_32009 [Aegilops tauschii]	EMT08894	0	100	624.78	315	315
W5HXW2	vacuolar sorting receptor 7 precursor	497	gi|326526325|dbj|BAJ97179.1|predicted protein [Hordeum vulgare subsp. vulgare]	BAJ97179	0	99	1023.46	497	493
W5H4U4	protein brittle- chloroplastic amyloplastic	279	gi|475575596|gb|EMT17313.1|Protein brittle-1, chloroplastic/amyloplastic [Aegilops tauschii]	EMT17313	0	97	535.798	285	279
W5AJX0	hexokinase 5	363	gi|326526127|dbj|BAJ93240.1|predicted protein [Hordeum vulgare subsp. vulgare] >gi|327555171|gb|AEB00841.1| hexokinase 5 [Hordeum vulgare subsp. vulgare]	BAJ93240	0	99	709.138	362	360
W5FF37	-trehalose-phosphate synthase	891	gi|475622400|gb|EMT31860.1|Alpha,alpha-trehalose-phosphate synthase (UDP-forming) 6 [Aegilops tauschii]	EMT31860	0	95	1699.1	897	857
W5FVE9	armadillo beta-catenin-like repeat family protein	336	gi|475446190|gb|EMT01557.1|Hsp70 nucleotide exchange factor fes1 [Aegilops tauschii]	EMT01557	0	92	582.793	349	324
W5EGU4	heat shock 70 kda mitochondrial	672	gi|475558544|gb|EMT13117.1|Heat shock 70 kDa protein, mitochondrial [Aegilops tauschii]	EMT13117	0	100	1278.46	628	628
W5BJN8	plasma membrane intrinsic protein	290	gi|166197631|dbj|BAG06231.1|plasma membrane intrinsic protein [Hordeum vulgare] >gi|326489193|dbj|BAK01580.1| predicted protein [Hordeum vulgare subsp. vulgare] >gi|326492237|dbj|BAK01902.1| predicted protein [Hordeum vulgare subsp. vulgare]	BAG06231	0	100	548.125	290	290
W5ES17	vacuolar-sorting receptor 1	625	gi|475599592|gb|EMT24279.1|Vacuolar-sorting receptor 1 [Aegilops tauschii]	EMT24279	0	100	1225.69	606	606
W5I1A7	bet v i allergen-like	197	gi|475510561|gb|EMT05290.1|hypothetical protein F775_08513 [Aegilops tauschii]	EMT05290	3.23505e-143	100	409.453	197	197
B8YDB8	phytoene chloroplastic chromoplastic	576	gi|219814635|gb|ACL36586.1|phytoene desaturase [Triticum aestivum]	ACL36586	0	100	1174.46	576	576
W5E825	heat shock 70 kda mitochondrial	677	gi|475558544|gb|EMT13117.1|Heat shock 70 kDa protein, mitochondrial [Aegilops tauschii]	EMT13117	0	98	1196.42	628	621
W5AUD8	alanine aminotransferase 2	479	gi|474195824|gb|EMS58349.1|Alanine aminotransferase 2 [Triticum urartu]	EMS58349	0	99	979.548	478	474
W4ZRH9	adp-glucose pyrophosphorylase large subunit	522	gi|1707930|sp|P12299.2|GLGL2_WHEATRecName: Full=Glucose-1-phosphate adenylyltransferase large subunit, chloroplastic/amyloplastic; AltName: Full=ADP-glucose pyrophosphorylase; AltName: Full=ADP-glucose synthase; AltName: Full=AGPase S; AltName: Full=Alpha-D-glucose-1-phosphate adenyl transferase; Flags: Precursor [Triticum aestivum] >gi|995746|emb|CAA79980.1| ADP-glucose pyrophosphorylase large s…	P12299	0	99	1081.63	522	520
Q76ME3	adp-ribosylation factor 2	181	gi|115464585|ref|NP_001055892.1|Os05g0489600 [Oryza sativa Japonica Group] >gi|242090913|ref|XP_002441289.1| hypothetical protein SORBIDRAFT_09g023880 [Sorghum bicolor] >gi|514748725|ref|XP_004961688.1| PREDICTED: ADP-ribosylation factor 2-like [Setaria italica] >gi|573914440|ref|XP_006644888.1| PREDICTED: ADP-ribosylation factor 2-like [Oryza brachyantha] >gi|573944438|ref|XP_006654568.1| PREDIC…	NP_001055892	1.4433e-130	100	375.941	181	181
W5DL10	glutamyl-trna cytoplasmic	718	gi|669028837|emb|CDM82780.1|unnamed protein product [Triticum aestivum]	CDM82780	0	99	1472.22	718	712
W5CPS2	obg-like atpase 1	349	gi|669030912|emb|CDM85617.1|unnamed protein product [Triticum aestivum]	CDM85617	0	98	707.212	349	344
G9DRA0	transcription factor divaricata-like	206	gi|359951774|gb|AEV91177.1|MYB-related protein [Triticum aestivum]	AEV91177	6.27658e-87	100	266.929	165	165
W5G990	60s ribosomal protein l31	123	gi|110590380|pdb|2GO5|6Chain 6, Structure Of Signal Recognition Particle Receptor (Sr) In Complex With Signal Recognition Particle (Srp) And Ribosome Nascent Chain Complex >gi|119390383|pdb|2J37|6 Chain 6, Model Of Mammalian Srp Bound To 80s Rncs >gi|326491923|dbj|BAJ98186.1| predicted protein [Hordeum vulgare subsp. vulgare] >gi|326498521|dbj|BAJ98688.1| predicted protein [Hordeum vulgare subsp.…	2GO5_6	1.0699e-69	100	216.853	123	123
W5HNQ2	endoplasmin-like protein	716	gi|475583569|gb|EMT19498.1|Endoplasmin-like protein [Aegilops tauschii]	EMT19498	0	99	1215.68	680	679
Q9SQG8	af092123_1pathogenesis-related protein 4	120	gi|6002595|gb|AAF00050.1|AF092123_1pathogenesis-related protein 4 [Triticum aestivum]	AAF00050	9.55711e-83	100	249.595	120	120
W5C595	ascorbate peroxidase	379	gi|475538008|gb|EMT09178.1|L-ascorbate peroxidase 2, cytosolic [Aegilops tauschii]	EMT09178	5.78877e-160	100	461.84	253	253
W5AIS4	alpha-galactosidase expressed	353	gi|357146802|ref|XP_003574116.1|PREDICTED: alpha-galactosidase [Brachypodium distachyon]	XP_003574116	0	96	678.322	353	339
H9AXB3	spz2b_wheat ame: full=serpin-z2b ame: full= 2b ame: full=wsz2b ame: full=wzs3	398	gi|379060943|gb|AFC89429.1|serpin-N3.2 [Triticum aestivum] >gi|475621781|gb|EMT31625.1| Serpin-Z2B [Aegilops tauschii]	AFC89429	0	100	781.556	398	398
W5BZX8	peptide methionine sulfoxide reductase	48	gi|326511033|dbj|BAJ91864.1|predicted protein [Hordeum vulgare subsp. vulgare] >gi|326512354|dbj|BAJ99532.1| predicted protein [Hordeum vulgare subsp. vulgare]	BAJ91864	3.8875e-25	97	101.293	48	47
W5GVR2	60s ribosomal protein l6	219	gi|475328017|gb|EMT00299.1|60S ribosomal protein L6 [Aegilops tauschii]	EMT00299	1.60301e-140	99	404.445	219	218
W5E0V5	oxysterol binding domain family protein	463	gi|326525927|dbj|BAJ93140.1|predicted protein [Hordeum vulgare subsp. vulgare]	BAJ93140	0	98	909.827	464	458
W5EVG5	annexin d5	272	gi|474253812|gb|EMS60321.1|Annexin D5 [Triticum urartu]	EMS60321	1.775e-177	91	504.982	296	272
W5AFV1	membrane steroid-binding protein 1	136	gi|475529271|gb|EMT07748.1|Membrane steroid-binding protein 2 [Aegilops tauschii]	EMT07748	3.01522e-66	100	212.231	136	136
W5G7V4	ornithine chloroplastic-like	371	gi|326497643|dbj|BAK05911.1|predicted protein [Hordeum vulgare subsp. vulgare]	BAK05911	0	98	650.973	371	366
D8LAL5	beta-expansin 1a expressed	274	gi|255091051|gb|ACU00680.1|putative protein [Triticum aestivum] >gi|300681587|emb|CBI75533.1| beta-expansin 1a precursor, putative, expressed [Triticum aestivum]	ACU00680	0	100	535.413	252	252
W5CPU5	translocon-associated protein subunit beta	193	gi|473793540|gb|EMS46378.1|Translocon-associated protein subunit beta [Triticum urartu]	EMS46378	1.86705e-109	98	323.168	177	175
W5A2Y2	target of rapamycin	784	gi|475571512|gb|EMT16272.1|Target of rapamycin [Aegilops tauschii]	EMT16272	0	99	1602.03	772	771
F4YWL9	60s ribosomal protein l21-2	164	gi|582044892|pdb|3J61|TChain T, Localization Of The Large Subunit Ribosomal Proteins Into A 5.5 A Cryo-em Map Of Triticum Aestivum Translating 80s Ribosome >gi|327323142|gb|AEA48982.1| 60S ribosomal protein L21 [Triticum aestivum]	3J61_T	2.21825e-115	100	335.88	164	164
W4ZR97	lea protein	189	gi|326512794|dbj|BAK03304.1|predicted protein [Hordeum vulgare subsp. vulgare]	BAK03304	1.81955e-90	83	274.248	193	161
W5F2N9	(protein-pii) uridylyltransferase	392	gi|475551310|gb|EMT11618.1|(Protein-PII) uridylyltransferase [Aegilops tauschii]	EMT11618	0	96	694.115	371	359
W5AU78	copper chaperone for superoxide dismutase	313	gi|474420348|gb|EMS67509.1|Copper chaperone for superoxide dismutase [Triticum urartu]	EMS67509	1.51115e-152	100	439.884	229	229
Q8H0J5	low molecular weight glutenin subunit	304	gi|26185816|emb|CAD58619.1|low molecular weight glutenin subunit [Triticum aestivum]	CAD58619	1.00931e-36	100	144.05	161	161
W5CIU1	pyruvate decarboxylase	338	gi|326504024|dbj|BAK02798.1|predicted protein [Hordeum vulgare subsp. vulgare]	BAK02798	0	92	567.385	328	305
W5GAC6	annexin p35	315	gi|475592542|gb|EMT22115.1|Annexin D7 [Aegilops tauschii]	EMT22115	0	99	578.17	315	313
W5DIU2	66 kda stress protein	454	gi|475593312|gb|EMT22345.1|hypothetical protein F775_28780 [Aegilops tauschii]	EMT22345	0	100	936.791	454	454
W5CXQ2	exportin-7-a-like isoform x1	1064	gi|721614151|ref|XP_010227417.1|PREDICTED: exportin-7-A-like isoform X1 [Brachypodium distachyon] >gi|721614154|ref|XP_010227418.1| PREDICTED: exportin-7-A-like isoform X1 [Brachypodium distachyon] >gi|721614157|ref|XP_010227419.1| PREDICTED: exportin-7-A-like isoform X1 [Brachypodium distachyon]	XP_010227417	0	96	2022.67	1058	1025
W5AT17	tnpo1_orysi ame: full=transportin-1 short= 1 ame: full=importin beta-2 ame: full=karyopherin beta-2	897	gi|473812715|gb|EMS46812.1|Transportin-1 [Triticum urartu]	EMS46812	0	98	1704.49	901	885
W5FVL9	stem-specific protein tsjt1-like	197	gi|475554257|gb|EMT12197.1|hypothetical protein F775_18802 [Aegilops tauschii]	EMT12197	4.62098e-142	100	408.297	197	197
W5GV49	receptor-like protein kinase precursor	239	gi|326515462|dbj|BAK03644.1|predicted protein [Hordeum vulgare subsp. vulgare]	BAK03644	1.97947e-156	94	454.136	239	227
W5ENB3	heat shock cognate 70 kda protein	343	gi|475567596|gb|EMT15301.1|Heat shock cognate 70 kDa protein [Aegilops tauschii]	EMT15301	0	99	631.328	343	342
W5HSJ6	pyrophosphate--fructose 6-phosphate 1-phosphotransferase subunit beta	461	gi|475604217|gb|EMT25675.1|Pyrophosphate--fructose 6-phosphate 1-phosphotransferase subunit beta [Aegilops tauschii]	EMT25675	0	100	868.996	436	436
Q2A784	avenin-like a precursor	168	gi|122244839|sp|Q2A784.1|AVLA1_WHEATRecName: Full=Avenin-like a1; AltName: Full=LMW-gliadin 2482; Short=LMGli2482; Short=TaAvlike-a1; Flags: Precursor [Triticum aestivum] >gi|89143120|emb|CAJ32654.1| putative avenin-like a precursor [Triticum aestivum]	Q2A784	4.9102e-75	100	233.802	168	168
W5AWS4	hypothetical protein F775_31873	270	gi|475604453|gb|EMT25739.1|hypothetical protein F775_31873 [Aegilops tauschii]	EMT25739	1.23963e-129	93	380.948	273	254
P08819	serine carboxypeptidase 2-like	444	gi|125987805|sp|P08819.2|CBP2_WHEATRecName: Full=Serine carboxypeptidase 2; AltName: Full=CPDW-II; Short=CP-WII; AltName: Full=Carboxypeptidase D; AltName: Full=Serine carboxypeptidase II; Contains: RecName: Full=Serine carboxypeptidase 2 chain A; AltName: Full=Serine carboxypeptidase II chain A; Contains: RecName: Full=Serine carboxypeptidase 2 chain B; AltName: Full=Serine carboxypeptidase II c…	P08819	0	100	888.256	444	444
W5GZ58	bifunctional nitrilase nitrile hydratase nit4	360	gi|473904408|gb|EMS49275.1|Bifunctional nitrilase/nitrile hydratase NIT4 [Triticum urartu]	EMS49275	0	98	720.694	364	357
P0CZ08	avenin-like a precursor	175	gi|338817617|sp|P0CZ08.1|AVLA3_WHEATRecName: Full=Avenin-like a3; Flags: Precursor [Triticum aestivum]	P0CZ08	1.78271e-69	100	220.32	175	175
Q8RW04	glutathione transferase	222	gi|474012157|gb|EMS52570.1|putative glutathione S-transferase GSTU1 [Triticum urartu]	EMS52570	8.68763e-140	100	402.519	222	222
W5E3N5	carbon catabolite-derepressing protein kinase-like	513	gi|475566209|gb|EMT14983.1|Carbon catabolite-derepressing protein kinase [Aegilops tauschii]	EMT14983	0	99	1060.83	513	509
D8L9G1	probable -trehalose-phosphate synthase	872	gi|669029847|emb|CDM84185.1|unnamed protein product [Triticum aestivum]	CDM84185	0	100	1767.67	872	872
Q6RUJ0	glutamine synthetase cytosolic isozyme 1-3	362	gi|40317420|gb|AAR84349.1|glutamine synthetase isoform GSe1 [Triticum aestivum]	AAR84349	0	100	681.404	362	362
W5C6E7	developmentally-regulated gtp-binding protein 1	368	gi|475556417|gb|EMT12643.1|Developmentally-regulated GTP-binding protein 1 [Aegilops tauschii]	EMT12643	0	97	675.626	377	367
A0MAU9	membrane steroid-binding protein 2	223	gi|82780762|gb|ABB90550.1|putative steroid membrane binding protein [Triticum aestivum]	ABB90550	3.51181e-104	100	312.383	223	223
Q8GV49	late embryogenesis abundant protein	224	gi|25989705|gb|AAN74637.1|LEA1 protein [Triticum aestivum]	AAN74637	4.57284e-53	100	181.8	197	197
W5I3S0	peroxidase 52	322	gi|475479508|gb|EMT02792.1|Peroxidase 52 [Aegilops tauschii]	EMT02792	0	99	610.142	322	320
W5H9E2	translocon-associated protein subunit alpha	221	gi|326490545|dbj|BAJ84936.1|predicted protein [Hordeum vulgare subsp. vulgare] >gi|326498061|dbj|BAJ94893.1| predicted protein [Hordeum vulgare subsp. vulgare] >gi|326514726|dbj|BAJ99724.1| predicted protein [Hordeum vulgare subsp. vulgare]	BAJ84936	3.38972e-134	100	389.808	221	221
W5F0C3	transcription factor expressed	218	gi|409194148|gb|AFV31408.1|basic transcription factor 3 [Triticum aestivum]	AFV31408	8.28918e-92	99	278.87	152	151
W5BXA9	coiled-coil domain-containing protein 124	124	gi|326498579|dbj|BAJ98717.1|predicted protein [Hordeum vulgare subsp. vulgare] >gi|326525070|dbj|BAK07805.1| predicted protein [Hordeum vulgare subsp. vulgare]	BAJ98717	2.01965e-58	100	191.815	93	93
W5BCR9	60s ribosomal protein l35-2	122	gi|475593360|gb|EMT22360.1|60S ribosomal protein L35-2 [Aegilops tauschii]	EMT22360	1.75852e-76	100	233.802	121	121
W5B6A0	12-oxophytodienoate reductase 2	384	gi|474391897|gb|EMS65403.1|12-oxophytodienoate reductase 2 [Triticum urartu]	EMS65403	0	97	725.702	370	360
W5B438	phospho-2-dehydro-3-deoxyheptonate aldolase chloroplastic-like	89	gi|573953120|ref|XP_006658831.1|PREDICTED: phospho-2-dehydro-3-deoxyheptonate aldolase 2, chloroplastic-like [Oryza brachyantha]	XP_006658831	2.17798e-39	100	146.747	70	70
W5G4P1	hypothetical protein TRIUR3_28439	121	gi|474299312|gb|EMS61555.1|hypothetical protein TRIUR3_28439 [Triticum urartu]	EMS61555	3.00336e-22	91	95.1301	97	89
W5EI19	probable beta-d-xylosidase 7	154	gi|474259646|gb|EMS60504.1|putative beta-D-xylosidase 7 [Triticum urartu]	EMS60504	7.07378e-64	99	219.935	105	104
W5FV41	dnaj protein homolog	421	gi|475546614|gb|EMT10718.1|DnaJ protein-like protein [Aegilops tauschii]	EMT10718	0	99	706.827	421	420
Q58QF6	delta 1-pyrroline-5-carboxylate synthetase	716	gi|60686892|gb|AAX35536.1|delta 1-pyrroline-5-carboxylate synthetase [Triticum aestivum]	AAX35536	0	100	1406.35	716	716
P22701	em protein	94	gi|119315|sp|P22701.1|EM2_WHEATRecName: Full=Em protein CS41 [Triticum aestivum] >gi|295844|emb|CAA36323.1| Em [Triticum aestivum] >gi|4007840|emb|CAA65309.1| Em protein [Triticum aestivum]	P22701	4.2818e-56	100	179.874	94	94
W5AD67	adp-ribosylation factor gtpase-activating protein agd8	381	gi|475474698|gb|EMT02541.1|Putative ADP-ribosylation factor GTPase-activating protein AGD8 [Aegilops tauschii]	EMT02541	0	99	680.633	381	379
W5B0T0	disproportionating enzyme	509	gi|71084351|gb|AAZ23612.1|disproportionating enzyme [Triticum aestivum]	AAZ23612	0	99	934.48	509	507
Q9AUJ7	eukaryotic translation initiation factor 4b	527	gi|3372236|gb|AAC28254.1|eukaryotic translation initiation factor 4B [Triticum aestivum]	AAC28254	0	100	619.387	504	504
W4ZTS6	patellin-3-like isoform x2	312	gi|475564339|gb|EMT14507.1|hypothetical protein F775_26247 [Aegilops tauschii]	EMT14507	0	99	630.172	312	311
W5G4R7	pyrophosphate--fructose 6-phosphate 1-phosphotransferase subunit alpha-like	664	gi|326498033|dbj|BAJ94879.1|predicted protein [Hordeum vulgare subsp. vulgare]	BAJ94879	0	98	1254.58	622	612
Q9ZP25	low molecular weight heat shock protein precursor	214	gi|4138869|gb|AAD03604.1|small heat shock protein Hsp23.5 [Triticum aestivum]	AAD03604	4.18971e-125	100	364.77	214	214
D3JUT3	xylanase inhibitor protein i	304	gi|284178233|gb|ADB81849.1|xylanase inhibitor protein I [Triticum aestivum]	ADB81849	0	100	570.081	273	273
W5ENG0	rna-binding motif x-linked-like-3	405	gi|326517784|dbj|BAK03810.1|predicted protein [Hordeum vulgare subsp. vulgare]	BAK03810	1.00743e-114	88	354.369	425	377
W5HP96	-phospho-3-sulfolactate synthase-like	223	gi|326503792|dbj|BAK02682.1|predicted protein [Hordeum vulgare subsp. vulgare] >gi|326514410|dbj|BAJ96192.1| predicted protein [Hordeum vulgare subsp. vulgare]	BAK02682	2.13329e-152	97	437.573	223	218
W5GTT2	exb15_orysj ame: full=expansin-b15 ame: full=beta-expansin-15 ame: full= 15 ame: full= flags: precursor	266	gi|475597168|gb|EMT23564.1|hypothetical protein F775_30340 [Aegilops tauschii]	EMT23564	1.61454e-175	90	498.049	294	266
A0A024FR39	protein disulfide isomerase	485	gi|633259759|dbj|BAO79448.1|protein disulfide isomerase family protein TaPDIL1-1delta [Triticum aestivum]	BAO79448	0	100	938.332	485	485
W5G6K8	protein phosphatase 2c 27	349	gi|474373791|gb|EMS64046.1|putative protein phosphatase 2C 27 [Triticum urartu]	EMS64046	0	99	688.723	334	333
R4ZA24	L-1	346	gi|506209997|emb|CCP19164.1|L-1 [Triticum aestivum]	CCP19164	4.68271e-175	100	502.286	346	346
P16315	low molecular weight glutenin	295	gi|225547941|gb|ACN93753.1|low molecular weight glutenin subunit [Taeniatherum caput-medusae subsp. asperum]	ACN93753	1.72618e-34	97	137.887	171	167
W5HTG2	dcn1-like protein 4	153	gi|326510435|dbj|BAJ87434.1|predicted protein [Hordeum vulgare subsp. vulgare]	BAJ87434	9.99702e-109	98	320.857	153	151
W5DDQ4	60s ribosomal protein l10a-1	167	gi|474392083|gb|EMS65442.1|60S ribosomal protein L10a-1 [Triticum urartu]	EMS65442	1.9253e-78	100	244.202	139	139
Q24M29	starch branching enzyme 3	836	gi|58618129|gb|AAW80631.1|starch branching enzyme IIb [Triticum aestivum]	AAW80631	0	100	1737.24	836	836
Q41585	beta purothionin	130	gi|1052819|emb|CAA54191.1|Type V Thionin [Triticum aestivum]	CAA54191	3.60139e-70	100	218.394	130	130
W5CEG1	fructose-bisphosphate aldolase cytoplasmic isozyme	131	gi|474256276|gb|EMS60368.1|Fructose-bisphosphate aldolase cytoplasmic isozyme [Triticum urartu]	EMS60368	1.6327e-86	100	268.085	131	131
W5F7C9	aba-responsive protein	90	gi|326503492|dbj|BAJ86252.1|predicted protein [Hordeum vulgare subsp. vulgare] >gi|326523397|dbj|BAJ88739.1| predicted protein [Hordeum vulgare subsp. vulgare]	BAJ86252	1.00926e-21	91	94.7449	86	79
W5H3A8	fam10 family protein at4g22670-like	378	gi|475586744|gb|EMT20372.1|FAM10 family protein [Aegilops tauschii]	EMT20372	9.57677e-107	99	333.183	164	163
W5H1N6	endoglucanase 11	286	gi|475457588|gb|EMT01887.1|Endoglucanase 11 [Aegilops tauschii]	EMT01887	2.97382e-177	93	502.671	286	266
W5DZY2	dnaj protein erdj3a isoform x2	576	gi|475605818|gb|EMT26203.1|Transcription factor bHLH140 [Aegilops tauschii]	EMT26203	0	98	992.645	560	549
P81713	bowman-birk trypsin inhibitor-like protein	71	gi|14285484|sp|P81713.1|IBB3_WHEATRecName: Full=Bowman-Birk type trypsin inhibitor; Short=WTI [Triticum aestivum] >gi|560610|gb|AAB31685.1| trypsin inhibitor, WTI [Triticum aestivum=wheat, variety San Pastore, endosperm, Peptide, 71 aa]	P81713	2.08703e-43	100	145.976	71	71
W5BG39	2-oxoglutarate-dependent dioxygenase dao-like	298	gi|326509009|dbj|BAJ86897.1|predicted protein [Hordeum vulgare subsp. vulgare]	BAJ86897	0	96	560.451	298	289
W5DYF8	heat shock cognate 70 kda protein	657	gi|474387460|gb|EMS65063.1|Heat shock cognate 70 kDa protein [Triticum urartu]	EMS65063	0	100	1206.43	657	657
W5BBS7	fasciclin-like arabinogalactan protein 8-like	428	gi|115349894|gb|ABI95395.1|fasciclin-like protein FLA5 [Triticum aestivum]	ABI95395	0	98	615.535	405	397
W5FLX0	pyrophosphate--fructose 6-phosphate 1-phosphotransferase subunit alpha-like	564	gi|326498033|dbj|BAJ94879.1|predicted protein [Hordeum vulgare subsp. vulgare]	BAJ94879	0	97	1017.68	522	509
F8THZ7	protein disulfide isomerase	512	gi|335906217|gb|AEH68232.1|protein disulfide isomerase [Triticum aestivum]	AEH68232	0	100	896.73	512	512
W5HA40	starch branching enzyme i	790	gi|4586237|emb|CAB40980.1|starch branching enzyme I [Triticum aestivum]	CAB40980	0	99	1625.14	782	780
W5AT01	kda heat shock	219	gi|473979984|gb|EMS51510.1|hypothetical protein TRIUR3_31593 [Triticum urartu]	EMS51510	9.16384e-94	100	283.878	168	168
W5I9U0	20 kda chloroplastic	204	gi|475512764|gb|EMT05524.1|20 kDa chaperonin, chloroplastic [Aegilops tauschii]	EMT05524	1.14162e-139	100	402.519	204	204
W5FKZ6	kda vesicle transport protein	144	gi|326488435|dbj|BAJ93886.1|predicted protein [Hordeum vulgare subsp. vulgare] >gi|326491809|dbj|BAJ98129.1| predicted protein [Hordeum vulgare subsp. vulgare]	BAJ93886	1.7299e-91	100	276.944	144	144
W5B757	stem-specific protein tsjt1-like	264	gi|326492319|dbj|BAK01943.1|predicted protein [Hordeum vulgare subsp. vulgare]	BAK01943	0	99	518.464	254	253
W5H806	rna-binding protein rbp37	123	gi|721655842|ref|XP_010234260.1|PREDICTED: polyadenylate-binding protein-interacting protein 11-like [Brachypodium distachyon]	XP_010234260	6.05068e-77	98	242.662	117	115
W5HYP0	endoplasmin-like protein	623	gi|474122104|gb|EMS56078.1|Endoplasmin-like protein [Triticum urartu]	EMS56078	0	99	1040.02	623	622
W5CRY0	lysine decarboxylase-like protein	226	gi|669029533|emb|CDM83771.1|unnamed protein product [Triticum aestivum]	CDM83771	3.49829e-163	100	462.225	226	226
W5ARC6	70 kda peptidyl-prolyl isomerase	582	gi|474154024|gb|EMS57053.1|70 kDa peptidyl-prolyl isomerase [Triticum urartu]	EMS57053	0	99	1043.49	582	579
A5A4L5	avenin-like protein	284	gi|338817624|sp|A5A4L5.1|AVLB4_WHEATRecName: Full=Avenin-like b4; Flags: Precursor [Triticum aestivum] >gi|145321072|gb|ABP63561.1| avenin-like protein [Triticum aestivum]	A5A4L5	2.45126e-114	100	343.199	239	239
A7UME6	xylanase inhibitor	404	gi|156186253|gb|ABU55397.1|xylanase inhibitor 801NEW [Triticum aestivum] >gi|669030502|emb|CDM85048.1| unnamed protein product [Triticum aestivum]	ABU55397	0	100	695.271	404	404
W5BW69	60s ribosomal protein l14-1	93	gi|475589490|gb|EMT21172.1|60S ribosomal protein L14-1 [Aegilops tauschii]	EMT21172	1.48111e-38	100	136.346	81	81
W5AL78	heat shock 70 kda protein 4l	835	gi|474311645|gb|EMS61926.1|Heat shock 70 kDa protein 4L [Triticum urartu]	EMS61926	0	98	1556.58	841	828
P12810	kda heat-shock protein	151	gi|123545|sp|P12810.1|HS16A_WHEATRecName: Full=16.9 kDa class I heat shock protein 1; AltName: Full=HSP 16.9; AltName: Full=Heat shock protein 16.9A; AltName: Full=Heat shock protein 17; AltName: Full=Low molecular weight heat shock protein [Triticum aestivum] >gi|21813|emb|CAA31785.1| unnamed protein product [Triticum aestivum] >gi|670020864|emb|CDJ26414.1| unnamed protein product [Triticum aest…	P12810	8.60176e-78	100	239.58	151	151
W5GVY4	universal stress protein 7364	165	gi|475622594|gb|EMT31927.1|hypothetical protein F775_31141 [Aegilops tauschii]	EMT31927	3.87909e-115	100	335.495	165	165
W5FSA9	retrotransposon protein	247	gi|475455328|gb|EMT01825.1|hypothetical protein F775_14502 [Aegilops tauschii]	EMT01825	1.04795e-121	99	358.992	247	245
W5HYR6	l-arabinokinase-like isoform x4	994	gi|326495140|dbj|BAJ85666.1|predicted protein [Hordeum vulgare subsp. vulgare]	BAJ85666	0	97	1923.29	978	958
Q9SAU8	probable mediator of rna polymerase ii transcription subunit 37c	648	gi|2827002|gb|AAB99745.1|HSP70 [Triticum aestivum] >gi|475498799|gb|EMT04103.1| Heat shock cognate 70 kDa protein [Aegilops tauschii]	AAB99745	0	100	1241.48	648	648
W5CQ14	nodal modulator 3	223	gi|473878359|gb|EMS47922.1|Nodal modulator 3 [Triticum urartu]	EMS47922	8.59459e-135	100	390.963	194	194
F4Y592	heat shock protein 90	700	gi|294717810|gb|ADF31757.1|heat shock protein 90 [Triticum aestivum] >gi|294717828|gb|ADF31766.1| heat shock protein 90 [Triticum aestivum] >gi|294717865|gb|ADF31780.1| heat shock protein 90 [Triticum dicoccoides]	ADF31757	0	100	1231.85	700	700
W5ENP1	kda heat shock	203	gi|475567200|gb|EMT15210.1|hypothetical protein F775_26258 [Aegilops tauschii]	EMT15210	1.59452e-107	100	319.316	203	203
W4ZY98	stromal 70 kda heat shock-related chloroplastic-like	684	gi|475565760|gb|EMT14862.1|Stromal 70 kDa heat shock-related protein, chloroplastic [Aegilops tauschii]	EMT14862	0	99	1217.6	671	668
W5EEA0	heat shock 70 kda protein 8-like	240	gi|474368826|gb|EMS63666.1|78 kDa glucose-regulated protein-like protein [Triticum urartu]	EMS63666	2.08561e-164	98	479.559	240	236
A7WK82	4-hydroxyphenylpyruvate dioxygenase	381	gi|157040846|emb|CAJ29893.1|4-hydroxyphenylpyruvate dioxygenase [Triticum aestivum]	CAJ29893	0	100	652.129	360	360
W5AD77	probable -trehalose-phosphate synthase	726	gi|474448220|gb|EMS68710.1|putative alpha,alpha-trehalose-phosphate synthase [UDP-forming] 7 [Triticum urartu]	EMS68710	0	99	1470.29	715	709
W5DCL0	hypothetical protein TRIUR3_31150	1123	gi|473793467|gb|EMS46377.1|hypothetical protein TRIUR3_31150 [Triticum urartu]	EMS46377	0	99	1961.81	1056	1048
W5FPR0	upf0664 stress-induced	204	gi|475610238|gb|EMT27680.1|hypothetical protein F775_31675 [Aegilops tauschii]	EMT27680	9.5035e-149	100	424.091	204	204
W5CXH0	carbonic anhydrase	151	gi|669029327|emb|CDM83497.1|unnamed protein product [Triticum aestivum]	CDM83497	1.13334e-92	100	281.182	151	151
W5E491	small heat shock protein	147	gi|326504766|dbj|BAK06674.1|predicted protein [Hordeum vulgare subsp. vulgare]	BAK06674	2.47684e-69	92	218.009	150	139
W5HIC4	activator of 90 kda heat shock protein atpase homolog	182	gi|326491605|dbj|BAJ94280.1|predicted protein [Hordeum vulgare subsp. vulgare]	BAJ94280	1.14846e-89	92	278.485	181	168
W5BFL7	70 kda peptidyl-prolyl isomerase	587	gi|475604616|gb|EMT25795.1|70 kDa peptidyl-prolyl isomerase [Aegilops tauschii]	EMT25795	0	98	1082.01	587	576
L7S310	farnesyl pyrophosphate synthase	350	gi|440550836|gb|AGC11811.1|farnesyl pyrophosphate synthase B2 [Triticum aestivum]	AGC11811	0	100	723.005	350	350
W5DSU6	ru large subunit-binding protein subunit chloroplastic isoform x2	599	gi|475511616|gb|EMT05406.1|RuBisCO large subunit-binding protein subunit beta, chloroplastic [Aegilops tauschii]	EMT05406	0	99	1157.9	599	597
F8THZ6	protein disulfide isomerase	515	gi|335906215|gb|AEH68231.1|protein disulfide isomerase [Triticum aestivum]	AEH68231	0	100	892.108	515	515
W5HQ71	lactoylglutathione lyase	43	gi|474387727|gb|EMS65080.1|hypothetical protein TRIUR3_20822 [Triticum urartu]	EMS65080	7.11454e-21	100	88.1965	43	43
W5CP41	abscisic acid receptor pyl2-like	152	gi|473923551|gb|EMS49786.1|hypothetical protein TRIUR3_20204 [Triticum urartu]	EMS49786	5.0105e-87	100	265.003	152	152
J7I030	alpha-type gliadin	286	gi|401787294|gb|AFQ13474.1|alpha-gliadin [Triticum aestivum]	AFQ13474	5.52577e-68	100	224.557	143	143
W5D1P0	heat-shock protein	162	gi|669027994|emb|CDM81639.1|unnamed protein product [Triticum aestivum]	CDM81639	1.10676e-84	100	258.07	162	162
W5EBF3	histone -like	307	gi|474377017|gb|EMS64247.1|Histone H2B.3 [Triticum urartu]	EMS64247	5.56583e-105	83	320.087	309	257
W5GH17	kda heat shock mitochondrial	264	gi|242064418|ref|XP_002453498.1|hypothetical protein SORBIDRAFT_04g006890 [Sorghum bicolor] >gi|241933329|gb|EES06474.1| hypothetical protein SORBIDRAFT_04g006890 [Sorghum bicolor]	XP_002453498	2.75217e-69	79	224.942	168	133
W4ZXS7	12s seed storage globulin 1	457	gi|474246751|gb|EMS60011.1|12S seed storage globulin 1 [Triticum urartu]	EMS60011	0	99	854.358	447	443
W5H3F8	chaperone protein mitochondrial-like	899	gi|473755273|gb|EMS45718.1|Chaperone protein ClpB 2 [Triticum urartu]	EMS45718	0	98	1701.8	900	887
W5DYW7	ascorbate peroxidase	250	gi|474311703|gb|EMS61931.1|L-ascorbate peroxidase 1, cytosolic [Triticum urartu] >gi|475626297|gb|EMT33286.1| L-ascorbate peroxidase 1, cytosolic [Aegilops tauschii]	EMS61931	0	100	514.227	250	250
W5E591	heat shock cognate 70 kda protein	130	gi|297600719|ref|NP_001049719.2|Os03g0277300 [Oryza sativa Japonica Group] >gi|255674402|dbj|BAF11633.2| Os03g0277300 [Oryza sativa Japonica Group]	NP_001049719	3.58514e-65	95	214.542	130	124
W5CQT0	calcyclin-binding protein	225	gi|669028035|emb|CDM81693.1|unnamed protein product [Triticum aestivum] >gi|669029880|emb|CDM84229.1| unnamed protein product [Triticum aestivum]	CDM81693	3.59397e-120	89	352.829	208	187
W5FZ59	40s ribosomal protein s18	152	gi|475483173|gb|EMT03027.1|40S ribosomal protein S18 [Aegilops tauschii]	EMT03027	9.67137e-95	100	282.722	152	152
W5CH10	zinc finger ccch domain-containing protein 12-like	392	gi|473939692|gb|EMS50271.1|Zinc finger CCCH domain-containing protein 12 [Triticum urartu]	EMS50271	0	98	743.421	368	362
W5I2S5	alpha-glucosidase	486	gi|326502730|dbj|BAJ98993.1|predicted protein [Hordeum vulgare subsp. vulgare]	BAJ98993	0	90	828.165	488	440
Q9SBB6	heat-shock protein	238	gi|4028573|gb|AAC96317.1|heat shock protein HSP26 [Triticum aestivum]	AAC96317	1.58861e-115	100	342.428	238	238
W5D713	heat shock cognate 70 kda protein	220	gi|475523011|gb|EMT06830.1|Heat shock cognate 70 kDa protein [Aegilops tauschii]	EMT06830	6.0699e-113	91	348.977	220	202
W5EU85	spz2b_wheat ame: full=serpin-z2b ame: full= 2b ame: full=wsz2b ame: full=wzs3	317	gi|473793747|gb|EMS46390.1|Serpin-Z2B [Triticum urartu]	EMS46390	0	94	553.903	314	296
W5HXK8	l-gulonolactone oxidase	349	gi|473892634|gb|EMS48861.1|hypothetical protein TRIUR3_32440 [Triticum urartu]	EMS48861	0	99	521.931	255	253
W5AUV9	heat shock protein sti-like	577	gi|326509151|dbj|BAJ86968.1|predicted protein [Hordeum vulgare subsp. vulgare]	BAJ86968	0	94	959.518	568	536
W5GEJ9	heat shock protein	130	gi|326504766|dbj|BAK06674.1|predicted protein [Hordeum vulgare subsp. vulgare]	BAK06674	8.10357e-71	99	221.09	122	121
W5HDP4	ru large subunit-binding protein subunit chloroplastic isoform x2	598	gi|474438538|gb|EMS68298.1|RuBisCO large subunit-binding protein subunit beta, chloroplastic [Triticum urartu]	EMS68298	0	100	1170.22	598	598
W5F027	proton pump-interactor 1-like	636	gi|475427216|gb|EMT01136.1|hypothetical protein F775_28527 [Aegilops tauschii]	EMT01136	0	95	995.342	630	604
W5GXW1	subtilisin-like protease	75	gi|475552018|gb|EMT11725.1|Subtilisin-like protease [Aegilops tauschii]	EMT11725	5.45966e-41	98	150.214	75	74
W5GXA5	heat shock cognate 70 kda protein 2-like	928	gi|326511992|dbj|BAJ95977.1|predicted protein [Hordeum vulgare subsp. vulgare]	BAJ95977	0	82	795.038	602	494
W8SMG8	dnaj homolog subfamily b member 4-like	365	gi|594707843|gb|AHM24949.1|HSP40, partial [Triticum aestivum]	AHM24949	0	100	543.117	365	365
W5E0J0	78 kda glucose-regulated protein	580	gi|474368826|gb|EMS63666.1|78 kDa glucose-regulated protein-like protein [Triticum urartu]	EMS63666	0	99	1150.96	580	577
W5C4B9	heat shock protein 90	712	gi|294717808|gb|ADF31756.1|heat shock protein 90 [Triticum aestivum] >gi|294717826|gb|ADF31765.1| heat shock protein 90 [Triticum aestivum]	ADF31756	0	99	1199.88	681	680
Q8W546	af438329_1isoamylase precursor	440	gi|16905065|gb|AAL31016.1|AF438329_1isoamylase precursor [Triticum aestivum]	AAL31016	0	100	756.133	440	440
Q9ZT12	heat shock protein 101	918	gi|11561808|gb|AAC83689.2|101 kDa heat shock protein [Triticum aestivum]	AAC83689	0	100	1682.54	905	905
Q9XEI1	heat shock protein 101	918	gi|4558484|gb|AAD22629.1|AF097363_1heat shock protein 101 [Triticum aestivum]	AAD22629	0	100	1691.01	885	885
W5CVF8	heat-shock protein	162	gi|147225048|emb|CAI96500.1|17.6kDa heat-shock protein [Triticum dicoccon] >gi|669027993|emb|CDM81638.1| unnamed protein product [Triticum aestivum]	CAI96500	1.50399e-85	94	259.996	162	153
Q75QN9	cold shock domain protein 2	205	gi|40363759|dbj|BAD06324.1|putative glycine-rich protein [Triticum aestivum] >gi|42391853|dbj|BAD08700.1| cold shock domain protein 2 [Triticum aestivum]	BAD06324	2.32658e-71	100	227.254	205	205
W5E3X1	78 kda glucose-regulated protein	442	gi|474368826|gb|EMS63666.1|78 kDa glucose-regulated protein-like protein [Triticum urartu]	EMS63666	0	98	866.3	442	434
F4Y594	heat shock protein 90	700	gi|294717814|gb|ADF31759.1|heat shock protein 90 [Triticum aestivum] >gi|294717832|gb|ADF31768.1| heat shock protein 90 [Triticum aestivum] >gi|294717857|gb|ADF31776.1| heat shock protein 90 [Aegilops tauschii] >gi|475493308|gb|EMT03701.1| Heat shock protein 81-3 [Aegilops tauschii]	ADF31759	0	100	1231.47	700	700
W5EFE4	kda class i heat shock protein	145	gi|475539086|gb|EMT09347.1|hypothetical protein F775_26714 [Aegilops tauschii]	EMT09347	2.37539e-81	99	248.44	145	144
W5FN83	golgin candidate 6	466	gi|475604914|gb|EMT25878.1|Golgin candidate 6 [Aegilops tauschii]	EMT25878	0	99	860.522	446	444
P01543	beta purothionin	136	gi|2851607|sp|P01543.2|THNB_WHEATRecName: Full=Purothionin A-1; AltName: Full=Beta-purothionin; AltName: Full=Purothionin A-I; Contains: RecName: Full=Purothionin A-1; Contains: RecName: Full=Acidic protein; Flags: Precursor [Triticum aestivum] >gi|2213880|gb|AAB71137.1| beta purothionin precursor [Triticum aestivum]	P01543	5.48683e-91	100	271.937	136	136
Q7XYB5	orthophosphate dikinase	295	gi|32400838|gb|AAP80651.1|AF475130_1pyruvate orthophosphate dikinase, partial [Triticum aestivum]	AAP80651	0	100	555.829	281	281
W5I1C6	2-oxoacid-dependent oxidase	367	gi|475595873|gb|EMT23188.1|Protein SRG1 [Aegilops tauschii]	EMT23188	0	100	680.248	328	328
I0JTW5	eukaryotic translation initiation factor 3 subunit a	1012	gi|383100786|emb|CCG48017.1|eukaryotic translation initiation factor 3 subunit A, putative, expressed [Triticum aestivum]	CCG48017	0	100	1480.69	835	835
W5CMC3	heat-shock protein	58	gi|475509951|gb|EMT05230.1|hypothetical protein F775_52497 [Aegilops tauschii]	EMT05230	6.8033e-21	98	89.3521	58	57
W5GW56	class ii heat shock protein	83	gi|326510995|dbj|BAJ91845.1|predicted protein [Hordeum vulgare subsp. vulgare]	BAJ91845	5.32078e-48	96	161.384	85	82
W5DWF2	kda class i heat shock protein	155	gi|474429490|gb|EMS67899.1|hypothetical protein TRIUR3_21260 [Triticum urartu]	EMS67899	1.69238e-87	98	264.618	155	153
W5BM80	l-ascorbate peroxidase 3	297	gi|475621283|gb|EMT31421.1|Putative L-ascorbate peroxidase 3 [Aegilops tauschii]	EMT31421	0	98	538.11	294	290
W5D2C4	heat shock cognate 70 kda protein	255	gi|357125805|ref|XP_003564580.1|PREDICTED: heat shock cognate 70 kDa protein [Brachypodium distachyon]	XP_003564580	0	99	528.094	255	254
C3UZE4	pathogenisis-related protein	164	gi|228480393|gb|ACQ41879.1|pathogenisis-related protein 1.1 [Triticum aestivum]	ACQ41879	1.521e-93	100	280.796	164	164
W5EJM2	seed maturation protein pm41	88	gi|475615326|gb|EMT29399.1|hypothetical protein F775_29045 [Aegilops tauschii]	EMT29399	3.34e-54	100	174.481	88	88
W5EF79	heat shock protein	161	gi|475529314|gb|EMT07752.1|hypothetical protein F775_28365 [Aegilops tauschii]	EMT07752	3.27109e-80	100	246.514	161	161
W5GVB1	subtilisin-like protease	362	gi|475552018|gb|EMT11725.1|Subtilisin-like protease [Aegilops tauschii]	EMT11725	0	97	711.064	362	353
R4JD66	low-molecular-weight glutenin partial	286	gi|254973039|gb|ACT98429.1|low-molecular-weight glutenin subunit [Triticum aestivum]	ACT98429	1.3292e-39	100	151.369	286	286
A0A060APV2	defensin sd2	78	gi|474390888|gb|EMS65297.1|Defensin SD2 [Triticum urartu] >gi|641739947|gb|AIA67005.1| defensin [Triticum aestivum]	EMS65297	2.72629e-34	100	123.25	61	61
Q0QBR3	low-molecular-weight glutenin subunit	365	gi|23451227|gb|AAN32706.1|AF419256_1lmw-gs [Triticum aestivum]	AAN32706	1.06656e-72	98	236.498	195	193
B7U6L5	globulin-1 s allele	504	gi|215398472|gb|ACJ65515.1|globulin 3B [Triticum aestivum]	ACJ65515	0	100	719.153	379	379

## Sheet: protein2GO
SeqName	Hit-Desc	GO-Group	GO-ID	Term
R9XV62	gamma-gliadin	F	GO:0045735	nutrient reservoir activity
Q9SBB7	heat-shock protein	P	GO:0006950	response to stress
W5I5H4	stem 28 kda glycoprotein	P	GO:0016311	dephosphorylation
W5I5H4	stem 28 kda glycoprotein	P	GO:0006952	defense response
W5I5H4	stem 28 kda glycoprotein	C	GO:0005773	vacuole
W5I5H4	stem 28 kda glycoprotein	F	GO:0008134	transcription factor binding
W5I5H4	stem 28 kda glycoprotein	F	GO:0003993	acid phosphatase activity
W5I5H4	stem 28 kda glycoprotein	C	GO:0005667	transcription factor complex
W5I5H4	stem 28 kda glycoprotein	P	GO:0006771	riboflavin metabolic process
W5I5H4	stem 28 kda glycoprotein	P	GO:0019497	hexachlorocyclohexane metabolic process
W5F764	polygalacturonase-like isoform x2	P	GO:0044699	single-organism process
W5F764	polygalacturonase-like isoform x2	P	GO:0032501	multicellular organismal process
W5F764	polygalacturonase-like isoform x2	P	GO:0022414	reproductive process
W5F764	polygalacturonase-like isoform x2	F	GO:0004650	polygalacturonase activity
W5F764	polygalacturonase-like isoform x2	P	GO:0005982	starch metabolic process
W5F764	polygalacturonase-like isoform x2	P	GO:0005985	sucrose metabolic process
W5B755	manganese superoxide dismutase	P	GO:0044699	single-organism process
W5B755	manganese superoxide dismutase	P	GO:0006950	response to stress
W5B755	manganese superoxide dismutase	F	GO:0046872	metal ion binding
W5B755	manganese superoxide dismutase	F	GO:0004784	superoxide dismutase activity
W5B755	manganese superoxide dismutase	P	GO:0006801	superoxide metabolic process
W5B755	manganese superoxide dismutase	P	GO:0055114	oxidation-reduction process
W5I7S7	bifunctional epoxide hydrolase 2-like	F	GO:0003824	catalytic activity
W5EU17	aspartic proteinase nepenthesin-1	F	GO:0004190	aspartic-type endopeptidase activity
W5EU17	aspartic proteinase nepenthesin-1	P	GO:0006508	proteolysis
W5FV33	polygalacturonase adpg1-like	P	GO:0048856	anatomical structure development
W5FV33	polygalacturonase adpg1-like	P	GO:0044702	single organism reproductive process
W5FV33	polygalacturonase adpg1-like	P	GO:0007275	multicellular organismal development
W5FV33	polygalacturonase adpg1-like	P	GO:0003006	developmental process involved in reproduction
W5FV33	polygalacturonase adpg1-like	P	GO:0048609	multicellular organismal reproductive process
W5FV33	polygalacturonase adpg1-like	F	GO:0004650	polygalacturonase activity
W5FV33	polygalacturonase adpg1-like	P	GO:0005982	starch metabolic process
W5FV33	polygalacturonase adpg1-like	P	GO:0005985	sucrose metabolic process
W5DIP6	pyruvate decarboxylase 1	F	GO:0000287	magnesium ion binding
W5DIP6	pyruvate decarboxylase 1	F	GO:0030976	thiamine pyrophosphate binding
W5C0E4	o-methyltransferase family expressed	F	GO:0008171	O-methyltransferase activity
W5FA12	lamin-like protein	F	GO:0005507	copper ion binding
W5FA12	lamin-like protein	F	GO:0009055	electron carrier activity
W5FA12	lamin-like protein	P	GO:0006118	electron transport
W5F620	alpha-galactosidase expressed	F	GO:0004557	alpha-galactosidase activity
W5F620	alpha-galactosidase expressed	C	GO:0016023	cytoplasmic membrane-bounded vesicle
W5F620	alpha-galactosidase expressed	P	GO:0001575	globoside metabolic process
W5F620	alpha-galactosidase expressed	P	GO:0006012	galactose metabolic process
W5F620	alpha-galactosidase expressed	P	GO:0046486	glycerolipid metabolic process
W5CXB8	methionyl-trna synthetase	F	GO:0000049	tRNA binding
W5CXB8	methionyl-trna synthetase	C	GO:0005829	cytosol
W5CXB8	methionyl-trna synthetase	C	GO:0009506	plasmodesma
W5CXB8	methionyl-trna synthetase	F	GO:0004812	aminoacyl-tRNA ligase activity
W5CXB8	methionyl-trna synthetase	P	GO:0006418	tRNA aminoacylation for protein translation
W5FPN2	enolase	C	GO:0043231	intracellular membrane-bounded organelle
W5FPN2	enolase	P	GO:0009628	response to abiotic stimulus
W5FPN2	enolase	C	GO:0000015	phosphopyruvate hydratase complex
W5FPN2	enolase	P	GO:0006096	glycolysis
W5FPN2	enolase	F	GO:0004634	phosphopyruvate hydratase activity
W5FPN2	enolase	F	GO:0000287	magnesium ion binding
W5FPN2	enolase	P	GO:0000162	tryptophan biosynthetic process
W5FPN2	enolase	P	GO:0006094	gluconeogenesis
W5FPN2	enolase	P	GO:0006571	tyrosine biosynthetic process
W5FPN2	enolase	P	GO:0009094	L-phenylalanine biosynthetic process
W5I866	sucrose synthase	P	GO:0009058	biosynthetic process
W5I866	sucrose synthase	P	GO:0005985	sucrose metabolic process
W5I866	sucrose synthase	F	GO:0016157	sucrose synthase activity
W5I866	sucrose synthase	P	GO:0005982	starch metabolic process
W5BZP4	leucoanthocyanidin reductase	F	GO:0003854	3-beta-hydroxy-delta5-steroid dehydrogenase activity
W5BZP4	leucoanthocyanidin reductase	P	GO:0055114	oxidation-reduction process
W5BZP4	leucoanthocyanidin reductase	P	GO:0006694	steroid biosynthetic process
W5BZP4	leucoanthocyanidin reductase	P	GO:0008207	C21-steroid hormone metabolic process
W5BZP4	leucoanthocyanidin reductase	P	GO:0008209	androgen metabolic process
W5BZP4	leucoanthocyanidin reductase	P	GO:0008210	estrogen metabolic process
W5F7X4	alpha-n-acetylglucosaminidase isoform x1	C	GO:0016023	cytoplasmic membrane-bounded vesicle
W5EU16	cysteine proteinase inhibitor 8	P	GO:0010466	negative regulation of peptidase activity
W5EU16	cysteine proteinase inhibitor 8	F	GO:0004869	cysteine-type endopeptidase inhibitor activity
W5HIB6	defensin tk-amp-d4	P	GO:0006952	defense response
W5HIB6	defensin tk-amp-d4	P	GO:0051704	multi-organism process
W5H3V3	serine carboxypeptidase 3	C	GO:0043231	intracellular membrane-bounded organelle
W5H3V3	serine carboxypeptidase 3	C	GO:0044444	cytoplasmic part
W5H3V3	serine carboxypeptidase 3	F	GO:0004185	serine-type carboxypeptidase activity
W5H3V3	serine carboxypeptidase 3	P	GO:0006508	proteolysis
W5GE21	disulfide oxidoreductase electron carrier oxidoreductase	F	GO:0050660	flavin adenine dinucleotide binding
W5GE21	disulfide oxidoreductase electron carrier oxidoreductase	F	GO:0016491	oxidoreductase activity
W5GE21	disulfide oxidoreductase electron carrier oxidoreductase	C	GO:0005794	Golgi apparatus
W5GE21	disulfide oxidoreductase electron carrier oxidoreductase	C	GO:0009506	plasmodesma
W5GE21	disulfide oxidoreductase electron carrier oxidoreductase	C	GO:0005886	plasma membrane
W5GE21	disulfide oxidoreductase electron carrier oxidoreductase	P	GO:0055114	oxidation-reduction process
W5FIF6	harpin-induced family	C	GO:0044464	cell part
W5BZZ2	60s ribosomal protein l5-2	C	GO:0005829	cytosol
W5BZZ2	60s ribosomal protein l5-2	C	GO:0005840	ribosome
W5BZZ2	60s ribosomal protein l5-2	C	GO:0043231	intracellular membrane-bounded organelle
W5BZZ2	60s ribosomal protein l5-2	P	GO:0007275	multicellular organismal development
W5BZZ2	60s ribosomal protein l5-2	F	GO:0003735	structural constituent of ribosome
W5BZZ2	60s ribosomal protein l5-2	P	GO:0006412	translation
W5BZZ2	60s ribosomal protein l5-2	F	GO:0008097	5S rRNA binding
W5BZZ2	60s ribosomal protein l5-2	P	GO:0042254	ribosome biogenesis
W5GU64	mannan endo- -beta-mannosidase 9	F	GO:0004553	hydrolase activity, hydrolyzing O-glycosyl compounds
W5GU64	mannan endo- -beta-mannosidase 9	P	GO:0005975	carbohydrate metabolic process
W5FYW3	sarcosine oxidase	F	GO:0016491	oxidoreductase activity
W5FYW3	sarcosine oxidase	C	GO:0005739	mitochondrion
W5FYW3	sarcosine oxidase	P	GO:0055114	oxidation-reduction process
W5GC21	kinesin light chain-like protein	C	GO:0044464	cell part
W5GC21	kinesin light chain-like protein	F	GO:0005515	protein binding
W5DDU2	cysteine proteinase inhibitor	P	GO:0009628	response to abiotic stimulus
W5DDU2	cysteine proteinase inhibitor	P	GO:0033554	cellular response to stress
W5DDU2	cysteine proteinase inhibitor	C	GO:0044444	cytoplasmic part
W5DDU2	cysteine proteinase inhibitor	F	GO:0004869	cysteine-type endopeptidase inhibitor activity
W5DAS1	fructose-bisphosphate aldolase cytoplasmic isozyme	C	GO:0005739	mitochondrion
W5DAS1	fructose-bisphosphate aldolase cytoplasmic isozyme	P	GO:0009628	response to abiotic stimulus
W5DAS1	fructose-bisphosphate aldolase cytoplasmic isozyme	C	GO:0071944	cell periphery
W5DAS1	fructose-bisphosphate aldolase cytoplasmic isozyme	C	GO:0044446	intracellular organelle part
W5DAS1	fructose-bisphosphate aldolase cytoplasmic isozyme	C	GO:0016020	membrane
W5DAS1	fructose-bisphosphate aldolase cytoplasmic isozyme	P	GO:0006096	glycolysis
W5DAS1	fructose-bisphosphate aldolase cytoplasmic isozyme	F	GO:0004332	fructose-bisphosphate aldolase activity
W5DAS1	fructose-bisphosphate aldolase cytoplasmic isozyme	P	GO:0006000	fructose metabolic process
W5DAS1	fructose-bisphosphate aldolase cytoplasmic isozyme	P	GO:0006013	mannose metabolic process
W5DAS1	fructose-bisphosphate aldolase cytoplasmic isozyme	P	GO:0006020	inositol metabolic process
W5DAS1	fructose-bisphosphate aldolase cytoplasmic isozyme	P	GO:0006094	gluconeogenesis
W5DAS1	fructose-bisphosphate aldolase cytoplasmic isozyme	P	GO:0006098	pentose-phosphate shunt
W5DAS1	fructose-bisphosphate aldolase cytoplasmic isozyme	P	GO:0015976	carbon utilization
Q8RW03	glutathione transferase	F	GO:0016740	transferase activity
Q8RW03	glutathione transferase	F	GO:0005515	protein binding
W5AEQ8	late embryogenesis abundant protein	P	GO:0006950	response to stress
W5GCJ5	iq calmodulin-binding motif family protein	P	GO:0033554	cellular response to stress
W4ZXM1	late embryogenesis abundant	C	GO:0005739	mitochondrion
W5BFR7	endoglucanase 11-like	C	GO:0043231	intracellular membrane-bounded organelle
W5BFR7	endoglucanase 11-like	P	GO:0005975	carbohydrate metabolic process
W5BFR7	endoglucanase 11-like	C	GO:0044444	cytoplasmic part
W5BFR7	endoglucanase 11-like	F	GO:0004553	hydrolase activity, hydrolyzing O-glycosyl compounds
W5BTN0	beach domain-containing protein lvsc-like	C	GO:0016020	membrane
W5BTN0	beach domain-containing protein lvsc-like	F	GO:0005515	protein binding
W5FW85	cinnamoyl- reductase	C	GO:0005829	cytosol
W5FW85	cinnamoyl- reductase	P	GO:0044237	cellular metabolic process
W5FW85	cinnamoyl- reductase	F	GO:0050662	coenzyme binding
W5FW85	cinnamoyl- reductase	F	GO:0003824	catalytic activity
Q8W3X1	low-molecular-weight glutenin partial	F	GO:0045735	nutrient reservoir activity
A7L845	vacuolar-processing enzyme beta-isozyme	F	GO:0004197	cysteine-type endopeptidase activity
A7L845	vacuolar-processing enzyme beta-isozyme	P	GO:0006508	proteolysis
W5CP58	leucyl-trna cytoplasmic	C	GO:0005737	cytoplasm
W5CP58	leucyl-trna cytoplasmic	F	GO:0004823	leucine-tRNA ligase activity
W5CP58	leucyl-trna cytoplasmic	P	GO:0006429	leucyl-tRNA aminoacylation
W5CP58	leucyl-trna cytoplasmic	F	GO:0005524	ATP binding
W5CP58	leucyl-trna cytoplasmic	F	GO:0002161	aminoacyl-tRNA editing activity
W5CP58	leucyl-trna cytoplasmic	P	GO:0009097	isoleucine biosynthetic process
W5CP58	leucyl-trna cytoplasmic	P	GO:0009098	leucine biosynthetic process
W5CP58	leucyl-trna cytoplasmic	P	GO:0009099	valine biosynthetic process
A0T1D6	polyphenol oxidase	P	GO:0055114	oxidation-reduction process
A0T1D6	polyphenol oxidase	P	GO:0046148	pigment biosynthetic process
A0T1D6	polyphenol oxidase	F	GO:0004097	catechol oxidase activity
A0T1D6	polyphenol oxidase	P	GO:0006118	electron transport
A0T1D6	polyphenol oxidase	P	GO:0006570	tyrosine metabolic process
D3JCC7	elicitor-responsive protein 3-like	F	GO:0005515	protein binding
W5FYI9	senescence-associated protein dh	C	GO:0044464	cell part
W5FYI9	senescence-associated protein dh	C	GO:0016021	integral to membrane
W5F9D8	tpa: sarcosine oxidase	P	GO:0055114	oxidation-reduction process
W5F9D8	tpa: sarcosine oxidase	F	GO:0016491	oxidoreductase activity
V9LSL7	calcineurin b-like protein 3	C	GO:0043231	intracellular membrane-bounded organelle
V9LSL7	calcineurin b-like protein 3	C	GO:0044444	cytoplasmic part
V9LSL7	calcineurin b-like protein 3	C	GO:0016020	membrane
V9LSL7	calcineurin b-like protein 3	F	GO:0005509	calcium ion binding
W5EDL6	protein casp	C	GO:0030173	integral to Golgi membrane
W5EDL6	protein casp	P	GO:0006891	intra-Golgi vesicle-mediated transport
M1NQE5	obg-like atpase 1	F	GO:0005525	GTP binding
Q43691	trypsin inhibitor	P	GO:0010466	negative regulation of peptidase activity
Q43691	trypsin inhibitor	F	GO:0030414	peptidase inhibitor activity
W5B5R3	sucrose synthase 2	P	GO:0010035	response to inorganic substance
W5B5R3	sucrose synthase 2	P	GO:0005985	sucrose metabolic process
W5B5R3	sucrose synthase 2	P	GO:0009628	response to abiotic stimulus
W5B5R3	sucrose synthase 2	P	GO:0006950	response to stress
W5B5R3	sucrose synthase 2	P	GO:0009058	biosynthetic process
W5B5R3	sucrose synthase 2	P	GO:0009743	response to carbohydrate stimulus
W5B5R3	sucrose synthase 2	C	GO:0044464	cell part
W5B5R3	sucrose synthase 2	F	GO:0016157	sucrose synthase activity
W5B5R3	sucrose synthase 2	P	GO:0005982	starch metabolic process
G8AD57	ent-kaurene oxidase	P	GO:0055114	oxidation-reduction process
G8AD57	ent-kaurene oxidase	F	GO:0005506	iron ion binding
G8AD57	ent-kaurene oxidase	F	GO:0020037	heme binding
G8AD57	ent-kaurene oxidase	F	GO:0016705	oxidoreductase activity, acting on paired donors, with incorporation or reduction of molecular oxygen
W5C5X0	peroxidase 2	F	GO:0020037	heme binding
W5C5X0	peroxidase 2	F	GO:0046872	metal ion binding
W5C5X0	peroxidase 2	F	GO:0004601	peroxidase activity
W5C5X0	peroxidase 2	P	GO:0055114	oxidation-reduction process
W5C5X0	peroxidase 2	P	GO:0006979	response to oxidative stress
W5C5X0	peroxidase 2	P	GO:0006804	peroxidase reaction
Q4W1G0	somatic embryogenesis receptor kinase 2-like	F	GO:0005515	protein binding
W5A2C3	cold regulated protein	P	GO:0010162	seed dormancy process
W5A2C3	cold regulated protein	F	GO:0008429	phosphatidylethanolamine binding
W5A2C3	cold regulated protein	P	GO:0010264	myo-inositol hexakisphosphate biosynthetic process
W5A2C3	cold regulated protein	P	GO:0045893	positive regulation of transcription, DNA-dependent
W5C6D4	zinc- peroxisomal	C	GO:0009536	plastid
W5C6D4	zinc- peroxisomal	F	GO:0046872	metal ion binding
W5C6D4	zinc- peroxisomal	F	GO:0003824	catalytic activity
W5D3J8	beta- -glucanase	P	GO:0005975	carbohydrate metabolic process
W5D3J8	beta- -glucanase	F	GO:0004553	hydrolase activity, hydrolyzing O-glycosyl compounds
W5GAL2	limit dextrinase inhibitor	F	GO:0004867	serine-type endopeptidase inhibitor activity
W5CPL2	protein srg1	P	GO:0055114	oxidation-reduction process
W5CPL2	protein srg1	F	GO:0016706	oxidoreductase activity, acting on paired donors, with incorporation or reduction of molecular oxygen, 2-oxoglutarate as one donor, and incorporation of one atom each of oxygen into both donors
W4ZPQ1	40s ribosomal protein s17-4	P	GO:0006412	translation
W4ZPQ1	40s ribosomal protein s17-4	C	GO:0044446	intracellular organelle part
W4ZPQ1	40s ribosomal protein s17-4	C	GO:0022626	cytosolic ribosome
W4ZPQ1	40s ribosomal protein s17-4	F	GO:0003735	structural constituent of ribosome
W4ZPQ1	40s ribosomal protein s17-4	P	GO:0042254	ribosome biogenesis
W5BDM2	heat shock cognate 70 kda protein 1	F	GO:0005524	ATP binding
W5BDM2	heat shock cognate 70 kda protein 1	P	GO:0006950	response to stress
W5H208	40s ribosomal protein s24	C	GO:0005840	ribosome
W5H208	40s ribosomal protein s24	F	GO:0003735	structural constituent of ribosome
W5H208	40s ribosomal protein s24	P	GO:0006412	translation
W5H208	40s ribosomal protein s24	F	GO:0000166	nucleotide binding
W5H208	40s ribosomal protein s24	P	GO:0042254	ribosome biogenesis
P02276	histone h2a	C	GO:0005634	nucleus
P02276	histone h2a	F	GO:0003677	DNA binding
P02276	histone h2a	C	GO:0000786	nucleosome
P02276	histone h2a	F	GO:0046982	protein heterodimerization activity
W5HXV0	scrk2_orysj ame: full=fructokinase-2 ame: full=fructokinase ii ame: full=	P	GO:0005975	carbohydrate metabolic process
W5HXV0	scrk2_orysj ame: full=fructokinase-2 ame: full=fructokinase ii ame: full=	F	GO:0016773	phosphotransferase activity, alcohol group as acceptor
W5HXV0	scrk2_orysj ame: full=fructokinase-2 ame: full=fructokinase ii ame: full=	F	GO:0016301	kinase activity
W5HXW2	vacuolar sorting receptor 7 precursor	C	GO:0044444	cytoplasmic part
W5HXW2	vacuolar sorting receptor 7 precursor	C	GO:0043231	intracellular membrane-bounded organelle
W5HXW2	vacuolar sorting receptor 7 precursor	F	GO:0005509	calcium ion binding
W5H4U4	protein brittle- chloroplastic amyloplastic	P	GO:0055085	transmembrane transport
W5AJX0	hexokinase 5	C	GO:0043231	intracellular membrane-bounded organelle
W5AJX0	hexokinase 5	F	GO:0004396	hexokinase activity
W5AJX0	hexokinase 5	C	GO:0044444	cytoplasmic part
W5AJX0	hexokinase 5	P	GO:0010182	sugar mediated signaling pathway
W5AJX0	hexokinase 5	F	GO:0005524	ATP binding
W5AJX0	hexokinase 5	P	GO:0006096	glycolysis
W5AJX0	hexokinase 5	P	GO:0005982	starch metabolic process
W5AJX0	hexokinase 5	P	GO:0005985	sucrose metabolic process
W5AJX0	hexokinase 5	P	GO:0006000	fructose metabolic process
W5AJX0	hexokinase 5	P	GO:0006012	galactose metabolic process
W5AJX0	hexokinase 5	P	GO:0006013	mannose metabolic process
W5AJX0	hexokinase 5	P	GO:0006040	amino sugar metabolic process
W5AJX0	hexokinase 5	P	GO:0006094	gluconeogenesis
W5AJX0	hexokinase 5	P	GO:0019872	streptomycin biosynthetic process
W5FF37	-trehalose-phosphate synthase	F	GO:0003824	catalytic activity
W5FF37	-trehalose-phosphate synthase	P	GO:0005992	trehalose biosynthetic process
W5FVE9	armadillo beta-catenin-like repeat family protein	P	GO:0006950	response to stress
W5FVE9	armadillo beta-catenin-like repeat family protein	P	GO:0009628	response to abiotic stimulus
W5FVE9	armadillo beta-catenin-like repeat family protein	F	GO:0005488	binding
W5EGU4	heat shock 70 kda mitochondrial	C	GO:0005739	mitochondrion
W5EGU4	heat shock 70 kda mitochondrial	P	GO:0006457	protein folding
W5EGU4	heat shock 70 kda mitochondrial	F	GO:0051082	unfolded protein binding
W5EGU4	heat shock 70 kda mitochondrial	F	GO:0005524	ATP binding
W5BJN8	plasma membrane intrinsic protein	C	GO:0016020	membrane
W5BJN8	plasma membrane intrinsic protein	P	GO:0006810	transport
W5BJN8	plasma membrane intrinsic protein	F	GO:0005215	transporter activity
W5ES17	vacuolar-sorting receptor 1	C	GO:0016023	cytoplasmic membrane-bounded vesicle
W5ES17	vacuolar-sorting receptor 1	C	GO:0016020	membrane
W5ES17	vacuolar-sorting receptor 1	C	GO:0009536	plastid
W5ES17	vacuolar-sorting receptor 1	F	GO:0005509	calcium ion binding
B8YDB8	phytoene chloroplastic chromoplastic	C	GO:0009507	chloroplast
B8YDB8	phytoene chloroplastic chromoplastic	P	GO:0055114	oxidation-reduction process
B8YDB8	phytoene chloroplastic chromoplastic	F	GO:0016705	oxidoreductase activity, acting on paired donors, with incorporation or reduction of molecular oxygen
B8YDB8	phytoene chloroplastic chromoplastic	P	GO:0016117	carotenoid biosynthetic process
W5E825	heat shock 70 kda mitochondrial	C	GO:0005739	mitochondrion
W5E825	heat shock 70 kda mitochondrial	F	GO:0005524	ATP binding
W5E825	heat shock 70 kda mitochondrial	F	GO:0051082	unfolded protein binding
W5E825	heat shock 70 kda mitochondrial	P	GO:0006457	protein folding
W5AUD8	alanine aminotransferase 2	C	GO:0043231	intracellular membrane-bounded organelle
W5AUD8	alanine aminotransferase 2	C	GO:0044444	cytoplasmic part
W5AUD8	alanine aminotransferase 2	F	GO:0008483	transaminase activity
W5AUD8	alanine aminotransferase 2	F	GO:0030170	pyridoxal phosphate binding
W5AUD8	alanine aminotransferase 2	P	GO:0009058	biosynthetic process
W4ZRH9	adp-glucose pyrophosphorylase large subunit	C	GO:0009536	plastid
W4ZRH9	adp-glucose pyrophosphorylase large subunit	P	GO:0019252	starch biosynthetic process
W4ZRH9	adp-glucose pyrophosphorylase large subunit	F	GO:0008878	glucose-1-phosphate adenylyltransferase activity
W4ZRH9	adp-glucose pyrophosphorylase large subunit	P	GO:0005978	glycogen biosynthetic process
W4ZRH9	adp-glucose pyrophosphorylase large subunit	P	GO:0005985	sucrose metabolic process
Q76ME3	adp-ribosylation factor 2	P	GO:0016192	vesicle-mediated transport
Q76ME3	adp-ribosylation factor 2	P	GO:0006471	protein ADP-ribosylation
Q76ME3	adp-ribosylation factor 2	F	GO:0005215	transporter activity
Q76ME3	adp-ribosylation factor 2	P	GO:0006886	intracellular protein transport
Q76ME3	adp-ribosylation factor 2	C	GO:0016020	membrane
Q76ME3	adp-ribosylation factor 2	C	GO:0005794	Golgi apparatus
Q76ME3	adp-ribosylation factor 2	F	GO:0005525	GTP binding
Q76ME3	adp-ribosylation factor 2	P	GO:0007264	small GTPase mediated signal transduction
W5DL10	glutamyl-trna cytoplasmic	F	GO:0004818	glutamate-tRNA ligase activity
W5DL10	glutamyl-trna cytoplasmic	P	GO:0006424	glutamyl-tRNA aminoacylation
W5DL10	glutamyl-trna cytoplasmic	F	GO:0005524	ATP binding
W5DL10	glutamyl-trna cytoplasmic	C	GO:0009332	glutamate-tRNA ligase complex
W5DL10	glutamyl-trna cytoplasmic	P	GO:0015994	chlorophyll metabolic process
W5CPS2	obg-like atpase 1	C	GO:0005829	cytosol
W5CPS2	obg-like atpase 1	P	GO:0006623	protein targeting to vacuole
W5CPS2	obg-like atpase 1	P	GO:0009651	response to salt stress
W5CPS2	obg-like atpase 1	C	GO:0009506	plasmodesma
W5CPS2	obg-like atpase 1	P	GO:0006096	glycolysis
W5CPS2	obg-like atpase 1	P	GO:0006094	gluconeogenesis
W5CPS2	obg-like atpase 1	P	GO:0046686	response to cadmium ion
W5CPS2	obg-like atpase 1	F	GO:0005525	GTP binding
G9DRA0	transcription factor divaricata-like	F	GO:0003682	chromatin binding
G9DRA0	transcription factor divaricata-like	F	GO:0003677	DNA binding
G9DRA0	transcription factor divaricata-like	C	GO:0000785	chromatin
W5G990	60s ribosomal protein l31	C	GO:0005840	ribosome
W5G990	60s ribosomal protein l31	P	GO:0006412	translation
W5G990	60s ribosomal protein l31	F	GO:0003735	structural constituent of ribosome
W5G990	60s ribosomal protein l31	P	GO:0042254	ribosome biogenesis
W5HNQ2	endoplasmin-like protein	P	GO:0044763	single-organism cellular process
W5HNQ2	endoplasmin-like protein	C	GO:0016020	membrane
W5HNQ2	endoplasmin-like protein	C	GO:0043231	intracellular membrane-bounded organelle
W5HNQ2	endoplasmin-like protein	P	GO:0010035	response to inorganic substance
W5HNQ2	endoplasmin-like protein	P	GO:0006950	response to stress
W5HNQ2	endoplasmin-like protein	P	GO:0009266	response to temperature stimulus
W5HNQ2	endoplasmin-like protein	C	GO:0044444	cytoplasmic part
W5HNQ2	endoplasmin-like protein	F	GO:0051082	unfolded protein binding
W5HNQ2	endoplasmin-like protein	F	GO:0005524	ATP binding
W5HNQ2	endoplasmin-like protein	P	GO:0006457	protein folding
Q9SQG8	af092123_1pathogenesis-related protein 4	F	GO:0016787	hydrolase activity
Q9SQG8	af092123_1pathogenesis-related protein 4	P	GO:0009987	cellular process
Q9SQG8	af092123_1pathogenesis-related protein 4	P	GO:0042742	defense response to bacterium
Q9SQG8	af092123_1pathogenesis-related protein 4	P	GO:0050832	defense response to fungus
W5C595	ascorbate peroxidase	P	GO:0006979	response to oxidative stress
W5C595	ascorbate peroxidase	P	GO:0042221	response to chemical stimulus
W5C595	ascorbate peroxidase	C	GO:0044464	cell part
W5C595	ascorbate peroxidase	F	GO:0004601	peroxidase activity
W5C595	ascorbate peroxidase	F	GO:0020037	heme binding
W5C595	ascorbate peroxidase	P	GO:0055114	oxidation-reduction process
W5C595	ascorbate peroxidase	P	GO:0006804	peroxidase reaction
W5AIS4	alpha-galactosidase expressed	P	GO:0044699	single-organism process
W5AIS4	alpha-galactosidase expressed	F	GO:0004557	alpha-galactosidase activity
W5AIS4	alpha-galactosidase expressed	C	GO:0009505	plant-type cell wall
W5AIS4	alpha-galactosidase expressed	C	GO:0016023	cytoplasmic membrane-bounded vesicle
W5AIS4	alpha-galactosidase expressed	P	GO:0016139	glycoside catabolic process
W5AIS4	alpha-galactosidase expressed	P	GO:0046477	glycosylceramide catabolic process
W5AIS4	alpha-galactosidase expressed	P	GO:0009311	oligosaccharide metabolic process
W5AIS4	alpha-galactosidase expressed	P	GO:0001575	globoside metabolic process
W5AIS4	alpha-galactosidase expressed	P	GO:0006012	galactose metabolic process
W5AIS4	alpha-galactosidase expressed	P	GO:0046486	glycerolipid metabolic process
H9AXB3	spz2b_wheat ame: full=serpin-z2b ame: full= 2b ame: full=wsz2b ame: full=wzs3	F	GO:0030414	peptidase inhibitor activity
H9AXB3	spz2b_wheat ame: full=serpin-z2b ame: full= 2b ame: full=wsz2b ame: full=wzs3	C	GO:0005615	extracellular space
W5BZX8	peptide methionine sulfoxide reductase	C	GO:0044444	cytoplasmic part
W5BZX8	peptide methionine sulfoxide reductase	P	GO:0055114	oxidation-reduction process
W5BZX8	peptide methionine sulfoxide reductase	F	GO:0008113	peptide-methionine (S)-S-oxide reductase activity
W5BZX8	peptide methionine sulfoxide reductase	P	GO:0006979	response to oxidative stress
W5BZX8	peptide methionine sulfoxide reductase	P	GO:0030091	protein repair
W5BZX8	peptide methionine sulfoxide reductase	P	GO:0006464	cellular protein modification process
W5GVR2	60s ribosomal protein l6	C	GO:0005840	ribosome
W5GVR2	60s ribosomal protein l6	C	GO:0043231	intracellular membrane-bounded organelle
W5GVR2	60s ribosomal protein l6	P	GO:0006412	translation
W5GVR2	60s ribosomal protein l6	F	GO:0003735	structural constituent of ribosome
W5GVR2	60s ribosomal protein l6	P	GO:0042254	ribosome biogenesis
W5E0V5	oxysterol binding domain family protein	C	GO:0005783	endoplasmic reticulum
W5E0V5	oxysterol binding domain family protein	F	GO:0032934	sterol binding
W5E0V5	oxysterol binding domain family protein	P	GO:0009567	double fertilization forming a zygote and endosperm
W5EVG5	annexin d5	F	GO:0005509	calcium ion binding
W5EVG5	annexin d5	F	GO:0005544	calcium-dependent phospholipid binding
W5AFV1	membrane steroid-binding protein 1	C	GO:0044464	cell part
W5AFV1	membrane steroid-binding protein 1	F	GO:0020037	heme binding
W5G7V4	ornithine chloroplastic-like	C	GO:0009536	plastid
W5G7V4	ornithine chloroplastic-like	F	GO:0016597	amino acid binding
W5G7V4	ornithine chloroplastic-like	P	GO:0006591	ornithine metabolic process
W5G7V4	ornithine chloroplastic-like	F	GO:0004585	ornithine carbamoyltransferase activity
W5G7V4	ornithine chloroplastic-like	P	GO:0006525	arginine metabolic process
W5G7V4	ornithine chloroplastic-like	P	GO:0006560	proline metabolic process
W5G7V4	ornithine chloroplastic-like	C	GO:0009348	ornithine carbamoyltransferase complex
D8LAL5	beta-expansin 1a expressed	C	GO:0005576	extracellular region
D8LAL5	beta-expansin 1a expressed	P	GO:0019953	sexual reproduction
W5CPU5	translocon-associated protein subunit beta	C	GO:0016021	integral to membrane
W5CPU5	translocon-associated protein subunit beta	C	GO:0005783	endoplasmic reticulum
W5A2Y2	target of rapamycin	P	GO:0009653	anatomical structure morphogenesis
W5A2Y2	target of rapamycin	F	GO:1901363	heterocyclic compound binding
W5A2Y2	target of rapamycin	P	GO:0009888	tissue development
W5A2Y2	target of rapamycin	F	GO:0016301	kinase activity
W5A2Y2	target of rapamycin	P	GO:0033043	regulation of organelle organization
W5A2Y2	target of rapamycin	P	GO:0090304	nucleic acid metabolic process
W5A2Y2	target of rapamycin	F	GO:0016773	phosphotransferase activity, alcohol group as acceptor
W5A2Y2	target of rapamycin	P	GO:0031323	regulation of cellular metabolic process
W5A2Y2	target of rapamycin	P	GO:0048513	organ development
W5A2Y2	target of rapamycin	P	GO:0009790	embryo development
W5A2Y2	target of rapamycin	P	GO:0007126	meiosis
W5A2Y2	target of rapamycin	P	GO:0048522	positive regulation of cellular process
W5A2Y2	target of rapamycin	F	GO:0097159	organic cyclic compound binding
W5A2Y2	target of rapamycin	P	GO:0048316	seed development
W5A2Y2	target of rapamycin	F	GO:0005515	protein binding
W5A2Y2	target of rapamycin	F	GO:0008144	drug binding
F4YWL9	60s ribosomal protein l21-2	C	GO:0005840	ribosome
F4YWL9	60s ribosomal protein l21-2	C	GO:0005739	mitochondrion
F4YWL9	60s ribosomal protein l21-2	P	GO:0006412	translation
F4YWL9	60s ribosomal protein l21-2	F	GO:0003735	structural constituent of ribosome
F4YWL9	60s ribosomal protein l21-2	P	GO:0042254	ribosome biogenesis
W5F2N9	(protein-pii) uridylyltransferase	P	GO:0009735	response to cytokinin stimulus
W5F2N9	(protein-pii) uridylyltransferase	P	GO:0008152	metabolic process
W5F2N9	(protein-pii) uridylyltransferase	F	GO:0016597	amino acid binding
W5AU78	copper chaperone for superoxide dismutase	C	GO:0005829	cytosol
W5AU78	copper chaperone for superoxide dismutase	P	GO:0015680	intracellular copper ion transport
W5AU78	copper chaperone for superoxide dismutase	F	GO:0008270	zinc ion binding
W5AU78	copper chaperone for superoxide dismutase	C	GO:0005743	mitochondrial inner membrane
W5AU78	copper chaperone for superoxide dismutase	F	GO:0004784	superoxide dismutase activity
W5AU78	copper chaperone for superoxide dismutase	F	GO:0016532	superoxide dismutase copper chaperone activity
W5AU78	copper chaperone for superoxide dismutase	C	GO:0009507	chloroplast
W5AU78	copper chaperone for superoxide dismutase	P	GO:0019430	removal of superoxide radicals
W5AU78	copper chaperone for superoxide dismutase	C	GO:0005634	nucleus
W5AU78	copper chaperone for superoxide dismutase	P	GO:0055114	oxidation-reduction process
Q8H0J5	low molecular weight glutenin subunit	F	GO:0045735	nutrient reservoir activity
W5CIU1	pyruvate decarboxylase	F	GO:0003824	catalytic activity
W5CIU1	pyruvate decarboxylase	F	GO:0030976	thiamine pyrophosphate binding
W5CIU1	pyruvate decarboxylase	F	GO:0000287	magnesium ion binding
W5GAC6	annexin p35	F	GO:0005509	calcium ion binding
W5GAC6	annexin p35	F	GO:0005544	calcium-dependent phospholipid binding
W5DIU2	66 kda stress protein	F	GO:0005515	protein binding
W5CXQ2	exportin-7-a-like isoform x1	C	GO:0044424	intracellular part
W5CXQ2	exportin-7-a-like isoform x1	P	GO:0006886	intracellular protein transport
W5CXQ2	exportin-7-a-like isoform x1	F	GO:0008536	Ran GTPase binding
W5AT17	tnpo1_orysi ame: full=transportin-1 short= 1 ame: full=importin beta-2 ame: full=karyopherin beta-2	C	GO:0009536	plastid
W5AT17	tnpo1_orysi ame: full=transportin-1 short= 1 ame: full=importin beta-2 ame: full=karyopherin beta-2	F	GO:0008536	Ran GTPase binding
W5AT17	tnpo1_orysi ame: full=transportin-1 short= 1 ame: full=importin beta-2 ame: full=karyopherin beta-2	P	GO:0006886	intracellular protein transport
W5FVL9	stem-specific protein tsjt1-like	C	GO:0044424	intracellular part
W5GV49	receptor-like protein kinase precursor	F	GO:0016301	kinase activity
W5GV49	receptor-like protein kinase precursor	C	GO:0016023	cytoplasmic membrane-bounded vesicle
W5GV49	receptor-like protein kinase precursor	P	GO:0016310	phosphorylation
W5GV49	receptor-like protein kinase precursor	F	GO:0005515	protein binding
W5ENB3	heat shock cognate 70 kda protein	F	GO:0005524	ATP binding
W5HSJ6	pyrophosphate--fructose 6-phosphate 1-phosphotransferase subunit beta	C	GO:0009536	plastid
W5HSJ6	pyrophosphate--fructose 6-phosphate 1-phosphotransferase subunit beta	P	GO:0006096	glycolysis
W5HSJ6	pyrophosphate--fructose 6-phosphate 1-phosphotransferase subunit beta	F	GO:0003872	6-phosphofructokinase activity
W5HSJ6	pyrophosphate--fructose 6-phosphate 1-phosphotransferase subunit beta	P	GO:0006002	fructose 6-phosphate metabolic process
W5HSJ6	pyrophosphate--fructose 6-phosphate 1-phosphotransferase subunit beta	F	GO:0005524	ATP binding
W5HSJ6	pyrophosphate--fructose 6-phosphate 1-phosphotransferase subunit beta	F	GO:0047334	diphosphate-fructose-6-phosphate 1-phosphotransferase activity
W5HSJ6	pyrophosphate--fructose 6-phosphate 1-phosphotransferase subunit beta	C	GO:0005945	6-phosphofructokinase complex
W5HSJ6	pyrophosphate--fructose 6-phosphate 1-phosphotransferase subunit beta	P	GO:0006000	fructose metabolic process
W5HSJ6	pyrophosphate--fructose 6-phosphate 1-phosphotransferase subunit beta	P	GO:0006012	galactose metabolic process
W5HSJ6	pyrophosphate--fructose 6-phosphate 1-phosphotransferase subunit beta	P	GO:0006013	mannose metabolic process
W5HSJ6	pyrophosphate--fructose 6-phosphate 1-phosphotransferase subunit beta	P	GO:0006094	gluconeogenesis
W5HSJ6	pyrophosphate--fructose 6-phosphate 1-phosphotransferase subunit beta	P	GO:0006098	pentose-phosphate shunt
Q2A784	avenin-like a precursor	F	GO:0045735	nutrient reservoir activity
W5AWS4	hypothetical protein F775_31873	F	GO:0005515	protein binding
P08819	serine carboxypeptidase 2-like	C	GO:0043231	intracellular membrane-bounded organelle
P08819	serine carboxypeptidase 2-like	C	GO:0044444	cytoplasmic part
P08819	serine carboxypeptidase 2-like	P	GO:0015979	photosynthesis
P08819	serine carboxypeptidase 2-like	P	GO:0006508	proteolysis
P08819	serine carboxypeptidase 2-like	F	GO:0004185	serine-type carboxypeptidase activity
W5GZ58	bifunctional nitrilase nitrile hydratase nit4	P	GO:0050896	response to stimulus
W5GZ58	bifunctional nitrilase nitrile hydratase nit4	F	GO:0000257	nitrilase activity
W5GZ58	bifunctional nitrilase nitrile hydratase nit4	F	GO:0016836	hydro-lyase activity
W5GZ58	bifunctional nitrilase nitrile hydratase nit4	P	GO:0050898	nitrile metabolic process
P0CZ08	avenin-like a precursor	F	GO:0045735	nutrient reservoir activity
Q8RW04	glutathione transferase	F	GO:0016740	transferase activity
Q8RW04	glutathione transferase	F	GO:0005515	protein binding
W5E3N5	carbon catabolite-derepressing protein kinase-like	P	GO:0006468	protein phosphorylation
W5E3N5	carbon catabolite-derepressing protein kinase-like	F	GO:0005524	ATP binding
W5E3N5	carbon catabolite-derepressing protein kinase-like	F	GO:0004674	protein serine/threonine kinase activity
W5E3N5	carbon catabolite-derepressing protein kinase-like	P	GO:0009069	serine family amino acid metabolic process
D8L9G1	probable -trehalose-phosphate synthase	P	GO:0005992	trehalose biosynthetic process
D8L9G1	probable -trehalose-phosphate synthase	F	GO:0003824	catalytic activity
Q6RUJ0	glutamine synthetase cytosolic isozyme 1-3	F	GO:0004356	glutamate-ammonia ligase activity
Q6RUJ0	glutamine synthetase cytosolic isozyme 1-3	P	GO:0006542	glutamine biosynthetic process
Q6RUJ0	glutamine synthetase cytosolic isozyme 1-3	P	GO:0009252	peptidoglycan biosynthetic process
W5C6E7	developmentally-regulated gtp-binding protein 1	F	GO:0005525	GTP binding
A0MAU9	membrane steroid-binding protein 2	C	GO:0044464	cell part
A0MAU9	membrane steroid-binding protein 2	F	GO:0020037	heme binding
Q8GV49	late embryogenesis abundant protein	P	GO:0006950	response to stress
W5I3S0	peroxidase 52	F	GO:0046872	metal ion binding
W5I3S0	peroxidase 52	P	GO:0006979	response to oxidative stress
W5I3S0	peroxidase 52	C	GO:0016023	cytoplasmic membrane-bounded vesicle
W5I3S0	peroxidase 52	F	GO:0020037	heme binding
W5I3S0	peroxidase 52	F	GO:0004601	peroxidase activity
W5I3S0	peroxidase 52	P	GO:0055114	oxidation-reduction process
W5I3S0	peroxidase 52	P	GO:0006804	peroxidase reaction
W5H9E2	translocon-associated protein subunit alpha	C	GO:0016023	cytoplasmic membrane-bounded vesicle
W5H9E2	translocon-associated protein subunit alpha	C	GO:0005789	endoplasmic reticulum membrane
W5F0C3	transcription factor expressed	C	GO:0016023	cytoplasmic membrane-bounded vesicle
W5BXA9	coiled-coil domain-containing protein 124	P	GO:0050896	response to stimulus
W5BXA9	coiled-coil domain-containing protein 124	P	GO:0044765	single-organism transport
W5BXA9	coiled-coil domain-containing protein 124	P	GO:0046907	intracellular transport
W5BXA9	coiled-coil domain-containing protein 124	P	GO:0016043	cellular component organization
W5BCR9	60s ribosomal protein l35-2	C	GO:0005840	ribosome
W5BCR9	60s ribosomal protein l35-2	F	GO:0003735	structural constituent of ribosome
W5BCR9	60s ribosomal protein l35-2	P	GO:0006412	translation
W5BCR9	60s ribosomal protein l35-2	P	GO:0042254	ribosome biogenesis
W5B6A0	12-oxophytodienoate reductase 2	P	GO:0055114	oxidation-reduction process
W5B6A0	12-oxophytodienoate reductase 2	F	GO:0016491	oxidoreductase activity
W5B6A0	12-oxophytodienoate reductase 2	F	GO:0010181	FMN binding
W5B438	phospho-2-dehydro-3-deoxyheptonate aldolase chloroplastic-like	P	GO:0033587	shikimate biosynthetic process
W5B438	phospho-2-dehydro-3-deoxyheptonate aldolase chloroplastic-like	P	GO:0050896	response to stimulus
W5B438	phospho-2-dehydro-3-deoxyheptonate aldolase chloroplastic-like	P	GO:0009423	chorismate biosynthetic process
W5B438	phospho-2-dehydro-3-deoxyheptonate aldolase chloroplastic-like	F	GO:0003849	3-deoxy-7-phosphoheptulonate synthase activity
W5B438	phospho-2-dehydro-3-deoxyheptonate aldolase chloroplastic-like	C	GO:0009536	plastid
W5B438	phospho-2-dehydro-3-deoxyheptonate aldolase chloroplastic-like	P	GO:0000162	tryptophan biosynthetic process
W5B438	phospho-2-dehydro-3-deoxyheptonate aldolase chloroplastic-like	P	GO:0006571	tyrosine biosynthetic process
W5B438	phospho-2-dehydro-3-deoxyheptonate aldolase chloroplastic-like	P	GO:0009094	L-phenylalanine biosynthetic process
W5EI19	probable beta-d-xylosidase 7	C	GO:0016023	cytoplasmic membrane-bounded vesicle
W5EI19	probable beta-d-xylosidase 7	P	GO:0005975	carbohydrate metabolic process
W5EI19	probable beta-d-xylosidase 7	F	GO:0004553	hydrolase activity, hydrolyzing O-glycosyl compounds
W5FV41	dnaj protein homolog	F	GO:0051082	unfolded protein binding
W5FV41	dnaj protein homolog	F	GO:0031072	heat shock protein binding
W5FV41	dnaj protein homolog	P	GO:0009408	response to heat
W5FV41	dnaj protein homolog	P	GO:0006457	protein folding
W5FV41	dnaj protein homolog	F	GO:0005524	ATP binding
Q58QF6	delta 1-pyrroline-5-carboxylate synthetase	P	GO:0009628	response to abiotic stimulus
Q58QF6	delta 1-pyrroline-5-carboxylate synthetase	P	GO:1901700	response to oxygen-containing compound
Q58QF6	delta 1-pyrroline-5-carboxylate synthetase	F	GO:0004350	glutamate-5-semialdehyde dehydrogenase activity
Q58QF6	delta 1-pyrroline-5-carboxylate synthetase	P	GO:0006561	proline biosynthetic process
Q58QF6	delta 1-pyrroline-5-carboxylate synthetase	F	GO:0004349	glutamate 5-kinase activity
Q58QF6	delta 1-pyrroline-5-carboxylate synthetase	C	GO:0005737	cytoplasm
Q58QF6	delta 1-pyrroline-5-carboxylate synthetase	P	GO:0006950	response to stress
Q58QF6	delta 1-pyrroline-5-carboxylate synthetase	P	GO:0055114	oxidation-reduction process
Q58QF6	delta 1-pyrroline-5-carboxylate synthetase	P	GO:0000051	urea cycle intermediate metabolic process
Q58QF6	delta 1-pyrroline-5-carboxylate synthetase	P	GO:0006537	glutamate biosynthetic process
Q58QF6	delta 1-pyrroline-5-carboxylate synthetase	P	GO:0016310	phosphorylation
P22701	em protein	P	GO:0009737	response to abscisic acid stimulus
W5AD67	adp-ribosylation factor gtpase-activating protein agd8	F	GO:0008060	ARF GTPase activator activity
W5AD67	adp-ribosylation factor gtpase-activating protein agd8	P	GO:0032312	regulation of ARF GTPase activity
W5AD67	adp-ribosylation factor gtpase-activating protein agd8	F	GO:0008270	zinc ion binding
W5AD67	adp-ribosylation factor gtpase-activating protein agd8	P	GO:0048856	anatomical structure development
W5AD67	adp-ribosylation factor gtpase-activating protein agd8	P	GO:0007275	multicellular organismal development
W5B0T0	disproportionating enzyme	C	GO:0009536	plastid
W5B0T0	disproportionating enzyme	F	GO:0004134	4-alpha-glucanotransferase activity
W5B0T0	disproportionating enzyme	P	GO:0005982	starch metabolic process
W5B0T0	disproportionating enzyme	P	GO:0005985	sucrose metabolic process
Q9AUJ7	eukaryotic translation initiation factor 4b	F	GO:0003743	translation initiation factor activity
Q9AUJ7	eukaryotic translation initiation factor 4b	C	GO:0005840	ribosome
Q9AUJ7	eukaryotic translation initiation factor 4b	P	GO:0006446	regulation of translational initiation
W4ZTS6	patellin-3-like isoform x2	P	GO:0006810	transport
W4ZTS6	patellin-3-like isoform x2	C	GO:0016021	integral to membrane
W5G4R7	pyrophosphate--fructose 6-phosphate 1-phosphotransferase subunit alpha-like	C	GO:0009536	plastid
W5G4R7	pyrophosphate--fructose 6-phosphate 1-phosphotransferase subunit alpha-like	F	GO:0005524	ATP binding
W5G4R7	pyrophosphate--fructose 6-phosphate 1-phosphotransferase subunit alpha-like	P	GO:0006096	glycolysis
W5G4R7	pyrophosphate--fructose 6-phosphate 1-phosphotransferase subunit alpha-like	F	GO:0047334	diphosphate-fructose-6-phosphate 1-phosphotransferase activity
W5G4R7	pyrophosphate--fructose 6-phosphate 1-phosphotransferase subunit alpha-like	F	GO:0003872	6-phosphofructokinase activity
W5G4R7	pyrophosphate--fructose 6-phosphate 1-phosphotransferase subunit alpha-like	P	GO:0006000	fructose metabolic process
W5G4R7	pyrophosphate--fructose 6-phosphate 1-phosphotransferase subunit alpha-like	P	GO:0006013	mannose metabolic process
W5G4R7	pyrophosphate--fructose 6-phosphate 1-phosphotransferase subunit alpha-like	C	GO:0005945	6-phosphofructokinase complex
W5G4R7	pyrophosphate--fructose 6-phosphate 1-phosphotransferase subunit alpha-like	P	GO:0006012	galactose metabolic process
W5G4R7	pyrophosphate--fructose 6-phosphate 1-phosphotransferase subunit alpha-like	P	GO:0006094	gluconeogenesis
W5G4R7	pyrophosphate--fructose 6-phosphate 1-phosphotransferase subunit alpha-like	P	GO:0006098	pentose-phosphate shunt
Q9ZP25	low molecular weight heat shock protein precursor	P	GO:0006970	response to osmotic stress
Q9ZP25	low molecular weight heat shock protein precursor	P	GO:0009408	response to heat
D3JUT3	xylanase inhibitor protein i	P	GO:0005975	carbohydrate metabolic process
D3JUT3	xylanase inhibitor protein i	F	GO:0004553	hydrolase activity, hydrolyzing O-glycosyl compounds
W5HP96	-phospho-3-sulfolactate synthase-like	P	GO:0050896	response to stimulus
W5HP96	-phospho-3-sulfolactate synthase-like	F	GO:0003824	catalytic activity
W5HP96	-phospho-3-sulfolactate synthase-like	P	GO:0019295	coenzyme M biosynthetic process
W5GTT2	exb15_orysj ame: full=expansin-b15 ame: full=beta-expansin-15 ame: full= 15 ame: full= flags: precursor	C	GO:0005576	extracellular region
W5GTT2	exb15_orysj ame: full=expansin-b15 ame: full=beta-expansin-15 ame: full= 15 ame: full= flags: precursor	C	GO:0005618	cell wall
W5GTT2	exb15_orysj ame: full=expansin-b15 ame: full=beta-expansin-15 ame: full= 15 ame: full= flags: precursor	P	GO:0019953	sexual reproduction
W5GTT2	exb15_orysj ame: full=expansin-b15 ame: full=beta-expansin-15 ame: full= 15 ame: full= flags: precursor	C	GO:0016020	membrane
A0A024FR39	protein disulfide isomerase	P	GO:0045454	cell redox homeostasis
A0A024FR39	protein disulfide isomerase	F	GO:0016853	isomerase activity
A0A024FR39	protein disulfide isomerase	C	GO:0005783	endoplasmic reticulum
W5G6K8	protein phosphatase 2c 27	F	GO:0004722	protein serine/threonine phosphatase activity
W5G6K8	protein phosphatase 2c 27	P	GO:0006470	protein dephosphorylation
W5G6K8	protein phosphatase 2c 27	C	GO:0008287	protein serine/threonine phosphatase complex
R4ZA24	L-1	P	GO:0050832	defense response to fungus
P16315	low molecular weight glutenin	F	GO:0045735	nutrient reservoir activity
W5HTG2	dcn1-like protein 4	F	GO:0005509	calcium ion binding
W5DDQ4	60s ribosomal protein l10a-1	P	GO:0006412	translation
W5DDQ4	60s ribosomal protein l10a-1	C	GO:0009506	plasmodesma
W5DDQ4	60s ribosomal protein l10a-1	F	GO:0003735	structural constituent of ribosome
W5DDQ4	60s ribosomal protein l10a-1	C	GO:0022625	cytosolic large ribosomal subunit
W5DDQ4	60s ribosomal protein l10a-1	C	GO:0005886	plasma membrane
W5DDQ4	60s ribosomal protein l10a-1	F	GO:0003723	RNA binding
W5DDQ4	60s ribosomal protein l10a-1	P	GO:0042254	ribosome biogenesis
Q24M29	starch branching enzyme 3	C	GO:0009536	plastid
Q24M29	starch branching enzyme 3	F	GO:0043169	cation binding
Q24M29	starch branching enzyme 3	P	GO:0005978	glycogen biosynthetic process
Q24M29	starch branching enzyme 3	F	GO:0003844	1,4-alpha-glucan branching enzyme activity
Q24M29	starch branching enzyme 3	F	GO:0004553	hydrolase activity, hydrolyzing O-glycosyl compounds
Q24M29	starch branching enzyme 3	P	GO:0005982	starch metabolic process
Q24M29	starch branching enzyme 3	P	GO:0005985	sucrose metabolic process
Q41585	beta purothionin	C	GO:0005576	extracellular region
Q41585	beta purothionin	P	GO:0006952	defense response
W5CEG1	fructose-bisphosphate aldolase cytoplasmic isozyme	F	GO:0004332	fructose-bisphosphate aldolase activity
W5CEG1	fructose-bisphosphate aldolase cytoplasmic isozyme	P	GO:0006096	glycolysis
W5CEG1	fructose-bisphosphate aldolase cytoplasmic isozyme	P	GO:0006000	fructose metabolic process
W5CEG1	fructose-bisphosphate aldolase cytoplasmic isozyme	P	GO:0006013	mannose metabolic process
W5CEG1	fructose-bisphosphate aldolase cytoplasmic isozyme	P	GO:0006020	inositol metabolic process
W5CEG1	fructose-bisphosphate aldolase cytoplasmic isozyme	P	GO:0006094	gluconeogenesis
W5CEG1	fructose-bisphosphate aldolase cytoplasmic isozyme	P	GO:0006098	pentose-phosphate shunt
W5CEG1	fructose-bisphosphate aldolase cytoplasmic isozyme	P	GO:0015976	carbon utilization
W5F7C9	aba-responsive protein	P	GO:0010286	heat acclimation
W5H3A8	fam10 family protein at4g22670-like	C	GO:0005829	cytosol
W5H3A8	fam10 family protein at4g22670-like	P	GO:0046686	response to cadmium ion
W5H3A8	fam10 family protein at4g22670-like	F	GO:0005515	protein binding
W5H1N6	endoglucanase 11	C	GO:0044464	cell part
W5H1N6	endoglucanase 11	F	GO:0004553	hydrolase activity, hydrolyzing O-glycosyl compounds
W5H1N6	endoglucanase 11	P	GO:0005975	carbohydrate metabolic process
W5DZY2	dnaj protein erdj3a isoform x2	P	GO:0009987	cellular process
W5DZY2	dnaj protein erdj3a isoform x2	P	GO:0009628	response to abiotic stimulus
W5DZY2	dnaj protein erdj3a isoform x2	P	GO:0006950	response to stress
P81713	bowman-birk trypsin inhibitor-like protein	F	GO:0004867	serine-type endopeptidase inhibitor activity
P81713	bowman-birk trypsin inhibitor-like protein	C	GO:0005576	extracellular region
W5BG39	2-oxoglutarate-dependent dioxygenase dao-like	P	GO:0055114	oxidation-reduction process
W5BG39	2-oxoglutarate-dependent dioxygenase dao-like	C	GO:0016020	membrane
W5BG39	2-oxoglutarate-dependent dioxygenase dao-like	F	GO:0016706	oxidoreductase activity, acting on paired donors, with incorporation or reduction of molecular oxygen, 2-oxoglutarate as one donor, and incorporation of one atom each of oxygen into both donors
W5DYF8	heat shock cognate 70 kda protein	F	GO:0005524	ATP binding
W5DYF8	heat shock cognate 70 kda protein	P	GO:0006950	response to stress
W5BBS7	fasciclin-like arabinogalactan protein 8-like	C	GO:0016023	cytoplasmic membrane-bounded vesicle
W5FLX0	pyrophosphate--fructose 6-phosphate 1-phosphotransferase subunit alpha-like	C	GO:0009536	plastid
W5FLX0	pyrophosphate--fructose 6-phosphate 1-phosphotransferase subunit alpha-like	F	GO:0003872	6-phosphofructokinase activity
W5FLX0	pyrophosphate--fructose 6-phosphate 1-phosphotransferase subunit alpha-like	P	GO:0006096	glycolysis
W5FLX0	pyrophosphate--fructose 6-phosphate 1-phosphotransferase subunit alpha-like	P	GO:0006002	fructose 6-phosphate metabolic process
W5FLX0	pyrophosphate--fructose 6-phosphate 1-phosphotransferase subunit alpha-like	F	GO:0005524	ATP binding
W5FLX0	pyrophosphate--fructose 6-phosphate 1-phosphotransferase subunit alpha-like	F	GO:0047334	diphosphate-fructose-6-phosphate 1-phosphotransferase activity
W5FLX0	pyrophosphate--fructose 6-phosphate 1-phosphotransferase subunit alpha-like	C	GO:0005945	6-phosphofructokinase complex
W5FLX0	pyrophosphate--fructose 6-phosphate 1-phosphotransferase subunit alpha-like	P	GO:0006000	fructose metabolic process
W5FLX0	pyrophosphate--fructose 6-phosphate 1-phosphotransferase subunit alpha-like	P	GO:0006012	galactose metabolic process
W5FLX0	pyrophosphate--fructose 6-phosphate 1-phosphotransferase subunit alpha-like	P	GO:0006013	mannose metabolic process
W5FLX0	pyrophosphate--fructose 6-phosphate 1-phosphotransferase subunit alpha-like	P	GO:0006094	gluconeogenesis
W5FLX0	pyrophosphate--fructose 6-phosphate 1-phosphotransferase subunit alpha-like	P	GO:0006098	pentose-phosphate shunt
F8THZ7	protein disulfide isomerase	P	GO:0071704	organic substance metabolic process
F8THZ7	protein disulfide isomerase	F	GO:0016853	isomerase activity
F8THZ7	protein disulfide isomerase	P	GO:0045454	cell redox homeostasis
F8THZ7	protein disulfide isomerase	C	GO:0005783	endoplasmic reticulum
W5HA40	starch branching enzyme i	F	GO:0043169	cation binding
W5HA40	starch branching enzyme i	P	GO:0005978	glycogen biosynthetic process
W5HA40	starch branching enzyme i	F	GO:0003844	1,4-alpha-glucan branching enzyme activity
W5HA40	starch branching enzyme i	F	GO:0004553	hydrolase activity, hydrolyzing O-glycosyl compounds
W5HA40	starch branching enzyme i	P	GO:0005982	starch metabolic process
W5HA40	starch branching enzyme i	P	GO:0005985	sucrose metabolic process
W5AT01	kda heat shock	P	GO:0009408	response to heat
W5I9U0	20 kda chloroplastic	C	GO:0044434	chloroplast part
W5I9U0	20 kda chloroplastic	P	GO:0006457	protein folding
W5I9U0	20 kda chloroplastic	F	GO:0005524	ATP binding
W5FKZ6	kda vesicle transport protein	C	GO:0044464	cell part
W5FKZ6	kda vesicle transport protein	C	GO:0016021	integral to membrane
W5FKZ6	kda vesicle transport protein	P	GO:0016192	vesicle-mediated transport
W5B757	stem-specific protein tsjt1-like	C	GO:0044464	cell part
W5H806	rna-binding protein rbp37	C	GO:0005739	mitochondrion
W5H806	rna-binding protein rbp37	F	GO:0000166	nucleotide binding
W5HYP0	endoplasmin-like protein	P	GO:0044763	single-organism cellular process
W5HYP0	endoplasmin-like protein	C	GO:0016020	membrane
W5HYP0	endoplasmin-like protein	C	GO:0043231	intracellular membrane-bounded organelle
W5HYP0	endoplasmin-like protein	P	GO:0010035	response to inorganic substance
W5HYP0	endoplasmin-like protein	P	GO:0006950	response to stress
W5HYP0	endoplasmin-like protein	P	GO:0009266	response to temperature stimulus
W5HYP0	endoplasmin-like protein	C	GO:0044444	cytoplasmic part
W5HYP0	endoplasmin-like protein	P	GO:0006457	protein folding
W5HYP0	endoplasmin-like protein	F	GO:0005524	ATP binding
W5HYP0	endoplasmin-like protein	F	GO:0051082	unfolded protein binding
W5CRY0	lysine decarboxylase-like protein	F	GO:0016787	hydrolase activity
W5CRY0	lysine decarboxylase-like protein	C	GO:0044424	intracellular part
W5ARC6	70 kda peptidyl-prolyl isomerase	P	GO:0018208	peptidyl-proline modification
W5ARC6	70 kda peptidyl-prolyl isomerase	F	GO:0016853	isomerase activity
W5ARC6	70 kda peptidyl-prolyl isomerase	F	GO:0005515	protein binding
W5ARC6	70 kda peptidyl-prolyl isomerase	P	GO:0006457	protein folding
A5A4L5	avenin-like protein	F	GO:0045735	nutrient reservoir activity
A7UME6	xylanase inhibitor	F	GO:0004190	aspartic-type endopeptidase activity
A7UME6	xylanase inhibitor	P	GO:0006508	proteolysis
W5BW69	60s ribosomal protein l14-1	C	GO:0005840	ribosome
W5BW69	60s ribosomal protein l14-1	C	GO:0043231	intracellular membrane-bounded organelle
W5BW69	60s ribosomal protein l14-1	P	GO:0006412	translation
W5BW69	60s ribosomal protein l14-1	F	GO:0003735	structural constituent of ribosome
W5BW69	60s ribosomal protein l14-1	P	GO:0042254	ribosome biogenesis
W5AL78	heat shock 70 kda protein 4l	P	GO:0050896	response to stimulus
W5AL78	heat shock 70 kda protein 4l	F	GO:0005524	ATP binding
W5AL78	heat shock 70 kda protein 4l	C	GO:0071944	cell periphery
P12810	kda heat-shock protein	C	GO:0005737	cytoplasm
P12810	kda heat-shock protein	P	GO:0006950	response to stress
W5GVY4	universal stress protein 7364	P	GO:0002238	response to molecule of fungal origin
W5GVY4	universal stress protein 7364	C	GO:0005886	plasma membrane
W5GVY4	universal stress protein 7364	P	GO:0006950	response to stress
W5HYR6	l-arabinokinase-like isoform x4	F	GO:0016773	phosphotransferase activity, alcohol group as acceptor
W5HYR6	l-arabinokinase-like isoform x4	P	GO:0008152	metabolic process
W5HYR6	l-arabinokinase-like isoform x4	F	GO:0016301	kinase activity
W5HYR6	l-arabinokinase-like isoform x4	F	GO:0005524	ATP binding
W5HYR6	l-arabinokinase-like isoform x4	C	GO:0005737	cytoplasm
Q9SAU8	probable mediator of rna polymerase ii transcription subunit 37c	F	GO:0000166	nucleotide binding
W5CQ14	nodal modulator 3	C	GO:0043231	intracellular membrane-bounded organelle
W5CQ14	nodal modulator 3	C	GO:0044444	cytoplasmic part
F4Y592	heat shock protein 90	F	GO:0005524	ATP binding
F4Y592	heat shock protein 90	F	GO:0051082	unfolded protein binding
F4Y592	heat shock protein 90	P	GO:0006950	response to stress
F4Y592	heat shock protein 90	P	GO:0006457	protein folding
W4ZY98	stromal 70 kda heat shock-related chloroplastic-like	C	GO:0009536	plastid
W4ZY98	stromal 70 kda heat shock-related chloroplastic-like	F	GO:0005524	ATP binding
W4ZY98	stromal 70 kda heat shock-related chloroplastic-like	F	GO:0051082	unfolded protein binding
W4ZY98	stromal 70 kda heat shock-related chloroplastic-like	P	GO:0006457	protein folding
U5U6L8	---NA---	F	GO:0045735	nutrient reservoir activity
W5EEA0	heat shock 70 kda protein 8-like	P	GO:0006457	protein folding
W5EEA0	heat shock 70 kda protein 8-like	P	GO:0010286	heat acclimation
W5EEA0	heat shock 70 kda protein 8-like	F	GO:0005524	ATP binding
A7WK82	4-hydroxyphenylpyruvate dioxygenase	P	GO:0044249	cellular biosynthetic process
A7WK82	4-hydroxyphenylpyruvate dioxygenase	P	GO:1901576	organic substance biosynthetic process
A7WK82	4-hydroxyphenylpyruvate dioxygenase	C	GO:0043231	intracellular membrane-bounded organelle
A7WK82	4-hydroxyphenylpyruvate dioxygenase	C	GO:0044444	cytoplasmic part
A7WK82	4-hydroxyphenylpyruvate dioxygenase	P	GO:0055114	oxidation-reduction process
A7WK82	4-hydroxyphenylpyruvate dioxygenase	F	GO:0003868	4-hydroxyphenylpyruvate dioxygenase activity
A7WK82	4-hydroxyphenylpyruvate dioxygenase	P	GO:0006558	L-phenylalanine metabolic process
A7WK82	4-hydroxyphenylpyruvate dioxygenase	P	GO:0006570	tyrosine metabolic process
W5AD77	probable -trehalose-phosphate synthase	F	GO:0003824	catalytic activity
W5AD77	probable -trehalose-phosphate synthase	P	GO:0005992	trehalose biosynthetic process
W5FPR0	upf0664 stress-induced	C	GO:0005829	cytosol
W5FPR0	upf0664 stress-induced	C	GO:0005886	plasma membrane
W5CXH0	carbonic anhydrase	C	GO:0009536	plastid
W5CXH0	carbonic anhydrase	F	GO:0008270	zinc ion binding
W5CXH0	carbonic anhydrase	F	GO:0004089	carbonate dehydratase activity
W5CXH0	carbonic anhydrase	P	GO:0015976	carbon utilization
W5CXH0	carbonic anhydrase	P	GO:0006730	one-carbon metabolic process
W5CXH0	carbonic anhydrase	P	GO:0006807	nitrogen compound metabolic process
W5E491	small heat shock protein	P	GO:0006950	response to stress
W5HIC4	activator of 90 kda heat shock protein atpase homolog	P	GO:0006950	response to stress
W5BFL7	70 kda peptidyl-prolyl isomerase	P	GO:0018208	peptidyl-proline modification
W5BFL7	70 kda peptidyl-prolyl isomerase	F	GO:0016853	isomerase activity
W5BFL7	70 kda peptidyl-prolyl isomerase	F	GO:0005515	protein binding
W5BFL7	70 kda peptidyl-prolyl isomerase	P	GO:0006457	protein folding
L7S310	farnesyl pyrophosphate synthase	P	GO:0006694	steroid biosynthetic process
L7S310	farnesyl pyrophosphate synthase	P	GO:0008299	isoprenoid biosynthetic process
L7S310	farnesyl pyrophosphate synthase	P	GO:0016125	sterol metabolic process
L7S310	farnesyl pyrophosphate synthase	F	GO:0016740	transferase activity
W5DSU6	ru large subunit-binding protein subunit chloroplastic isoform x2	C	GO:0044435	plastid part
W5DSU6	ru large subunit-binding protein subunit chloroplastic isoform x2	C	GO:0009507	chloroplast
W5DSU6	ru large subunit-binding protein subunit chloroplastic isoform x2	P	GO:0042026	protein refolding
W5DSU6	ru large subunit-binding protein subunit chloroplastic isoform x2	F	GO:0005524	ATP binding
F8THZ6	protein disulfide isomerase	P	GO:0071704	organic substance metabolic process
F8THZ6	protein disulfide isomerase	F	GO:0016853	isomerase activity
F8THZ6	protein disulfide isomerase	P	GO:0045454	cell redox homeostasis
F8THZ6	protein disulfide isomerase	C	GO:0005783	endoplasmic reticulum
W5HQ71	lactoylglutathione lyase	P	GO:0019752	carboxylic acid metabolic process
W5HQ71	lactoylglutathione lyase	P	GO:1901576	organic substance biosynthetic process
W5HQ71	lactoylglutathione lyase	C	GO:0043231	intracellular membrane-bounded organelle
W5HQ71	lactoylglutathione lyase	P	GO:1901575	organic substance catabolic process
W5HQ71	lactoylglutathione lyase	C	GO:0044444	cytoplasmic part
W5HQ71	lactoylglutathione lyase	P	GO:0006006	glucose metabolic process
W5CP41	abscisic acid receptor pyl2-like	P	GO:0009738	abscisic acid mediated signaling pathway
J7I030	alpha-type gliadin	F	GO:0045735	nutrient reservoir activity
W5D1P0	heat-shock protein	P	GO:0006950	response to stress
W5EBF3	histone -like	F	GO:0003677	DNA binding
W5EBF3	histone -like	C	GO:0005634	nucleus
W5EBF3	histone -like	C	GO:0000786	nucleosome
W5EBF3	histone -like	F	GO:0046982	protein heterodimerization activity
W5GH17	kda heat shock mitochondrial	P	GO:0009408	response to heat
U5UA46	---NA---	F	GO:0045735	nutrient reservoir activity
W4ZXS7	12s seed storage globulin 1	F	GO:0045735	nutrient reservoir activity
W5H3F8	chaperone protein mitochondrial-like	C	GO:0009507	chloroplast
W5H3F8	chaperone protein mitochondrial-like	C	GO:0005739	mitochondrion
W5H3F8	chaperone protein mitochondrial-like	F	GO:0005524	ATP binding
W5H3F8	chaperone protein mitochondrial-like	P	GO:0016485	protein processing
W5H3F8	chaperone protein mitochondrial-like	P	GO:0009408	response to heat
W5DYW7	ascorbate peroxidase	P	GO:0006979	response to oxidative stress
W5DYW7	ascorbate peroxidase	P	GO:0042221	response to chemical stimulus
W5DYW7	ascorbate peroxidase	C	GO:0005737	cytoplasm
W5DYW7	ascorbate peroxidase	F	GO:0004601	peroxidase activity
W5DYW7	ascorbate peroxidase	F	GO:0020037	heme binding
W5DYW7	ascorbate peroxidase	P	GO:0055114	oxidation-reduction process
W5DYW7	ascorbate peroxidase	P	GO:0006804	peroxidase reaction
W5E591	heat shock cognate 70 kda protein	F	GO:0005524	ATP binding
W5E591	heat shock cognate 70 kda protein	P	GO:0006950	response to stress
W5CQT0	calcyclin-binding protein	P	GO:0050896	response to stimulus
W5FZ59	40s ribosomal protein s18	F	GO:0003735	structural constituent of ribosome
W5FZ59	40s ribosomal protein s18	P	GO:0042254	ribosome biogenesis
W5FZ59	40s ribosomal protein s18	C	GO:0015935	small ribosomal subunit
W5FZ59	40s ribosomal protein s18	P	GO:0006412	translation
W5FZ59	40s ribosomal protein s18	C	GO:0005829	cytosol
W5FZ59	40s ribosomal protein s18	F	GO:0003723	RNA binding
W5CH10	zinc finger ccch domain-containing protein 12-like	F	GO:0046872	metal ion binding
W5I2S5	alpha-glucosidase	F	GO:0004553	hydrolase activity, hydrolyzing O-glycosyl compounds
W5I2S5	alpha-glucosidase	P	GO:0005975	carbohydrate metabolic process
W5I2S5	alpha-glucosidase	F	GO:0030246	carbohydrate binding
Q9SBB6	heat-shock protein	C	GO:0009507	chloroplast
Q9SBB6	heat-shock protein	P	GO:0006950	response to stress
W5D713	heat shock cognate 70 kda protein	F	GO:0005524	ATP binding
W5EU85	spz2b_wheat ame: full=serpin-z2b ame: full= 2b ame: full=wsz2b ame: full=wzs3	P	GO:0010466	negative regulation of peptidase activity
W5EU85	spz2b_wheat ame: full=serpin-z2b ame: full= 2b ame: full=wsz2b ame: full=wzs3	F	GO:0004867	serine-type endopeptidase inhibitor activity
W5EU85	spz2b_wheat ame: full=serpin-z2b ame: full= 2b ame: full=wsz2b ame: full=wzs3	C	GO:0005615	extracellular space
W5HXK8	l-gulonolactone oxidase	P	GO:0055114	oxidation-reduction process
W5HXK8	l-gulonolactone oxidase	C	GO:0016020	membrane
W5HXK8	l-gulonolactone oxidase	F	GO:0003885	D-arabinono-1,4-lactone oxidase activity
W5HXK8	l-gulonolactone oxidase	F	GO:0050660	flavin adenine dinucleotide binding
W5AUV9	heat shock protein sti-like	P	GO:0050896	response to stimulus
W5AUV9	heat shock protein sti-like	F	GO:0005515	protein binding
W5GEJ9	heat shock protein	P	GO:0006950	response to stress
W5HDP4	ru large subunit-binding protein subunit chloroplastic isoform x2	C	GO:0044435	plastid part
W5HDP4	ru large subunit-binding protein subunit chloroplastic isoform x2	C	GO:0009507	chloroplast
W5HDP4	ru large subunit-binding protein subunit chloroplastic isoform x2	P	GO:0042026	protein refolding
W5HDP4	ru large subunit-binding protein subunit chloroplastic isoform x2	F	GO:0005524	ATP binding
W5F027	proton pump-interactor 1-like	C	GO:0005886	plasma membrane
W5F027	proton pump-interactor 1-like	C	GO:0005783	endoplasmic reticulum
W5F027	proton pump-interactor 1-like	P	GO:0010155	regulation of proton transport
W5GXW1	subtilisin-like protease	F	GO:0016787	hydrolase activity
W5GXA5	heat shock cognate 70 kda protein 2-like	F	GO:0005524	ATP binding
W5GXA5	heat shock cognate 70 kda protein 2-like	P	GO:0006468	protein phosphorylation
W5GXA5	heat shock cognate 70 kda protein 2-like	F	GO:0004674	protein serine/threonine kinase activity
W5GXA5	heat shock cognate 70 kda protein 2-like	P	GO:0009069	serine family amino acid metabolic process
W8SMG8	dnaj homolog subfamily b member 4-like	P	GO:0006457	protein folding
W8SMG8	dnaj homolog subfamily b member 4-like	P	GO:0006950	response to stress
W8SMG8	dnaj homolog subfamily b member 4-like	F	GO:0051082	unfolded protein binding
W5E0J0	78 kda glucose-regulated protein	P	GO:0006457	protein folding
W5E0J0	78 kda glucose-regulated protein	P	GO:0010286	heat acclimation
W5E0J0	78 kda glucose-regulated protein	F	GO:0005524	ATP binding
W5C4B9	heat shock protein 90	P	GO:0006952	defense response
W5C4B9	heat shock protein 90	P	GO:0010035	response to inorganic substance
W5C4B9	heat shock protein 90	C	GO:0043231	intracellular membrane-bounded organelle
W5C4B9	heat shock protein 90	P	GO:0009628	response to abiotic stimulus
W5C4B9	heat shock protein 90	P	GO:0044699	single-organism process
W5C4B9	heat shock protein 90	F	GO:0051082	unfolded protein binding
W5C4B9	heat shock protein 90	P	GO:0006457	protein folding
W5C4B9	heat shock protein 90	F	GO:0005524	ATP binding
Q8W546	af438329_1isoamylase precursor	F	GO:0004553	hydrolase activity, hydrolyzing O-glycosyl compounds
Q8W546	af438329_1isoamylase precursor	P	GO:0005975	carbohydrate metabolic process
Q8W546	af438329_1isoamylase precursor	F	GO:0043169	cation binding
Q9ZT12	heat shock protein 101	F	GO:0017111	nucleoside-triphosphatase activity
Q9ZT12	heat shock protein 101	P	GO:0044237	cellular metabolic process
Q9ZT12	heat shock protein 101	P	GO:0009628	response to abiotic stimulus
Q9ZT12	heat shock protein 101	P	GO:0006950	response to stress
Q9ZT12	heat shock protein 101	P	GO:0019538	protein metabolic process
Q9ZT12	heat shock protein 101	F	GO:0005524	ATP binding
Q9XEI1	heat shock protein 101	F	GO:0017111	nucleoside-triphosphatase activity
Q9XEI1	heat shock protein 101	P	GO:0044237	cellular metabolic process
Q9XEI1	heat shock protein 101	P	GO:0009628	response to abiotic stimulus
Q9XEI1	heat shock protein 101	P	GO:0006950	response to stress
Q9XEI1	heat shock protein 101	P	GO:0019538	protein metabolic process
Q9XEI1	heat shock protein 101	F	GO:0005524	ATP binding
Q75QN9	cold shock domain protein 2	F	GO:0003677	DNA binding
Q75QN9	cold shock domain protein 2	C	GO:0044464	cell part
Q75QN9	cold shock domain protein 2	P	GO:0006355	regulation of transcription, DNA-dependent
Q75QN9	cold shock domain protein 2	F	GO:0008270	zinc ion binding
W5E3X1	78 kda glucose-regulated protein	P	GO:0006457	protein folding
W5E3X1	78 kda glucose-regulated protein	P	GO:0010286	heat acclimation
W5E3X1	78 kda glucose-regulated protein	F	GO:0005524	ATP binding
F4Y594	heat shock protein 90	F	GO:0051082	unfolded protein binding
F4Y594	heat shock protein 90	F	GO:0005524	ATP binding
F4Y594	heat shock protein 90	P	GO:0006457	protein folding
F4Y594	heat shock protein 90	P	GO:0006950	response to stress
W5EFE4	kda class i heat shock protein	P	GO:0009408	response to heat
W5FN83	golgin candidate 6	P	GO:0006886	intracellular protein transport
W5FN83	golgin candidate 6	F	GO:0008565	protein transporter activity
W5FN83	golgin candidate 6	P	GO:0048280	vesicle fusion with Golgi apparatus
W5FN83	golgin candidate 6	C	GO:0000139	Golgi membrane
P01543	beta purothionin	C	GO:0005576	extracellular region
P01543	beta purothionin	P	GO:0006952	defense response
Q7XYB5	orthophosphate dikinase	C	GO:0005829	cytosol
Q7XYB5	orthophosphate dikinase	F	GO:0050242	pyruvate, phosphate dikinase activity
Q7XYB5	orthophosphate dikinase	P	GO:0008610	lipid biosynthetic process
Q7XYB5	orthophosphate dikinase	P	GO:0009416	response to light stimulus
Q7XYB5	orthophosphate dikinase	C	GO:0009536	plastid
Q7XYB5	orthophosphate dikinase	F	GO:0005524	ATP binding
Q7XYB5	orthophosphate dikinase	P	GO:0019252	starch biosynthetic process
Q7XYB5	orthophosphate dikinase	P	GO:0016310	phosphorylation
Q7XYB5	orthophosphate dikinase	F	GO:0016301	kinase activity
Q7XYB5	orthophosphate dikinase	P	GO:0006090	pyruvate metabolic process
Q7XYB5	orthophosphate dikinase	P	GO:0015976	carbon utilization
W5I1C6	2-oxoacid-dependent oxidase	P	GO:0055114	oxidation-reduction process
W5I1C6	2-oxoacid-dependent oxidase	F	GO:0005506	iron ion binding
W5I1C6	2-oxoacid-dependent oxidase	F	GO:0016706	oxidoreductase activity, acting on paired donors, with incorporation or reduction of molecular oxygen, 2-oxoglutarate as one donor, and incorporation of one atom each of oxygen into both donors
I0JTW5	eukaryotic translation initiation factor 3 subunit a	P	GO:0006413	translational initiation
I0JTW5	eukaryotic translation initiation factor 3 subunit a	C	GO:0070993	translation preinitiation complex
I0JTW5	eukaryotic translation initiation factor 3 subunit a	F	GO:0005515	protein binding
I0JTW5	eukaryotic translation initiation factor 3 subunit a	C	GO:0005852	eukaryotic translation initiation factor 3 complex
W5CMC3	heat-shock protein	P	GO:0006950	response to stress
W5GW56	class ii heat shock protein	P	GO:0009408	response to heat
W5DWF2	kda class i heat shock protein	P	GO:0009408	response to heat
W5BM80	l-ascorbate peroxidase 3	C	GO:0043231	intracellular membrane-bounded organelle
W5BM80	l-ascorbate peroxidase 3	C	GO:0044444	cytoplasmic part
W5BM80	l-ascorbate peroxidase 3	C	GO:0016020	membrane
W5BM80	l-ascorbate peroxidase 3	P	GO:0006979	response to oxidative stress
W5BM80	l-ascorbate peroxidase 3	P	GO:0055114	oxidation-reduction process
W5BM80	l-ascorbate peroxidase 3	F	GO:0020037	heme binding
W5BM80	l-ascorbate peroxidase 3	F	GO:0004601	peroxidase activity
W5BM80	l-ascorbate peroxidase 3	P	GO:0006804	peroxidase reaction
W5D2C4	heat shock cognate 70 kda protein	F	GO:0000166	nucleotide binding
C3UZE4	pathogenisis-related protein	P	GO:0009607	response to biotic stimulus
C3UZE4	pathogenisis-related protein	C	GO:0005576	extracellular region
C3UZE4	pathogenisis-related protein	P	GO:0006952	defense response
W5EF79	heat shock protein	P	GO:0006950	response to stress
W5GVB1	subtilisin-like protease	F	GO:0004252	serine-type endopeptidase activity
W5GVB1	subtilisin-like protease	P	GO:0006508	proteolysis
R4JD66	low-molecular-weight glutenin partial	F	GO:0045735	nutrient reservoir activity
A0A060APV2	defensin sd2	P	GO:0006952	defense response
Q0QBR3	low-molecular-weight glutenin subunit	F	GO:0045735	nutrient reservoir activity
B7U6L5	globulin-1 s allele	F	GO:0045735	nutrient reservoir activity

## Sheet: BP
Level	GO ID	Term	Type	#Seqs	Sequences
5	GO:0009790	embryo development	Biological Process	1	W5A2Y2
6	GO:0036211	protein modification process	Biological Process	7	W5GXA5, Q76ME3, W5BFL7, W5E3N5, W5BZX8, W5G6K8, W5ARC6
5	GO:0009791	post-embryonic development	Biological Process	2	W5A2C3, W5A2Y2
3	GO:0044238	primary metabolic process	Biological Process	89	W5AJX0, W5GXA5, W5H3V3, W5BZP4, W5BZX8, W5FV41, W5EI19, W5CP58, W5DSU6, W5H1N6, W4ZPQ1, W5GVR2, W5EU16, W5BFL7, Q7XYB5, Q9AUJ7, Q43691, W5CEG1, W5EU17, A7L845, L7S310, W5BCR9, W5H3F8, W4ZRH9, W5G6K8, W5D3J8, W5HDP4, W5AD67, W5GVB1, W5A2C3, D3JUT3, W5E3X1, W5G990, A7UME6, W4ZY98, W5CXB8, D8L9G1, W5CPS2, W5F620, W5FPN2, W5B5R3, W5E0J0, Q24M29, W5H208, Q8W546, Q75QN9, W5HSJ6, W5FZ59, W5B0T0, W5DAS1,…
3	GO:0044710	single-organism metabolic process	Biological Process	6	Q7XYB5, W5BZP4, L7S310, W5AIS4, B8YDB8, W5F620
3	GO:0044237	cellular metabolic process	Biological Process	38	W5AJX0, F4YWL9, W5DDQ4, W5GXA5, W5BZX8, P08819, W5CP58, W4ZPQ1, W5GVR2, W5BZZ2, W5BFL7, Q9AUJ7, W5CEG1, I0JTW5, W5BCR9, W4ZRH9, W5G6K8, W5FLX0, W5AD67, W5A2C3, W5DL10, W5G990, W5CXB8, W5BW69, W5CPS2, W5FPN2, Q24M29, W5G4R7, W5HA40, W5H208, Q76ME3, W5E3N5, Q75QN9, W5A2Y2, W5HSJ6, W5FZ59, W5DAS1, W5ARC6
3	GO:0009628	response to abiotic stimulus	Biological Process	26	Q9ZP25, W5F7C9, W5GH17, W5HNQ2, W5FV41, W5DZY2, W5AT01, W5GW56, Q7XYB5, W5H3F8, W5FVE9, W5E3X1, Q9ZT12, W5CPS2, W5FPN2, W5B5R3, W5HYP0, W5EEA0, W5EFE4, W5E0J0, Q58QF6, W5DAS1, W5C4B9, Q9XEI1, W5DDU2, W5DWF2
4	GO:0050794	regulation of cellular process	Biological Process	4	W5AJX0, Q76ME3, W5CP41, W5AD67
2	GO:0065007	biological regulation	Biological Process	7	A0A024FR39, W5AJX0, Q76ME3, W5CP41, F8THZ7, F8THZ6, W5AD67
1	GO:0008150	biological_process	Biological Process	175	W5AJX0, W5FN83, W5GXA5, W5F7C9, W5GH17, W5H3V3, W5I3S0, W5EI19, P12810, W5FYW3, G8AD57, W5CP58, C3UZE4, W5EU16, W5BFL7, Q9AUJ7, Q43691, W5CEG1, W5EU17, W5GZ58, A7L845, W5C5X0, W5AUD8, A0A060APV2, W5H3F8, W4ZRH9, W5D3J8, W5HDP4, D3JUT3, W5E3X1, W5E491, A7UME6, W5AT17, D8L9G1, W5B755, W5FPN2, W5B5R3, W5F620, W5EFE4, W5E0J0, Q24M29, W5HYR6, W5HIB6, Q8W546, W5I5H4, Q75QN9, Q9SQG8, Q9XEI1, W5DDU2, W5B…
3	GO:0065008	regulation of biological quality	Biological Process	3	A0A024FR39, F8THZ7, F8THZ6
4	GO:0006091	generation of precursor metabolites and energy	Biological Process	11	W5AJX0, Q24M29, W5G4R7, W5HA40, W5CEG1, W5HSJ6, W5DAS1, W4ZRH9, W5CPS2, W5FPN2, W5FLX0
2	GO:0008152	metabolic process	Biological Process	122	W5AJX0, W5GXA5, W5H3V3, W5I3S0, W5EI19, W5FYW3, G8AD57, W5CP58, W5EU16, W5BFL7, Q9AUJ7, Q43691, W5CEG1, W5EU17, W5GZ58, A7L845, W5C5X0, W5AUD8, W4ZRH9, W5H3F8, W5D3J8, W5HDP4, D3JUT3, W5E3X1, A7UME6, D8L9G1, W5B755, W5FPN2, W5B5R3, W5F620, W5E0J0, Q24M29, W5HYR6, Q8W546, W5I5H4, Q75QN9, Q9XEI1, W5BM80, P08819, W5I2S5, W5I866, W5BZZ2, W5DYW7, W5E825, W5BG39, I0JTW5, W5AIS4, W5BFR7, W5CXH0, W5FLX0,…
3	GO:0044763	single-organism cellular process	Biological Process	8	A0A024FR39, W5AJX0, Q76ME3, W5A2Y2, W5CP41, F8THZ7, F8THZ6, W5AD67
4	GO:0044249	cellular biosynthetic process	Biological Process	15	F4YWL9, W5DDQ4, W5DL10, W5G990, W5CXB8, W5BW69, W5CP58, W4ZPQ1, W5GVR2, W5BZZ2, W5H208, Q9AUJ7, I0JTW5, W5FZ59, W5BCR9
5	GO:0006139	nucleobase-containing compound metabolic process	Biological Process	12	W5A2C3, W5G4R7, W5DL10, W5CEG1, Q75QN9, W5A2Y2, W5HSJ6, W5CXB8, W5DAS1, W5AD67, W5FLX0, W5CP58
4	GO:0006810	transport	Biological Process	13	W5FN83, W4ZTS6, W5EDL6, W5AT17, W5CPS2, W5H4U4, W5AU78, W5F027, W5BJN8, Q76ME3, W5BXA9, W5CXQ2, W5FKZ6
3	GO:0044767	single-organism developmental process	Biological Process	5	W5A2C3, W5BZZ2, W5A2Y2, W5AD67, W5FV33
7	GO:0006412	translation	Biological Process	15	F4YWL9, W5DDQ4, W5DL10, W5G990, W5CXB8, W5BW69, W5CP58, W4ZPQ1, W5GVR2, W5BZZ2, W5H208, Q9AUJ7, I0JTW5, W5FZ59, W5BCR9
4	GO:0006725	cellular aromatic compound metabolic process	Biological Process	12	W5A2C3, W5G4R7, W5DL10, W5CEG1, Q75QN9, W5A2Y2, W5HSJ6, W5CXB8, W5DAS1, W5AD67, W5FLX0, W5CP58
2	GO:0051179	localization	Biological Process	13	W5FN83, W4ZTS6, W5EDL6, W5AT17, W5CPS2, W5H4U4, W5AU78, W5F027, W5BJN8, Q76ME3, W5BXA9, W5CXQ2, W5FKZ6
3	GO:0006807	nitrogen compound metabolic process	Biological Process	12	W5A2C3, W5G4R7, W5DL10, W5CEG1, Q75QN9, W5A2Y2, W5HSJ6, W5CXB8, W5DAS1, W5AD67, W5FLX0, W5CP58
4	GO:0042592	homeostatic process	Biological Process	3	A0A024FR39, F8THZ7, F8THZ6
2	GO:0023052	signaling	Biological Process	4	W5AJX0, Q76ME3, W5CP41, W5AD67
3	GO:0009719	response to endogenous stimulus	Biological Process	3	P22701, W5F2N9, W5CP41
3	GO:0016043	cellular component organization	Biological Process	3	W5FN83, W5BXA9, W5A2Y2
5	GO:0010467	gene expression	Biological Process	15	F4YWL9, W5DDQ4, W5DL10, W5G990, W5CXB8, W5BW69, W5CP58, W4ZPQ1, W5GVR2, W5BZZ2, W5H208, Q9AUJ7, I0JTW5, W5FZ59, W5BCR9
2	GO:0071840	cellular component organization or biogenesis	Biological Process	3	W5FN83, W5BXA9, W5A2Y2
5	GO:0019538	protein metabolic process	Biological Process	50	W5GXA5, W5H3V3, W5BZX8, W5FV41, W5DSU6, W5CP58, W4ZPQ1, W5GVR2, W5EU16, W5BFL7, Q43691, Q9AUJ7, W5EU17, A7L845, W5BCR9, W5H3F8, W5G6K8, W5HDP4, W5GVB1, W5E3X1, A7UME6, W5G990, W4ZY98, W5CXB8, W5E0J0, W5H208, W5FZ59, Q9XEI1, F4Y592, F4Y594, F4YWL9, W5DDQ4, W5HNQ2, P08819, W5I9U0, W5BZZ2, W5E825, I0JTW5, W8SMG8, W5EGU4, W5DL10, Q9ZT12, W5BW69, W5EU85, W5HYP0, W5EEA0, Q76ME3, W5E3N5, W5C4B9, W5ARC6
4	GO:1901360	organic cyclic compound metabolic process	Biological Process	12	W5A2C3, W5G4R7, W5DL10, W5CEG1, Q75QN9, W5A2Y2, W5HSJ6, W5CXB8, W5DAS1, W5AD67, W5FLX0, W5CP58
4	GO:0007275	multicellular organismal development	Biological Process	5	W5BZZ2, W5A2C3, W5A2Y2, W5AD67, W5FV33
3	GO:0009056	catabolic process	Biological Process	11	W5AJX0, W5G4R7, W5HQ71, W5CEG1, W5HSJ6, W5AIS4, W5DAS1, W5CPS2, W5FPN2, W5AD67, W5FLX0
4	GO:0007154	cell communication	Biological Process	4	W5AJX0, Q76ME3, W5CP41, W5AD67
7	GO:0006464	cellular protein modification process	Biological Process	7	W5GXA5, Q76ME3, W5BFL7, W5E3N5, W5BZX8, W5G6K8, W5ARC6
3	GO:0048856	anatomical structure development	Biological Process	1	W5A2Y2
5	GO:0009059	macromolecule biosynthetic process	Biological Process	15	F4YWL9, W5DDQ4, W5DL10, W5G990, W5CXB8, W5BW69, W5CP58, W4ZPQ1, W5GVR2, W5BZZ2, W5H208, Q9AUJ7, I0JTW5, W5FZ59, W5BCR9
4	GO:0009653	anatomical structure morphogenesis	Biological Process	1	W5A2Y2
3	GO:0009058	biosynthetic process	Biological Process	46	W5AJX0, F4YWL9, W5DDQ4, W5BZP4, W5CP58, W5I866, W4ZPQ1, W5GVR2, W5BZZ2, Q7XYB5, Q9AUJ7, W5CEG1, I0JTW5, L7S310, W5AUD8, W5BCR9, W4ZRH9, W5FLX0, W5A2C3, W5HP96, W5FF37, W5HQ71, W5DL10, W5G990, A0T1D6, B8YDB8, D8L9G1, W5CXB8, W5BW69, W5CPS2, W5B438, W5FPN2, W5B5R3, Q24M29, W5G4R7, W5HA40, W5H208, Q76ME3, Q58QF6, Q75QN9, Q6RUJ0, W5HSJ6, W5FZ59, W5DAS1, A7WK82, W5AD77
2	GO:0044699	single-organism process	Biological Process	17	W5AJX0, W5A2C3, W5BZP4, W5CP41, B8YDB8, F8THZ7, F8THZ6, W5F620, W5FV33, A0A024FR39, W5BZZ2, Q76ME3, Q7XYB5, W5A2Y2, L7S310, W5AIS4, W5AD67
4	GO:0043170	macromolecule metabolic process	Biological Process	50	W5GXA5, W5H3V3, W5BZX8, W5FV41, W5CP58, W5DSU6, W4ZPQ1, W5GVR2, W5EU16, W5BFL7, Q9AUJ7, Q43691, W5EU17, A7L845, W5BCR9, W5H3F8, W5G6K8, W5HDP4, W5GVB1, W5E3X1, W5G990, A7UME6, W4ZY98, W5CXB8, W5E0J0, W5H208, W5FZ59, Q9XEI1, F4Y592, F4Y594, F4YWL9, W5DDQ4, W5HNQ2, P08819, W5I9U0, W5BZZ2, W5E825, I0JTW5, W8SMG8, W5EGU4, W5DL10, Q9ZT12, W5BW69, W5EU85, W5HYP0, W5EEA0, Q76ME3, W5E3N5, W5C4B9, W5ARC6
4	GO:0046483	heterocycle metabolic process	Biological Process	12	W5A2C3, W5G4R7, W5DL10, W5CEG1, Q75QN9, W5A2Y2, W5HSJ6, W5CXB8, W5DAS1, W5AD67, W5FLX0, W5CP58
3	GO:0009607	response to biotic stimulus	Biological Process	4	Q9SQG8, W5GVY4, R4ZA24, C3UZE4
5	GO:0044260	cellular macromolecule metabolic process	Biological Process	22	F4YWL9, W5DDQ4, W5GXA5, W5DL10, W5G990, W5CXB8, W5BW69, W5BZX8, W5CP58, W4ZPQ1, W5GVR2, W5BZZ2, W5H208, Q76ME3, W5BFL7, Q9AUJ7, W5E3N5, I0JTW5, W5FZ59, W5BCR9, W5G6K8, W5ARC6
3	GO:0009605	response to external stimulus	Biological Process	3	Q9SQG8, W5GVY4, R4ZA24
4	GO:0034641	cellular nitrogen compound metabolic process	Biological Process	12	W5A2C3, W5G4R7, W5DL10, W5CEG1, Q75QN9, W5A2Y2, W5HSJ6, W5CXB8, W5DAS1, W5AD67, W5FLX0, W5CP58
2	GO:0032502	developmental process	Biological Process	5	W5A2C3, W5BZZ2, W5A2Y2, W5AD67, W5FV33
2	GO:0050896	response to stimulus	Biological Process	67	W5AJX0, W5EF79, Q9ZP25, W5F7C9, W5GH17, W5I3S0, Q41585, W5BZX8, W5FV41, P12810, C3UZE4, Q7XYB5, W5F2N9, W5AEQ8, W5C5X0, A0A060APV2, W5H3F8, W5AD67, W5FVE9, W5E3X1, W5E491, W5CPS2, W5B755, W5AU78, W5FPN2, W5B5R3, W5EFE4, W5E0J0, W5HIB6, Q58QF6, P22701, W5I5H4, Q9SQG8, W5DAS1, Q9XEI1, F4Y592, W5DDU2, F4Y594, P01543, W5DWF2, W5BM80, R4ZA24, W5GCJ5, W5DYF8, W5HNQ2, Q9SBB6, W5GEJ9, W5D1P0, W5DZY2, W5A…
2	GO:0032501	multicellular organismal process	Biological Process	5	W5A2C3, W5BZZ2, W5A2Y2, W5AD67, W5FV33
6	GO:0034645	cellular macromolecule biosynthetic process	Biological Process	15	F4YWL9, W5DDQ4, W5DL10, W5G990, W5CXB8, W5BW69, W5CP58, W4ZPQ1, W5GVR2, W5BZZ2, W5H208, Q9AUJ7, I0JTW5, W5FZ59, W5BCR9
5	GO:0019725	cellular homeostasis	Biological Process	3	A0A024FR39, F8THZ7, F8THZ6
3	GO:0044707	single-multicellular organism process	Biological Process	5	W5A2C3, W5BZZ2, W5A2Y2, W5AD67, W5FV33
5	GO:0007165	signal transduction	Biological Process	4	W5AJX0, Q76ME3, W5CP41, W5AD67
4	GO:1901576	organic substance biosynthetic process	Biological Process	15	F4YWL9, W5DDQ4, W5DL10, W5G990, W5CXB8, W5BW69, W5CP58, W4ZPQ1, W5GVR2, W5BZZ2, W5H208, Q9AUJ7, I0JTW5, W5FZ59, W5BCR9
6	GO:0044267	cellular protein metabolic process	Biological Process	22	F4YWL9, W5DDQ4, W5GXA5, W5DL10, W5G990, W5CXB8, W5BW69, W5BZX8, W5CP58, W4ZPQ1, W5GVR2, W5BZZ2, W5H208, Q76ME3, W5BFL7, Q9AUJ7, W5E3N5, I0JTW5, W5FZ59, W5BCR9, W5G6K8, W5ARC6
3	GO:0044700	single organism signaling	Biological Process	4	W5AJX0, Q76ME3, W5CP41, W5AD67
5	GO:0043412	macromolecule modification	Biological Process	7	W5GXA5, Q76ME3, W5BFL7, W5E3N5, W5BZX8, W5G6K8, W5ARC6
3	GO:0006950	response to stress	Biological Process	58	W5EF79, Q9ZP25, W5F7C9, W5GH17, W5I3S0, Q41585, W5BZX8, W5FV41, P12810, C3UZE4, W5AEQ8, W5C5X0, A0A060APV2, W5H3F8, W5FVE9, W5E491, W5E3X1, W5CPS2, W5B755, W5AU78, W5B5R3, W5EFE4, W5E0J0, W5HIB6, Q58QF6, W5I5H4, Q9SQG8, Q9XEI1, F4Y592, W5DDU2, F4Y594, P01543, W5DWF2, W5BM80, R4ZA24, W5GCJ5, W5DYF8, W5HNQ2, Q9SBB6, W5GEJ9, W5D1P0, W5DZY2, W5AT01, W5GW56, Q9SBB7, W5HIC4, W5C595, W5DYW7, Q8GV49, W8S…
2	GO:0009987	cellular process	Biological Process	94	W5FN83, W5AJX0, W5GXA5, W5BZP4, W5BZX8, W5FV41, W5DSU6, W5CP58, W4ZPQ1, W5GVR2, Q7XYB5, W5BFL7, Q9AUJ7, W5CEG1, L7S310, W5BCR9, W4ZRH9, W5G6K8, W5HDP4, W5AD67, W5A2C3, W5E3X1, W5G990, W4ZY98, A0T1D6, D8L9G1, W5CXB8, W5B438, W5CPS2, W5H4U4, W5B755, W5AU78, W5F620, W5B5R3, W5G7V4, W5FPN2, W5E0J0, Q24M29, W5H208, Q58QF6, W5I5H4, Q9SQG8, Q75QN9, W5B0T0, W5HSJ6, W5FZ59, Q9XEI1, W5DAS1, F4Y592, W5DDU2,…
2	GO:0000003	reproduction	Biological Process	6	D8LAL5, W5A2C3, W5A2Y2, W5E0V5, W5GTT2, W5FV33
4	GO:0007049	cell cycle	Biological Process	1	W5A2Y2
4	GO:0005975	carbohydrate metabolic process	Biological Process	33	W5AJX0, W5EI19, W5I2S5, W5H1N6, W5I866, Q7XYB5, W5CEG1, W5BFR7, W5AIS4, W4ZRH9, W5D3J8, W5FLX0, D3JUT3, W5FF37, W5HQ71, W5GU64, D8L9G1, W5HXV0, W5CPS2, W5F764, W5F620, W5FPN2, W5B5R3, W5FV33, Q24M29, W5G4R7, W5HA40, Q8W546, Q76ME3, W5HSJ6, W5B0T0, W5DAS1, W5AD77
3	GO:0051234	establishment of localization	Biological Process	13	W5FN83, W4ZTS6, W5EDL6, W5AT17, W5CPS2, W5H4U4, W5AU78, W5F027, W5BJN8, Q76ME3, W5BXA9, W5CXQ2, W5FKZ6
4	GO:0006629	lipid metabolic process	Biological Process	6	Q7XYB5, W5BZP4, L7S310, W5AIS4, B8YDB8, W5F620
3	GO:0051716	cellular response to stimulus	Biological Process	4	W5AJX0, Q76ME3, W5CP41, W5AD67
4	GO:0015979	photosynthesis	Biological Process	1	P08819
3	GO:0071704	organic substance metabolic process	Biological Process	89	W5AJX0, W5GXA5, W5H3V3, W5BZP4, W5BZX8, W5FV41, W5EI19, W5CP58, W5DSU6, W5H1N6, W4ZPQ1, W5GVR2, W5EU16, W5BFL7, Q7XYB5, Q9AUJ7, Q43691, W5CEG1, W5EU17, A7L845, L7S310, W5BCR9, W5H3F8, W4ZRH9, W5G6K8, W5D3J8, W5HDP4, W5AD67, W5GVB1, W5A2C3, D3JUT3, W5E3X1, W5G990, A7UME6, W4ZY98, W5CXB8, D8L9G1, W5CPS2, W5F620, W5FPN2, W5B5R3, W5E0J0, Q24M29, W5H208, Q8W546, Q75QN9, W5HSJ6, W5FZ59, W5B0T0, W5DAS1,…
3	GO:0050789	regulation of biological process	Biological Process	4	W5AJX0, Q76ME3, W5CP41, W5AD67

## Sheet: MF
Level	GO ID	Term	Type	#Seqs	Sequences
3	GO:1901363	heterocyclic compound binding	Molecular Function	54	W5AJX0, W5GXA5, G9DRA0, W5FV41, W5CP58, W5DSU6, Q7XYB5, Q9AUJ7, W5D713, W5HXK8, W5H3F8, W5C6E7, W5HDP4, W5E3X1, W4ZY98, W5CXB8, W5CPS2, M1NQE5, W5E0J0, W5H208, W5HYR6, Q75QN9, W5H806, W5HSJ6, W5FZ59, Q9XEI1, F4Y592, F4Y594, P02276, W5DDQ4, W5DYF8, W5HNQ2, W5EBF3, W5I9U0, W5BZZ2, W5E825, W5ENB3, W5GE21, Q9SAU8, W5FLX0, W5EGU4, W5DL10, W5E591, Q9ZT12, W5HYP0, W5EEA0, W5G4R7, Q76ME3, W5E3N5, W5AL78,…
4	GO:1901265	nucleoside phosphate binding	Molecular Function	45	W5AJX0, W5GXA5, W5DYF8, W5HNQ2, W5FV41, W5I9U0, W5CP58, W5DSU6, Q7XYB5, W5D713, W5E825, W5ENB3, W5HXK8, W5GE21, W5H3F8, Q9SAU8, W5C6E7, W5HDP4, W5FLX0, W5EGU4, W5DL10, W5E3X1, W5E591, Q9ZT12, W4ZY98, W5CPS2, M1NQE5, W5HYP0, W5EEA0, W5E0J0, W5H208, W5G4R7, W5HYR6, Q76ME3, W5E3N5, W5AL78, W5H806, W5HSJ6, W5C4B9, Q9XEI1, W5BDM2, F4Y592, F4Y594, W5D2C4, W5B6A0
2	GO:0005198	structural molecule activity	Molecular Function	10	F4YWL9, W5BZZ2, W5H208, W5DDQ4, W5G990, W5FZ59, W5BCR9, W5BW69, W4ZPQ1, W5GVR2
3	GO:0036094	small molecule binding	Molecular Function	45	W5AJX0, W5GXA5, W5DYF8, W5HNQ2, W5FV41, W5I9U0, W5CP58, W5DSU6, Q7XYB5, W5D713, W5E825, W5ENB3, W5HXK8, W5GE21, W5H3F8, Q9SAU8, W5C6E7, W5HDP4, W5FLX0, W5EGU4, W5DL10, W5E3X1, W5E591, Q9ZT12, W4ZY98, W5CPS2, M1NQE5, W5HYP0, W5EEA0, W5E0J0, W5H208, W5G4R7, W5HYR6, Q76ME3, W5E3N5, W5AL78, W5H806, W5HSJ6, W5C4B9, Q9XEI1, W5BDM2, F4Y592, F4Y594, W5D2C4, W5B6A0
3	GO:0008289	lipid binding	Molecular Function	4	W5A2C3, W5E0V5, W5GAC6, W5EVG5
6	GO:0008135	translation factor activity, nucleic acid binding	Molecular Function	1	Q9AUJ7
3	GO:0003682	chromatin binding	Molecular Function	1	G9DRA0
2	GO:0005488	binding	Molecular Function	109	W5AJX0, W5DIU2, W5GXA5, W5I3S0, W5HXW2, G8AD57, W5CP58, W5BFL7, Q9AUJ7, W5D713, A0MAU9, W5C5X0, W5HTG2, W5AUD8, W5H3F8, W5HDP4, W5E3X1, W5AT17, M1NQE5, W5B755, W5FPN2, W5E0J0, Q24M29, Q8W546, W5HYR6, W5I5H4, Q75QN9, W5H806, Q9XEI1, W5BM80, W5AFV1, W5DYF8, W5EBF3, W5I2S5, W5BTN0, W5BZZ2, V9LSL7, W5DYW7, W5E825, I0JTW5, W5GC21, W5FA12, W5CXH0, W5FLX0, W8SMG8, Q9ZT12, W5DIP6, W5HA40, W5CXQ2, W5AL78,…
1	GO:0003674	molecular_function	Molecular Function	188	W5FN83, W5AJX0, W5DIU2, W5GXA5, Q2A784, W5H3V3, H9AXB3, W5I3S0, W5EI19, W5HXW2, W5FYW3, G8AD57, W5CP58, W5BFL7, W5I7S7, W5EU16, Q9AUJ7, W5D713, Q43691, A0MAU9, W5CEG1, W5EU17, A7L845, W5GZ58, W5C5X0, W5HTG2, W5AUD8, W5H3F8, W4ZRH9, W5D3J8, W5HDP4, P81713, D3JUT3, A5A4L5, W5E3X1, W5C0E4, A7UME6, W5AT17, D8L9G1, M1NQE5, W5B755, W5FPN2, W5B5R3, W5F620, W5E0J0, Q24M29, Q8W546, W5HYR6, U5U6L8, W5I5H4,…
2	GO:0005215	transporter activity	Molecular Function	3	W5FN83, Q76ME3, W5BJN8
4	GO:0003676	nucleic acid binding	Molecular Function	9	P02276, W5BZZ2, W5DDQ4, Q9AUJ7, G9DRA0, Q75QN9, W5FZ59, W5EBF3, W5CXB8
5	GO:0000166	nucleotide binding	Molecular Function	45	W5AJX0, W5GXA5, W5DYF8, W5HNQ2, W5FV41, W5I9U0, W5CP58, W5DSU6, Q7XYB5, W5D713, W5E825, W5ENB3, W5HXK8, W5GE21, W5H3F8, Q9SAU8, W5C6E7, W5HDP4, W5FLX0, W5EGU4, W5DL10, W5E3X1, W5E591, Q9ZT12, W4ZY98, W5CPS2, M1NQE5, W5HYP0, W5EEA0, W5E0J0, W5H208, W5G4R7, W5HYR6, Q76ME3, W5E3N5, W5AL78, W5H806, W5HSJ6, W5C4B9, Q9XEI1, W5BDM2, F4Y592, F4Y594, W5D2C4, W5B6A0
5	GO:0003677	DNA binding	Molecular Function	4	P02276, G9DRA0, Q75QN9, W5EBF3
3	GO:0005515	protein binding	Molecular Function	30	P02276, W5DIU2, W5H3A8, D3JCC7, W5HNQ2, W5EBF3, W5AWS4, W5FV41, W5BTN0, W5BFL7, W5E825, I0JTW5, W5GC21, W8SMG8, W5EGU4, Q8RW04, W4ZY98, W5AT17, W5AUV9, W5HYP0, W5GV49, W5I5H4, W5CXQ2, W5A2Y2, W5C4B9, F4Y592, Q8RW03, Q4W1G0, F4Y594, W5ARC6
5	GO:0003723	RNA binding	Molecular Function	5	W5BZZ2, W5DDQ4, Q9AUJ7, W5FZ59, W5CXB8
3	GO:0097159	organic cyclic compound binding	Molecular Function	54	W5AJX0, W5GXA5, G9DRA0, W5FV41, W5CP58, W5DSU6, Q7XYB5, Q9AUJ7, W5D713, W5HXK8, W5H3F8, W5C6E7, W5HDP4, W5E3X1, W4ZY98, W5CXB8, W5CPS2, M1NQE5, W5E0J0, W5H208, W5HYR6, Q75QN9, W5H806, W5HSJ6, W5FZ59, Q9XEI1, F4Y592, F4Y594, P02276, W5DDQ4, W5DYF8, W5HNQ2, W5EBF3, W5I9U0, W5BZZ2, W5E825, W5ENB3, W5GE21, Q9SAU8, W5FLX0, W5EGU4, W5DL10, W5E591, Q9ZT12, W5HYP0, W5EEA0, W5G4R7, Q76ME3, W5E3N5, W5AL78,…
2	GO:0003824	catalytic activity	Molecular Function	93	W5AJX0, W5GXA5, W5H3V3, W5BZP4, W5I3S0, W5BZX8, W5EI19, W5FYW3, G8AD57, W5CP58, W5H1N6, W5I7S7, W5BFL7, Q7XYB5, W5CEG1, W5EU17, A7L845, W5GZ58, W5C5X0, L7S310, W5HXK8, W5AUD8, W4ZRH9, W5I1C6, W5D3J8, W5G6K8, W5GVB1, W5CIU1, D3JUT3, W5F9D8, W5C0E4, A7UME6, A0T1D6, W5CXB8, D8L9G1, W5B438, W5GXW1, W5B755, W5AU78, W5FPN2, W5B5R3, W5G7V4, W5F620, Q24M29, W5HYR6, Q8W546, Q58QF6, W5I5H4, Q9SQG8, W5B0T0,…
4	GO:0016772	transferase activity, transferring phosphorus-containing groups	Molecular Function	12	W5AJX0, W5GV49, W5G4R7, W5HYR6, W5GXA5, Q7XYB5, W5E3N5, Q58QF6, W5A2Y2, W5HSJ6, W5HXV0, W5FLX0
3	GO:0016740	transferase activity	Molecular Function	25	W5AJX0, W5GXA5, W5I866, Q7XYB5, L7S310, W5AUD8, W4ZRH9, W5FLX0, Q8RW04, W5C0E4, W5B438, W5HXV0, W5B5R3, W5G7V4, Q24M29, W5GV49, W5HA40, W5G4R7, W5HYR6, W5E3N5, Q58QF6, W5A2Y2, W5B0T0, W5HSJ6, Q8RW03
3	GO:0030246	carbohydrate binding	Molecular Function	1	W5I2S5
2	GO:0030234	enzyme regulator activity	Molecular Function	9	W5EU16, Q43691, H9AXB3, W5EU85, W5DDU2, W5AU78, W5AD67, W5GAL2, P81713
5	GO:0016301	kinase activity	Molecular Function	12	W5AJX0, W5GV49, W5G4R7, W5HYR6, W5GXA5, Q7XYB5, W5E3N5, Q58QF6, W5A2Y2, W5HSJ6, W5HXV0, W5FLX0
3	GO:0016787	hydrolase activity	Molecular Function	29	W5H3V3, P08819, W5EI19, W5I2S5, W5CP58, W5H1N6, W5EU17, A7L845, W5GZ58, W5BFR7, W5AIS4, W5D3J8, W5G6K8, W5GVB1, D3JUT3, W5CRY0, A7UME6, Q9ZT12, W5GU64, W5GXW1, W5F764, W5F620, W5FV33, Q24M29, W5HA40, Q8W546, W5I5H4, Q9SQG8, Q9XEI1

## Sheet: CC
Level	GO ID	Term	Type	#Seqs	Sequences
6	GO:0043229	intracellular organelle	Cellular Component	52	W5FN83, W4ZXM1, W5EDL6, W5FYW3, W5DSU6, W4ZPQ1, W5GVR2, Q7XYB5, W5ES17, Q9AUJ7, W5BCR9, W4ZRH9, W5H3F8, W5HDP4, W5G990, W4ZY98, W5AT17, W5E0V5, W5B438, W5AU78, W5F027, W5G7V4, Q24M29, W5H208, W5I5H4, W5H806, W5HSJ6, W5B0T0, W5FZ59, W5DAS1, W5C6D4, F4YWL9, P02276, W5DDQ4, W5EBF3, Q9SBB6, W5I9U0, W5BZZ2, W5E825, W5GE21, W5CXH0, W5FLX0, W5EGU4, B8YDB8, W5BW69, W5CPU5, F8THZ7, F8THZ6, A0A024FR39, W5G…
8	GO:0005794	Golgi apparatus	Cellular Component	4	W5FN83, Q76ME3, W5EDL6, W5GE21
2	GO:0043226	organelle	Cellular Component	52	W5FN83, W4ZXM1, W5EDL6, W5FYW3, W5DSU6, W4ZPQ1, W5GVR2, Q7XYB5, W5ES17, Q9AUJ7, W5BCR9, W4ZRH9, W5H3F8, W5HDP4, W5G990, W4ZY98, W5AT17, W5E0V5, W5B438, W5AU78, W5F027, W5G7V4, Q24M29, W5H208, W5I5H4, W5H806, W5HSJ6, W5B0T0, W5FZ59, W5DAS1, W5C6D4, F4YWL9, P02276, W5DDQ4, W5EBF3, Q9SBB6, W5I9U0, W5BZZ2, W5E825, W5GE21, W5CXH0, W5FLX0, W5EGU4, B8YDB8, W5BW69, W5CPU5, F8THZ7, F8THZ6, A0A024FR39, W5G…
2	GO:0005576	extracellular region	Cellular Component	8	D8LAL5, H9AXB3, Q41585, W5EU85, W5GTT2, P01543, P81713, C3UZE4
1	GO:0005575	cellular_component	Cellular Component	120	W5FN83, W5AJX0, W4ZXM1, W5H3V3, H9AXB3, W5I3S0, W5EI19, W5HXW2, P12810, W5FYW3, W5CP58, C3UZE4, Q9AUJ7, A0MAU9, W5AUD8, W4ZRH9, W5H3F8, W5HDP4, P81713, W5AT17, W5B757, W5B5R3, W5FPN2, W5F620, Q24M29, W5HYR6, W5I5H4, Q75QN9, W5H806, W5DDU2, W5BBS7, W5BM80, W5AFV1, W4ZTS6, W5EBF3, Q9SBB6, P08819, W5GTT2, W5BTN0, W5CQ14, D8LAL5, W5BZZ2, V9LSL7, W5DYW7, W5E825, I0JTW5, W5BG39, W5GC21, W5BFR7, W5AIS4,…
8	GO:0005773	vacuole	Cellular Component	1	W5I5H4
3	GO:0043228	non-membrane-bounded organelle	Cellular Component	11	F4YWL9, W5BZZ2, W5H208, W5DDQ4, Q9AUJ7, W5G990, W5FZ59, W5BCR9, W5BW69, W4ZPQ1, W5GVR2
8	GO:0009536	plastid	Cellular Component	21	W4ZY98, W5AT17, B8YDB8, Q9SBB6, W5B438, W5I9U0, W5AU78, W5G7V4, W5DSU6, Q24M29, W5G4R7, Q7XYB5, W5ES17, W5HSJ6, W5B0T0, W4ZRH9, W5H3F8, W5CXH0, W5HDP4, W5FLX0, W5C6D4
3	GO:0043227	membrane-bounded organelle	Cellular Component	42	W5FN83, P02276, F4YWL9, W4ZXM1, W5EDL6, W5EBF3, Q9SBB6, W5I9U0, W5FYW3, W5DSU6, Q7XYB5, W5ES17, W5E825, W5GE21, W4ZRH9, W5H3F8, W5CXH0, W5HDP4, W5FLX0, W5EGU4, W4ZY98, W5AT17, W5E0V5, B8YDB8, W5B438, W5CPU5, W5AU78, F8THZ7, W5F027, W5G7V4, F8THZ6, Q24M29, A0A024FR39, W5G4R7, Q76ME3, W5I5H4, W5H806, W5HSJ6, W5B0T0, W5DAS1, W5C6D4, W5H9E2
2	GO:0005623	cell	Cellular Component	108	W5FN83, W5AJX0, W4ZXM1, W5H3V3, W5I3S0, W5EI19, W5HXW2, P12810, W5FYW3, W5CP58, Q9AUJ7, A0MAU9, W5AUD8, W4ZRH9, W5H3F8, W5HDP4, W5AT17, W5B757, W5B5R3, W5FPN2, W5F620, Q24M29, W5HYR6, W5I5H4, Q75QN9, W5H806, W5DDU2, W5BBS7, W5BM80, W5AFV1, W5EBF3, Q9SBB6, P08819, W5GTT2, W5CQ14, W5BZZ2, V9LSL7, W5DYW7, W5E825, I0JTW5, W5GC21, W5BFR7, W5AIS4, W5CXH0, W5FLX0, W5FYI9, B8YDB8, W5GVY4, A0A024FR39, W5C…
6	GO:0030529	ribonucleoprotein complex	Cellular Component	11	F4YWL9, W5BZZ2, W5H208, W5DDQ4, Q9AUJ7, W5G990, W5FZ59, W5BCR9, W5BW69, W4ZPQ1, W5GVR2
7	GO:0043231	intracellular membrane-bounded organelle	Cellular Component	42	W5FN83, P02276, F4YWL9, W4ZXM1, W5EDL6, W5EBF3, Q9SBB6, W5I9U0, W5FYW3, W5DSU6, Q7XYB5, W5ES17, W5E825, W5GE21, W4ZRH9, W5H3F8, W5CXH0, W5HDP4, W5FLX0, W5EGU4, W4ZY98, W5AT17, W5E0V5, B8YDB8, W5B438, W5CPU5, W5AU78, F8THZ7, W5F027, W5G7V4, F8THZ6, Q24M29, A0A024FR39, W5G4R7, Q76ME3, W5I5H4, W5H806, W5HSJ6, W5B0T0, W5DAS1, W5C6D4, W5H9E2
8	GO:0005829	cytosol	Cellular Component	15	W5DDQ4, W5H3A8, W5FPR0, W5CXB8, W5CPS2, W5AU78, W5FPN2, W5FW85, W4ZPQ1, W5BZZ2, W5G4R7, Q7XYB5, W5HSJ6, W5FZ59, W5FLX0
3	GO:0044421	extracellular region part	Cellular Component	2	H9AXB3, W5EU85
3	GO:0044464	cell part	Cellular Component	95	W5FN83, W5AJX0, W5H3A8, W4ZXM1, G9DRA0, W5H3V3, W5EDL6, W5I3S0, W5BZX8, W5F7X4, W5EI19, W5HXW2, P12810, W5FYW3, W5DSU6, W5CP58, W4ZPQ1, W5GVR2, Q7XYB5, W5ES17, Q9AUJ7, W5BCR9, W5AUD8, W4ZRH9, W5H3F8, W5HDP4, W5G990, W4ZY98, W5FPR0, W5AT17, W5E0V5, W5CXB8, W5B438, W5CPS2, W5AU78, W5F027, W5G7V4, W5FPN2, W5F620, Q24M29, W5H208, W5HYR6, Q58QF6, W5I5H4, W5H806, W5HSJ6, W5B0T0, W5FZ59, W5F0C3, W5DAS1,…
7	GO:0043232	intracellular non-membrane-bounded organelle	Cellular Component	11	F4YWL9, W5BZZ2, W5H208, W5DDQ4, Q9AUJ7, W5G990, W5FZ59, W5BCR9, W5BW69, W4ZPQ1, W5GVR2
8	GO:0005783	endoplasmic reticulum	Cellular Component	7	A0A024FR39, W5E0V5, W5CPU5, F8THZ7, W5F027, F8THZ6, W5H9E2
7	GO:0044444	cytoplasmic part	Cellular Component	56	W5FN83, W5H3A8, W4ZXM1, W5EDL6, W5FYW3, W5DSU6, W4ZPQ1, W5GVR2, Q7XYB5, W5ES17, Q9AUJ7, W5BCR9, W4ZRH9, W5H3F8, W5HDP4, W5G990, W4ZY98, W5FPR0, W5AT17, W5E0V5, W5CXB8, W5B438, W5CPS2, W5AU78, W5F027, W5G7V4, W5FPN2, Q24M29, W5H208, W5I5H4, W5H806, W5HSJ6, W5B0T0, W5FZ59, W5DAS1, W5C6D4, F4YWL9, W5DDQ4, Q9SBB6, W5I9U0, W5FW85, W5BZZ2, W5E825, W5GE21, W5CXH0, W5FLX0, W5EGU4, B8YDB8, W5BW69, W5CPU5,…
8	GO:0005840	ribosome	Cellular Component	11	F4YWL9, W5BZZ2, W5H208, W5DDQ4, Q9AUJ7, W5G990, W5FZ59, W5BCR9, W5BW69, W4ZPQ1, W5GVR2
5	GO:0044424	intracellular part	Cellular Component	88	W5FN83, W5AJX0, W5H3A8, W4ZXM1, W5H3V3, W5EDL6, W5I3S0, W5BZX8, W5F7X4, W5EI19, W5HXW2, P12810, W5FYW3, W5DSU6, W5CP58, W4ZPQ1, W5GVR2, Q7XYB5, W5ES17, Q9AUJ7, W5BCR9, W5AUD8, W4ZRH9, W5H3F8, W5HDP4, W5G990, W4ZY98, W5FPR0, W5AT17, W5E0V5, W5CXB8, W5B438, W5CPS2, W5AU78, W5F027, W5G7V4, W5FPN2, W5F620, Q24M29, W5H208, W5HYR6, Q58QF6, W5I5H4, W5H806, W5HSJ6, W5B0T0, W5FZ59, W5F0C3, W5DAS1, W5DDU2,…
4	GO:0005622	intracellular	Cellular Component	93	W5FN83, W5AJX0, W5H3A8, W4ZXM1, G9DRA0, W5H3V3, W5EDL6, W5I3S0, W5BZX8, W5F7X4, W5EI19, W5HXW2, P12810, W5FYW3, W5DSU6, W5CP58, W4ZPQ1, W5GVR2, Q7XYB5, W5ES17, Q9AUJ7, W5BCR9, W5AUD8, W4ZRH9, W5H3F8, W5HDP4, W5G990, W4ZY98, W5FPR0, W5AT17, W5E0V5, W5CXB8, W5B438, W5CPS2, W5AU78, W5F027, W5G7V4, W5FPN2, W5F620, Q24M29, W5H208, W5HYR6, Q58QF6, W5I5H4, W5H806, W5HSJ6, W5B0T0, W5FZ59, W5F0C3, W5DAS1,…
5	GO:0005886	plasma membrane	Cellular Component	5	W5DDQ4, W5FPR0, W5GE21, W5GVY4, W5F027
8	GO:0005634	nucleus	Cellular Component	3	P02276, W5EBF3, W5AU78
4	GO:0005615	extracellular space	Cellular Component	2	H9AXB3, W5EU85
6	GO:0005737	cytoplasm	Cellular Component	86	W5AJX0, W5FN83, W5H3A8, W4ZXM1, W5H3V3, W5I3S0, W5EDL6, W5BZX8, W5F7X4, W5EI19, W5HXW2, P12810, W5FYW3, W5CP58, W5DSU6, W4ZPQ1, W5GVR2, Q7XYB5, W5ES17, Q9AUJ7, W5AUD8, W5BCR9, W4ZRH9, W5H3F8, W5HDP4, W5G990, W4ZY98, W5FPR0, W5AT17, W5E0V5, W5CXB8, W5B438, W5CPS2, W5AU78, W5F027, W5F620, W5G7V4, W5FPN2, Q24M29, W5HYR6, W5H208, Q58QF6, W5I5H4, W5H806, W5HSJ6, W5B0T0, W5FZ59, W5F0C3, W5DAS1, W5DDU2,…
2	GO:0016020	membrane	Cellular Component	25	W5FN83, W5DDQ4, W4ZTS6, W5EDL6, W5HNQ2, W5GTT2, W5BTN0, W5BJN8, V9LSL7, W5ES17, W5BG39, W5HXK8, W5GE21, W5FKZ6, W5FYI9, W5FPR0, W5GVY4, W5CPU5, W5AU78, W5F027, W5HYP0, Q76ME3, W5DAS1, W5H9E2, W5BM80
8	GO:0005739	mitochondrion	Cellular Component	9	F4YWL9, W4ZXM1, W5E825, W5H806, W5DAS1, W5H3F8, W5FYW3, W5AU78, W5EGU4
6	GO:0005618	cell wall	Cellular Component	2	W5AIS4, W5GTT2
4	GO:0012505	endomembrane system	Cellular Component	11	W5FN83, A0A024FR39, Q76ME3, W5EDL6, W5E0V5, W5GE21, W5CPU5, F8THZ7, W5F027, F8THZ6, W5H9E2
2	GO:0032991	macromolecular complex	Cellular Component	11	F4YWL9, W5BZZ2, W5H208, W5DDQ4, Q9AUJ7, W5G990, W5FZ59, W5BCR9, W5BW69, W4ZPQ1, W5GVR2
5	GO:0030312	external encapsulating structure	Cellular Component	2	W5AIS4, W5GTT2
4	GO:0071944	cell periphery	Cellular Component	7	W5DDQ4, W5FPR0, W5AIS4, W5GE21, W5GVY4, W5GTT2, W5F027

## Sheet: Level2_BP
Level	GO ID	Term	Type	#Seqs	Sequences
2	GO:0065007	biological regulation	Biological Process	7	A0A024FR39, W5AJX0, Q76ME3, W5CP41, F8THZ7, F8THZ6, W5AD67
2	GO:0008152	metabolic process	Biological Process	122	W5AJX0, W5GXA5, W5H3V3, W5I3S0, W5EI19, W5FYW3, G8AD57, W5CP58, W5EU16, W5BFL7, Q9AUJ7, Q43691, W5CEG1, W5EU17, W5GZ58, A7L845, W5C5X0, W5AUD8, W4ZRH9, W5H3F8, W5D3J8, W5HDP4, D3JUT3, W5E3X1, A7UME6, D8L9G1, W5B755, W5FPN2, W5B5R3, W5F620, W5E0J0, Q24M29, W5HYR6, Q8W546, W5I5H4, Q75QN9, Q9XEI1, W5BM80, P08819, W5I2S5, W5I866, W5BZZ2, W5DYW7, W5E825, W5BG39, I0JTW5, W5AIS4, W5BFR7, W5CXH0, W5FLX0,…
2	GO:0051179	localization	Biological Process	13	W5FN83, W4ZTS6, W5EDL6, W5AT17, W5CPS2, W5H4U4, W5AU78, W5F027, W5BJN8, Q76ME3, W5BXA9, W5CXQ2, W5FKZ6
2	GO:0023052	signaling	Biological Process	4	W5AJX0, Q76ME3, W5CP41, W5AD67
2	GO:0071840	cellular component organization or biogenesis	Biological Process	3	W5FN83, W5BXA9, W5A2Y2
2	GO:0044699	single-organism process	Biological Process	17	W5AJX0, W5A2C3, W5BZP4, W5CP41, B8YDB8, F8THZ7, F8THZ6, W5F620, W5FV33, A0A024FR39, W5BZZ2, Q76ME3, Q7XYB5, W5A2Y2, L7S310, W5AIS4, W5AD67
2	GO:0032502	developmental process	Biological Process	5	W5A2C3, W5BZZ2, W5A2Y2, W5AD67, W5FV33
2	GO:0050896	response to stimulus	Biological Process	67	W5AJX0, W5EF79, Q9ZP25, W5F7C9, W5GH17, W5I3S0, Q41585, W5BZX8, W5FV41, P12810, C3UZE4, Q7XYB5, W5F2N9, W5AEQ8, W5C5X0, A0A060APV2, W5H3F8, W5AD67, W5FVE9, W5E3X1, W5E491, W5CPS2, W5B755, W5AU78, W5FPN2, W5B5R3, W5EFE4, W5E0J0, W5HIB6, Q58QF6, P22701, W5I5H4, Q9SQG8, W5DAS1, Q9XEI1, F4Y592, W5DDU2, F4Y594, P01543, W5DWF2, W5BM80, R4ZA24, W5GCJ5, W5DYF8, W5HNQ2, Q9SBB6, W5GEJ9, W5D1P0, W5DZY2, W5A…
2	GO:0032501	multicellular organismal process	Biological Process	5	W5A2C3, W5BZZ2, W5A2Y2, W5AD67, W5FV33
2	GO:0009987	cellular process	Biological Process	94	W5FN83, W5AJX0, W5GXA5, W5BZP4, W5BZX8, W5FV41, W5DSU6, W5CP58, W4ZPQ1, W5GVR2, Q7XYB5, W5BFL7, Q9AUJ7, W5CEG1, L7S310, W5BCR9, W4ZRH9, W5G6K8, W5HDP4, W5AD67, W5A2C3, W5E3X1, W5G990, W4ZY98, A0T1D6, D8L9G1, W5CXB8, W5B438, W5CPS2, W5H4U4, W5B755, W5AU78, W5F620, W5B5R3, W5G7V4, W5FPN2, W5E0J0, Q24M29, W5H208, Q58QF6, W5I5H4, Q9SQG8, Q75QN9, W5B0T0, W5HSJ6, W5FZ59, Q9XEI1, W5DAS1, F4Y592, W5DDU2,…
2	GO:0000003	reproduction	Biological Process	6	D8LAL5, W5A2C3, W5A2Y2, W5E0V5, W5GTT2, W5FV33

## Sheet: Level2_MF
Level	GO ID	Term	Type	#Seqs	Sequences
2	GO:0005198	structural molecule activity	Molecular Function	10	F4YWL9, W5BZZ2, W5H208, W5DDQ4, W5G990, W5FZ59, W5BCR9, W5BW69, W4ZPQ1, W5GVR2
2	GO:0005488	binding	Molecular Function	109	W5AJX0, W5DIU2, W5GXA5, W5I3S0, W5HXW2, G8AD57, W5CP58, W5BFL7, Q9AUJ7, W5D713, A0MAU9, W5C5X0, W5HTG2, W5AUD8, W5H3F8, W5HDP4, W5E3X1, W5AT17, M1NQE5, W5B755, W5FPN2, W5E0J0, Q24M29, Q8W546, W5HYR6, W5I5H4, Q75QN9, W5H806, Q9XEI1, W5BM80, W5AFV1, W5DYF8, W5EBF3, W5I2S5, W5BTN0, W5BZZ2, V9LSL7, W5DYW7, W5E825, I0JTW5, W5GC21, W5FA12, W5CXH0, W5FLX0, W8SMG8, Q9ZT12, W5DIP6, W5HA40, W5CXQ2, W5AL78,…
2	GO:0005215	transporter activity	Molecular Function	3	W5FN83, Q76ME3, W5BJN8
2	GO:0003824	catalytic activity	Molecular Function	93	W5AJX0, W5GXA5, W5H3V3, W5BZP4, W5I3S0, W5BZX8, W5EI19, W5FYW3, G8AD57, W5CP58, W5H1N6, W5I7S7, W5BFL7, Q7XYB5, W5CEG1, W5EU17, A7L845, W5GZ58, W5C5X0, L7S310, W5HXK8, W5AUD8, W4ZRH9, W5I1C6, W5D3J8, W5G6K8, W5GVB1, W5CIU1, D3JUT3, W5F9D8, W5C0E4, A7UME6, A0T1D6, W5CXB8, D8L9G1, W5B438, W5GXW1, W5B755, W5AU78, W5FPN2, W5B5R3, W5G7V4, W5F620, Q24M29, W5HYR6, Q8W546, Q58QF6, W5I5H4, Q9SQG8, W5B0T0,…
2	GO:0030234	enzyme regulator activity	Molecular Function	9	W5EU16, Q43691, H9AXB3, W5EU85, W5DDU2, W5AU78, W5AD67, W5GAL2, P81713

## Sheet: Level2_CC
Level	GO ID	Term	Type	#Seqs	Sequences
2	GO:0043226	organelle	Cellular Component	52	W5FN83, W4ZXM1, W5EDL6, W5FYW3, W5DSU6, W4ZPQ1, W5GVR2, Q7XYB5, W5ES17, Q9AUJ7, W5BCR9, W4ZRH9, W5H3F8, W5HDP4, W5G990, W4ZY98, W5AT17, W5E0V5, W5B438, W5AU78, W5F027, W5G7V4, Q24M29, W5H208, W5I5H4, W5H806, W5HSJ6, W5B0T0, W5FZ59, W5DAS1, W5C6D4, F4YWL9, P02276, W5DDQ4, W5EBF3, Q9SBB6, W5I9U0, W5BZZ2, W5E825, W5GE21, W5CXH0, W5FLX0, W5EGU4, B8YDB8, W5BW69, W5CPU5, F8THZ7, F8THZ6, A0A024FR39, W5G…
2	GO:0005576	extracellular region	Cellular Component	8	D8LAL5, H9AXB3, Q41585, W5EU85, W5GTT2, P01543, P81713, C3UZE4
2	GO:0005623	cell	Cellular Component	108	W5FN83, W5AJX0, W4ZXM1, W5H3V3, W5I3S0, W5EI19, W5HXW2, P12810, W5FYW3, W5CP58, Q9AUJ7, A0MAU9, W5AUD8, W4ZRH9, W5H3F8, W5HDP4, W5AT17, W5B757, W5B5R3, W5FPN2, W5F620, Q24M29, W5HYR6, W5I5H4, Q75QN9, W5H806, W5DDU2, W5BBS7, W5BM80, W5AFV1, W5EBF3, Q9SBB6, P08819, W5GTT2, W5CQ14, W5BZZ2, V9LSL7, W5DYW7, W5E825, I0JTW5, W5GC21, W5BFR7, W5AIS4, W5CXH0, W5FLX0, W5FYI9, B8YDB8, W5GVY4, A0A024FR39, W5C…
2	GO:0016020	membrane	Cellular Component	25	W5FN83, W5DDQ4, W4ZTS6, W5EDL6, W5HNQ2, W5GTT2, W5BTN0, W5BJN8, V9LSL7, W5ES17, W5BG39, W5HXK8, W5GE21, W5FKZ6, W5FYI9, W5FPR0, W5GVY4, W5CPU5, W5AU78, W5F027, W5HYP0, Q76ME3, W5DAS1, W5H9E2, W5BM80
2	GO:0032991	macromolecular complex	Cellular Component	11	F4YWL9, W5BZZ2, W5H208, W5DDQ4, Q9AUJ7, W5G990, W5FZ59, W5BCR9, W5BW69, W4ZPQ1, W5GVR2

## Sheet: GO_enrich
GO-ID	Term	Category	FDR	P-Value	#Test	#Ref	#notAnnotTest	#notAnnotRef	%Test	%Ref	Over/Under	TestSeqs	RefSeqs
GO:0006950	response to stress	P	8.77297e-11	5.25328e-13	58	157	181	1865	0.242678	0.0776459	over	W5B5R3, P12810, W5C4B9, W5DZY2, W5EFE4, W5F7C9, W5DYF8, W5GH17, W5DWF2, W5FVE9, W5GW56, W5HYP0, Q41585, W5EF79, W5E3X1, W5E491, W5CMC3, W5C595, A0A060APV2, W5H3F8, Q8GV49, W5I5H4, W5B755, W5HIC4, P01543, Q9ZP25, W5CPS2, W5HIB6, Q9ZT12, W5I3S0, W8SMG8, W5FV41, W5DDU2, W5GEJ9, W5GCJ5, Q9SQG8, W5D1P0, W5HNQ2, W5BZX8, W5AU78, R4ZA24, Q9SBB7, Q9SBB6, Q9XEI1, W5E591, W5DYW7, W5AEQ8, W5GVY4, W5C5X0, W5A…	W5CUW2, W5F957, W5G6L7, P20158, W5F5K9, W5CF59, W5HN42, Q0Q0I7, W5FEI8, W5DW28, W5E822, W5A461, W5HZJ1, W5AT41, W5BQK3, W5APL7, O64393, O64392, W5CXT4, W5BGV0, W4ZTE7, W5I1S8, W5EJQ1, W5FEC7, W5H0T0, W5EGG8, W5H102, W5FR78, W5HFZ6, W5F8D1, W5A9V8, W5GRS2, Q9ZSR6, W5DLP4, Q41579, W5FU79, W5HG39, W5EA17, W5HCK5, Q41518, W5FAM7, Q2TN84, W5AP83, W4ZPL8, W5D5Z6, Q0KIW2, P33432, W5ALP3, W5FQI8, W4ZVW3,…
GO:0050896	response to stimulus	P	2.307e-10	2.76287e-12	67	213	172	1809	0.280335	0.105341	over	W5B5R3, P12810, W5C4B9, W5DZY2, W5EFE4, W5F7C9, W5DYF8, W5GH17, W5DWF2, W5FVE9, W5GW56, Q76ME3, W5HYP0, Q41585, W5EF79, W5E3X1, W5E491, W5CMC3, W5C595, W5DAS1, A0A060APV2, W5H3F8, Q8GV49, P22701, W5I5H4, W5B755, W5HIC4, P01543, Q9ZP25, W5CPS2, W5AD67, W5HIB6, Q9ZT12, W5FPN2, W5I3S0, W8SMG8, W5FV41, W5DDU2, W5GEJ9, W5GCJ5, Q7XYB5, W5AJX0, Q9SQG8, W5D1P0, W5HNQ2, W5BZX8, W5AU78, R4ZA24, Q9SBB7, Q9S…	W5CUW2, W5F957, Q9XEN4, W5G6L7, W4ZTN1, W5GFK8, W5H7I3, P20158, W5F5K9, A7LM55, W5CF59, W5HN42, Q0Q0I7, W5FEI8, W5DW28, W5E822, W5DYV0, W5D6Q7, W5A461, W5HZJ1, W5AT41, W5BQK3, W5APL7, O64393, O64392, W5CXT4, W5BGV0, W4ZTE7, W5I1S8, W5EJQ1, W5FEC7, W5H0T0, W5EDD2, W5EDC2, W5EGG8, W5G2W4, W5H102, W5FR78, W5HFZ6, W5F8D1, W5ASI9, W5A9V8, W5GRS2, Q9ZSR6, W5DLP4, W5FDZ3, Q41579, W5DYF9, W5FU79, W5HG39,…
GO:0009628	response to abiotic stimulus	P	0.000517714	9.30025e-06	26	76	213	1946	0.108787	0.0375865	over	W5B5R3, W5C4B9, W5DZY2, W5EFE4, W5F7C9, W5GH17, W5DWF2, W5FVE9, W5GW56, W5HYP0, W5E3X1, W5DAS1, W5H3F8, Q9ZP25, W5CPS2, Q9ZT12, W5FPN2, W5FV41, W5DDU2, Q7XYB5, W5HNQ2, Q9XEI1, W5AT01, W5E0J0, W5EEA0, Q58QF6	W5CUW2, W5G6L7, W4ZTN1, W5GFK8, W5H7I3, W5F5K9, A7LM55, W5HN42, W5FEI8, W5DW28, W4ZTE7, W5EDC2, W5FR78, W5HFZ6, W5F8D1, W5GRS2, Q41579, W5EA17, Q41518, W5ACA3, W5CKI0, W5AP83, W4ZPL8, W5D5Z6, Q0KIW2, W5FQI8, W5CDW8, W4ZPG4, W5I7H7, W5DHZ1, W5E6S4, P93608, W5BW99, W5B3S3, W5B0L7, Q1W681, W5CGS0, Q8GVD3, W5BW13, Q5EWZ1, W5GAV7, W4ZP90, W5HLE3, W5I774, Q8L808, W5CN68, W5F131, W5ERW2, W5GTR5, W5EV84,…
GO:0000003	reproduction	P	0.247922	0.00593825	6	11	233	2011	0.0251046	0.00544016	over	W5GTT2, W5A2C3, W5FV33, W5A2Y2, W5E0V5, D8LAL5	Q2QKC5, W4ZPP2, W5AEU3, W5CQB5, W5G584, W5E024, W5AXI7, Q8H0B8, W5A4Z8, W5E5A9, W5B8K7
GO:0016301	kinase activity	F	0.901836	0.0324013	12	52	227	1970	0.0502092	0.0257171	over	W5HXV0, W5G4R7, Q7XYB5, W5AJX0, W5GXA5, W5HSJ6, W5FLX0, W5GV49, W5A2Y2, W5HYR6, W5E3N5, Q58QF6	W4ZQH4, W4ZTN1, W5D6V1, W5GZ18, W4ZQG3, W5F930, W5C5T1, W5F2A3, W5DFM6, W5EZP7, W5G396, W5AJ57, W5ASF1, W4ZQ38, W5CAZ1, W5DLI7, W5DUY1, W5CR27, W5D320, W5ARV3, W5FZT9, W5E0C8, W5BD38, W5EZ49, Q1W693, W5DUK6, W5CGS0, W4ZM65, P12783, W5GHD7, W5EVE8, W5D2A6, W5AHU4, W5AY37, W5EYF9, W5FSW8, W4ZS91, W5DR53, W5G4N1, W5B9G8, Q2LDZ1, W5EV00, W5AAP6, W5ATQ8, W5GA68, W5H4V7, W5HDU0, W5A7R2, W5AWM0, W5AGK9,…
GO:0016772	transferase activity, transferring phosphorus-containing groups	F	0.901836	0.0324013	12	52	227	1970	0.0502092	0.0257171	over	W5HXV0, W5G4R7, Q7XYB5, W5AJX0, W5GXA5, W5HSJ6, W5FLX0, W5GV49, W5A2Y2, W5HYR6, W5E3N5, Q58QF6	W4ZQH4, W4ZTN1, W5D6V1, W5GZ18, W4ZQG3, W5F930, W5C5T1, W5F2A3, W5DFM6, W5EZP7, W5G396, W5AJ57, W5ASF1, W4ZQ38, W5CAZ1, W5DLI7, W5DUY1, W5CR27, W5D320, W5ARV3, W5FZT9, W5E0C8, W5BD38, W5EZ49, Q1W693, W5DUK6, W5CGS0, W4ZM65, P12783, W5GHD7, W5EVE8, W5D2A6, W5AHU4, W5AY37, W5EYF9, W5FSW8, W4ZS91, W5DR53, W5G4N1, W5B9G8, Q2LDZ1, W5EV00, W5AAP6, W5ATQ8, W5GA68, W5H4V7, W5HDU0, W5A7R2, W5AWM0, W5AGK9,…
GO:0005576	extracellular region	C	0.975815	0.0409024	8	30	231	1992	0.0334728	0.0148368	over	W5GTT2, Q41585, P81713, H9AXB3, P01543, W5EU85, C3UZE4, D8LAL5	P01085, Q9ST58, W5AT41, Q9ST57, W5F8J2, Q5UHH8, Q41593, Q4U199, Q6QAX7, W5DRU6, P33432, Q4Z8L8, Q4Z8L7, Q9T0P2, Q05806, Q2PCC3, Q56SB0, W5I0M2, Q43666, W5G584, M4VP35, W5CQ97, W5EBU9, J7K291, W5FZ62, H9AXB4, W5I5X1, W5ER88, A6N862, P09863
