# Supplementary material for: Differential effects of a post-anthesis heat stress on wheat (Triticum aestivum L.) grain proteome determined by iTRAQ
Source: Sci Rep. 2017 Jun 14;7:3468. doi: 10.1038/s41598-017-03860-0 (PMC5471245; doi:10.1038/s41598-017-03860-0)
Supplement: Supplementary file 4 — Supplementary data 4 [file 41598_2017_3860_MOESM4_ESM.xls]

## Sheet: query2map
Protein ID	KO	Map ID	Map Name	URL
Q0Q5E3
H6U7Z0
W4ZXQ1
R9XV62
Q9SBB7	K13993	ko04141	Protein processing in endoplasmic reticulum	http://www.kegg.jp/kegg-bin/show_pathway?ko04141+K13993
W5HS46
W5HAQ8
W5I5H4
W5F764
W5B755	K04564	ko04068	FoxO signaling pathway	http://www.kegg.jp/kegg-bin/show_pathway?ko04068+K04564
W5B755	K04564	ko04146	Peroxisome	http://www.kegg.jp/kegg-bin/show_pathway?ko04146+K04564
W5B755	K04564	ko05016	Huntington's disease	http://www.kegg.jp/kegg-bin/show_pathway?ko05016+K04564
W5I7S7
W5EU17
W5FV33
W5DIP6
W5C0E4
W5FA12
W5F620	K07407	ko00052	Galactose metabolism	http://www.kegg.jp/kegg-bin/show_pathway?ko00052+K07407
W5F620	K07407	ko00561	Glycerolipid metabolism	http://www.kegg.jp/kegg-bin/show_pathway?ko00561+K07407
W5F620	K07407	ko00600	Sphingolipid metabolism	http://www.kegg.jp/kegg-bin/show_pathway?ko00600+K07407
W5F620	K07407	ko00603	Glycosphingolipid biosynthesis - globo series	http://www.kegg.jp/kegg-bin/show_pathway?ko00603+K07407
W5CXB8	K15437
W5FPN2	K01689	ko00010	Glycolysis / Gluconeogenesis	http://www.kegg.jp/kegg-bin/show_pathway?ko00010+K01689
W5FPN2	K01689	ko00680	Methane metabolism	http://www.kegg.jp/kegg-bin/show_pathway?ko00680+K01689
W5FPN2	K01689	ko01200	Carbon metabolism	http://www.kegg.jp/kegg-bin/show_pathway?ko01200+K01689
W5FPN2	K01689	ko01230	Biosynthesis of amino acids	http://www.kegg.jp/kegg-bin/show_pathway?ko01230+K01689
W5FPN2	K01689	ko03018	RNA degradation	http://www.kegg.jp/kegg-bin/show_pathway?ko03018+K01689
W5FPN2	K01689	ko04066	HIF-1 signaling pathway	http://www.kegg.jp/kegg-bin/show_pathway?ko04066+K01689
W5HY83
W5I866	K00695	ko00500	Starch and sucrose metabolism	http://www.kegg.jp/kegg-bin/show_pathway?ko00500+K00695
W5HXE0
W5BZP4	K08695	ko00941	Flavonoid biosynthesis	http://www.kegg.jp/kegg-bin/show_pathway?ko00941+K08695
W5F7X4	K01205	ko00531	Glycosaminoglycan degradation	http://www.kegg.jp/kegg-bin/show_pathway?ko00531+K01205
W5F7X4	K01205	ko04142	Lysosome	http://www.kegg.jp/kegg-bin/show_pathway?ko04142+K01205
W5EU16
W5HIB6
W5H3V3	K16298
W5GE21
W5FIF6
W5BZZ2	K02932	ko03010	Ribosome	http://www.kegg.jp/kegg-bin/show_pathway?ko03010+K02932
W5GU64
W5FYW3	K00306	ko00260	Glycine, serine and threonine metabolism	http://www.kegg.jp/kegg-bin/show_pathway?ko00260+K00306
W5FYW3	K00306	ko00310	Lysine degradation	http://www.kegg.jp/kegg-bin/show_pathway?ko00310+K00306
W5FYW3	K00306	ko04146	Peroxisome	http://www.kegg.jp/kegg-bin/show_pathway?ko04146+K00306
W5GC21
W5DDU2
W5DAS1
Q8RW03	K00799	ko00480	Glutathione metabolism	http://www.kegg.jp/kegg-bin/show_pathway?ko00480+K00799
Q8RW03	K00799	ko00980	Metabolism of xenobiotics by cytochrome P450	http://www.kegg.jp/kegg-bin/show_pathway?ko00980+K00799
Q8RW03	K00799	ko00982	Drug metabolism - cytochrome P450	http://www.kegg.jp/kegg-bin/show_pathway?ko00982+K00799
Q8RW03	K00799	ko05204	Chemical carcinogenesis	http://www.kegg.jp/kegg-bin/show_pathway?ko05204+K00799
W5AEQ8
W5GCJ5
W4ZXM1
W5BFR7	K01179	ko00500	Starch and sucrose metabolism	http://www.kegg.jp/kegg-bin/show_pathway?ko00500+K01179
W5BTN0
W5FW85
Q8W3X1
A7L845	K01369	ko04142	Lysosome	http://www.kegg.jp/kegg-bin/show_pathway?ko04142+K01369
A7L845	K01369	ko04612	Antigen processing and presentation	http://www.kegg.jp/kegg-bin/show_pathway?ko04612+K01369
W5AT94
W5CP58	K01869	ko00970	Aminoacyl-tRNA biosynthesis	http://www.kegg.jp/kegg-bin/show_pathway?ko00970+K01869
A0T1D6
W5EJS7
D3JCC7
W5FYI9
W5F9D8
V9LSL7	K06268	ko04010	MAPK signaling pathway	http://www.kegg.jp/kegg-bin/show_pathway?ko04010+K06268
V9LSL7	K06268	ko04020	Calcium signaling pathway	http://www.kegg.jp/kegg-bin/show_pathway?ko04020+K06268
V9LSL7	K06268	ko04022	cGMP-PKG signaling pathway	http://www.kegg.jp/kegg-bin/show_pathway?ko04022+K06268
V9LSL7	K06268	ko04114	Oocyte meiosis	http://www.kegg.jp/kegg-bin/show_pathway?ko04114+K06268
V9LSL7	K06268	ko04210	Apoptosis	http://www.kegg.jp/kegg-bin/show_pathway?ko04210+K06268
V9LSL7	K06268	ko04310	Wnt signaling pathway	http://www.kegg.jp/kegg-bin/show_pathway?ko04310+K06268
V9LSL7	K06268	ko04360	Axon guidance	http://www.kegg.jp/kegg-bin/show_pathway?ko04360+K06268
V9LSL7	K06268	ko04370	VEGF signaling pathway	http://www.kegg.jp/kegg-bin/show_pathway?ko04370+K06268
V9LSL7	K06268	ko04380	Osteoclast differentiation	http://www.kegg.jp/kegg-bin/show_pathway?ko04380+K06268
V9LSL7	K06268	ko04650	Natural killer cell mediated cytotoxicity	http://www.kegg.jp/kegg-bin/show_pathway?ko04650+K06268
V9LSL7	K06268	ko04660	T cell receptor signaling pathway	http://www.kegg.jp/kegg-bin/show_pathway?ko04660+K06268
V9LSL7	K06268	ko04662	B cell receptor signaling pathway	http://www.kegg.jp/kegg-bin/show_pathway?ko04662+K06268
V9LSL7	K06268	ko04720	Long-term potentiation	http://www.kegg.jp/kegg-bin/show_pathway?ko04720+K06268
V9LSL7	K06268	ko04724	Glutamatergic synapse	http://www.kegg.jp/kegg-bin/show_pathway?ko04724+K06268
V9LSL7	K06268	ko04921	Oxytocin signaling pathway	http://www.kegg.jp/kegg-bin/show_pathway?ko04921+K06268
V9LSL7	K06268	ko05010	Alzheimer's disease	http://www.kegg.jp/kegg-bin/show_pathway?ko05010+K06268
V9LSL7	K06268	ko05014	Amyotrophic lateral sclerosis (ALS)	http://www.kegg.jp/kegg-bin/show_pathway?ko05014+K06268
V9LSL7	K06268	ko05031	Amphetamine addiction	http://www.kegg.jp/kegg-bin/show_pathway?ko05031+K06268
V9LSL7	K06268	ko05152	Tuberculosis	http://www.kegg.jp/kegg-bin/show_pathway?ko05152+K06268
V9LSL7	K06268	ko05166	HTLV-I infection	http://www.kegg.jp/kegg-bin/show_pathway?ko05166+K06268
W5EDL6	K09313
M1NQE5
Q43691
W5B5R3	K00695	ko00500	Starch and sucrose metabolism	http://www.kegg.jp/kegg-bin/show_pathway?ko00500+K00695
G8AD57	K04122	ko00904	Diterpenoid biosynthesis	http://www.kegg.jp/kegg-bin/show_pathway?ko00904+K04122
W5C5X0	K00430	ko00360	Phenylalanine metabolism	http://www.kegg.jp/kegg-bin/show_pathway?ko00360+K00430
W5C5X0	K00430	ko00940	Phenylpropanoid biosynthesis	http://www.kegg.jp/kegg-bin/show_pathway?ko00940+K00430
Q4W1G0
W5A2C3	K06910
W5C6D4	K01408	ko05010	Alzheimer's disease	http://www.kegg.jp/kegg-bin/show_pathway?ko05010+K01408
W5D3J8
W5GAL2
W5CPL2
W4ZPQ1	K02962	ko03010	Ribosome	http://www.kegg.jp/kegg-bin/show_pathway?ko03010+K02962
W5BDM2	K03283	ko03040	Spliceosome	http://www.kegg.jp/kegg-bin/show_pathway?ko03040+K03283
W5BDM2	K03283	ko04010	MAPK signaling pathway	http://www.kegg.jp/kegg-bin/show_pathway?ko04010+K03283
W5BDM2	K03283	ko04141	Protein processing in endoplasmic reticulum	http://www.kegg.jp/kegg-bin/show_pathway?ko04141+K03283
W5BDM2	K03283	ko04144	Endocytosis	http://www.kegg.jp/kegg-bin/show_pathway?ko04144+K03283
W5BDM2	K03283	ko04612	Antigen processing and presentation	http://www.kegg.jp/kegg-bin/show_pathway?ko04612+K03283
W5BDM2	K03283	ko04915	Estrogen signaling pathway	http://www.kegg.jp/kegg-bin/show_pathway?ko04915+K03283
W5BDM2	K03283	ko05134	Legionellosis	http://www.kegg.jp/kegg-bin/show_pathway?ko05134+K03283
W5BDM2	K03283	ko05145	Toxoplasmosis	http://www.kegg.jp/kegg-bin/show_pathway?ko05145+K03283
W5BDM2	K03283	ko05162	Measles	http://www.kegg.jp/kegg-bin/show_pathway?ko05162+K03283
W5BDM2	K03283	ko05164	Influenza A	http://www.kegg.jp/kegg-bin/show_pathway?ko05164+K03283
W5BDM2	K03283	ko05169	Epstein-Barr virus infection	http://www.kegg.jp/kegg-bin/show_pathway?ko05169+K03283
W5H208	K02974	ko03010	Ribosome	http://www.kegg.jp/kegg-bin/show_pathway?ko03010+K02974
P02276	K11251	ko05034	Alcoholism	http://www.kegg.jp/kegg-bin/show_pathway?ko05034+K11251
P02276	K11251	ko05322	Systemic lupus erythematosus	http://www.kegg.jp/kegg-bin/show_pathway?ko05322+K11251
W5ECX3
W5HXV0	K00847	ko00051	Fructose and mannose metabolism	http://www.kegg.jp/kegg-bin/show_pathway?ko00051+K00847
W5HXV0	K00847	ko00500	Starch and sucrose metabolism	http://www.kegg.jp/kegg-bin/show_pathway?ko00500+K00847
W5HXV0	K00847	ko00520	Amino sugar and nucleotide sugar metabolism	http://www.kegg.jp/kegg-bin/show_pathway?ko00520+K00847
W5HXW2
W5H4U4	K14684
W5AJX0	K00844	ko00010	Glycolysis / Gluconeogenesis	http://www.kegg.jp/kegg-bin/show_pathway?ko00010+K00844
W5AJX0	K00844	ko00051	Fructose and mannose metabolism	http://www.kegg.jp/kegg-bin/show_pathway?ko00051+K00844
W5AJX0	K00844	ko00052	Galactose metabolism	http://www.kegg.jp/kegg-bin/show_pathway?ko00052+K00844
W5AJX0	K00844	ko00500	Starch and sucrose metabolism	http://www.kegg.jp/kegg-bin/show_pathway?ko00500+K00844
W5AJX0	K00844	ko00520	Amino sugar and nucleotide sugar metabolism	http://www.kegg.jp/kegg-bin/show_pathway?ko00520+K00844
W5AJX0	K00844	ko00521	Streptomycin biosynthesis	http://www.kegg.jp/kegg-bin/show_pathway?ko00521+K00844
W5AJX0	K00844	ko00524	Butirosin and neomycin biosynthesis	http://www.kegg.jp/kegg-bin/show_pathway?ko00524+K00844
W5AJX0	K00844	ko01200	Carbon metabolism	http://www.kegg.jp/kegg-bin/show_pathway?ko01200+K00844
W5AJX0	K00844	ko04066	HIF-1 signaling pathway	http://www.kegg.jp/kegg-bin/show_pathway?ko04066+K00844
W5AJX0	K00844	ko04910	Insulin signaling pathway	http://www.kegg.jp/kegg-bin/show_pathway?ko04910+K00844
W5AJX0	K00844	ko04930	Type II diabetes mellitus	http://www.kegg.jp/kegg-bin/show_pathway?ko04930+K00844
W5AJX0	K00844	ko04973	Carbohydrate digestion and absorption	http://www.kegg.jp/kegg-bin/show_pathway?ko04973+K00844
W5AJX0	K00844	ko05230	Central carbon metabolism in cancer	http://www.kegg.jp/kegg-bin/show_pathway?ko05230+K00844
W5FF37	K16055	ko00500	Starch and sucrose metabolism	http://www.kegg.jp/kegg-bin/show_pathway?ko00500+K16055
W5FVE9	K09562	ko04141	Protein processing in endoplasmic reticulum	http://www.kegg.jp/kegg-bin/show_pathway?ko04141+K09562
W5EGU4	K04043	ko03018	RNA degradation	http://www.kegg.jp/kegg-bin/show_pathway?ko03018+K04043
W5EGU4	K04043	ko05152	Tuberculosis	http://www.kegg.jp/kegg-bin/show_pathway?ko05152+K04043
W5BJN8	K09872
W5ES17
W5I1A7	K14496	ko04075	Plant hormone signal transduction	http://www.kegg.jp/kegg-bin/show_pathway?ko04075+K14496
B8YDB8	K02293	ko00906	Carotenoid biosynthesis	http://www.kegg.jp/kegg-bin/show_pathway?ko00906+K02293
W5E825	K04043	ko03018	RNA degradation	http://www.kegg.jp/kegg-bin/show_pathway?ko03018+K04043
W5E825	K04043	ko05152	Tuberculosis	http://www.kegg.jp/kegg-bin/show_pathway?ko05152+K04043
W5AUD8	K14272	ko00250	Alanine, aspartate and glutamate metabolism	http://www.kegg.jp/kegg-bin/show_pathway?ko00250+K14272
W5AUD8	K14272	ko00260	Glycine, serine and threonine metabolism	http://www.kegg.jp/kegg-bin/show_pathway?ko00260+K14272
W5AUD8	K14272	ko00630	Glyoxylate and dicarboxylate metabolism	http://www.kegg.jp/kegg-bin/show_pathway?ko00630+K14272
W5AUD8	K14272	ko00710	Carbon fixation in photosynthetic organisms	http://www.kegg.jp/kegg-bin/show_pathway?ko00710+K14272
W5AUD8	K14272	ko01200	Carbon metabolism	http://www.kegg.jp/kegg-bin/show_pathway?ko01200+K14272
W5AUD8	K14272	ko01210	2-Oxocarboxylic acid metabolism	http://www.kegg.jp/kegg-bin/show_pathway?ko01210+K14272
W5AUD8	K14272	ko01230	Biosynthesis of amino acids	http://www.kegg.jp/kegg-bin/show_pathway?ko01230+K14272
W4ZRH9	K00975	ko00500	Starch and sucrose metabolism	http://www.kegg.jp/kegg-bin/show_pathway?ko00500+K00975
W4ZRH9	K00975	ko00520	Amino sugar and nucleotide sugar metabolism	http://www.kegg.jp/kegg-bin/show_pathway?ko00520+K00975
Q76ME3	K07937	ko04144	Endocytosis	http://www.kegg.jp/kegg-bin/show_pathway?ko04144+K07937
Q76ME3	K07937	ko05110	Vibrio cholerae infection	http://www.kegg.jp/kegg-bin/show_pathway?ko05110+K07937
Q76ME3	K07937	ko05134	Legionellosis	http://www.kegg.jp/kegg-bin/show_pathway?ko05134+K07937
W5DL10	K01885	ko00860	Porphyrin and chlorophyll metabolism	http://www.kegg.jp/kegg-bin/show_pathway?ko00860+K01885
W5DL10	K01885	ko00970	Aminoacyl-tRNA biosynthesis	http://www.kegg.jp/kegg-bin/show_pathway?ko00970+K01885
W5CPS2	K06942
G9DRA0
W5G990	K02910	ko03010	Ribosome	http://www.kegg.jp/kegg-bin/show_pathway?ko03010+K02910
W5HNQ2	K09487	ko04141	Protein processing in endoplasmic reticulum	http://www.kegg.jp/kegg-bin/show_pathway?ko04141+K09487
W5HNQ2	K09487	ko04151	PI3K-Akt signaling pathway	http://www.kegg.jp/kegg-bin/show_pathway?ko04151+K09487
W5HNQ2	K09487	ko04621	NOD-like receptor signaling pathway	http://www.kegg.jp/kegg-bin/show_pathway?ko04621+K09487
W5HNQ2	K09487	ko04626	Plant-pathogen interaction	http://www.kegg.jp/kegg-bin/show_pathway?ko04626+K09487
W5HNQ2	K09487	ko04915	Estrogen signaling pathway	http://www.kegg.jp/kegg-bin/show_pathway?ko04915+K09487
W5HNQ2	K09487	ko04918	Thyroid hormone synthesis	http://www.kegg.jp/kegg-bin/show_pathway?ko04918+K09487
W5HNQ2	K09487	ko05200	Pathways in cancer	http://www.kegg.jp/kegg-bin/show_pathway?ko05200+K09487
W5HNQ2	K09487	ko05215	Prostate cancer	http://www.kegg.jp/kegg-bin/show_pathway?ko05215+K09487
Q9SQG8
W5C595	K00434	ko00053	Ascorbate and aldarate metabolism	http://www.kegg.jp/kegg-bin/show_pathway?ko00053+K00434
W5C595	K00434	ko00480	Glutathione metabolism	http://www.kegg.jp/kegg-bin/show_pathway?ko00480+K00434
W5AIS4	K07407	ko00052	Galactose metabolism	http://www.kegg.jp/kegg-bin/show_pathway?ko00052+K07407
W5AIS4	K07407	ko00561	Glycerolipid metabolism	http://www.kegg.jp/kegg-bin/show_pathway?ko00561+K07407
W5AIS4	K07407	ko00600	Sphingolipid metabolism	http://www.kegg.jp/kegg-bin/show_pathway?ko00600+K07407
W5AIS4	K07407	ko00603	Glycosphingolipid biosynthesis - globo series	http://www.kegg.jp/kegg-bin/show_pathway?ko00603+K07407
H9AXB3	K13963	ko05146	Amoebiasis	http://www.kegg.jp/kegg-bin/show_pathway?ko05146+K13963
W5BZX8	K07304
W5GVR2	K02934	ko03010	Ribosome	http://www.kegg.jp/kegg-bin/show_pathway?ko03010+K02934
W5E0V5
W5EVG5	K17095
W5AFV1
W5G7V4	K00611	ko00330	Arginine and proline metabolism	http://www.kegg.jp/kegg-bin/show_pathway?ko00330+K00611
W5G7V4	K00611	ko01230	Biosynthesis of amino acids	http://www.kegg.jp/kegg-bin/show_pathway?ko01230+K00611
D8LAL5
W5CPU5	K13250	ko04141	Protein processing in endoplasmic reticulum	http://www.kegg.jp/kegg-bin/show_pathway?ko04141+K13250
W5A2Y2	K07203	ko04012	ErbB signaling pathway	http://www.kegg.jp/kegg-bin/show_pathway?ko04012+K07203
W5A2Y2	K07203	ko04066	HIF-1 signaling pathway	http://www.kegg.jp/kegg-bin/show_pathway?ko04066+K07203
W5A2Y2	K07203	ko04150	mTOR signaling pathway	http://www.kegg.jp/kegg-bin/show_pathway?ko04150+K07203
W5A2Y2	K07203	ko04151	PI3K-Akt signaling pathway	http://www.kegg.jp/kegg-bin/show_pathway?ko04151+K07203
W5A2Y2	K07203	ko04152	AMPK signaling pathway	http://www.kegg.jp/kegg-bin/show_pathway?ko04152+K07203
W5A2Y2	K07203	ko04910	Insulin signaling pathway	http://www.kegg.jp/kegg-bin/show_pathway?ko04910+K07203
W5A2Y2	K07203	ko04919	Thyroid hormone signaling pathway	http://www.kegg.jp/kegg-bin/show_pathway?ko04919+K07203
W5A2Y2	K07203	ko04920	Adipocytokine signaling pathway	http://www.kegg.jp/kegg-bin/show_pathway?ko04920+K07203
W5A2Y2	K07203	ko04930	Type II diabetes mellitus	http://www.kegg.jp/kegg-bin/show_pathway?ko04930+K07203
W5A2Y2	K07203	ko05200	Pathways in cancer	http://www.kegg.jp/kegg-bin/show_pathway?ko05200+K07203
W5A2Y2	K07203	ko05205	Proteoglycans in cancer	http://www.kegg.jp/kegg-bin/show_pathway?ko05205+K07203
W5A2Y2	K07203	ko05206	MicroRNAs in cancer	http://www.kegg.jp/kegg-bin/show_pathway?ko05206+K07203
W5A2Y2	K07203	ko05214	Glioma	http://www.kegg.jp/kegg-bin/show_pathway?ko05214+K07203
W5A2Y2	K07203	ko05215	Prostate cancer	http://www.kegg.jp/kegg-bin/show_pathway?ko05215+K07203
W5A2Y2	K07203	ko05221	Acute myeloid leukemia	http://www.kegg.jp/kegg-bin/show_pathway?ko05221+K07203
W5A2Y2	K07203	ko05230	Central carbon metabolism in cancer	http://www.kegg.jp/kegg-bin/show_pathway?ko05230+K07203
W5A2Y2	K07203	ko05231	Choline metabolism in cancer	http://www.kegg.jp/kegg-bin/show_pathway?ko05231+K07203
F4YWL9	K02889	ko03010	Ribosome	http://www.kegg.jp/kegg-bin/show_pathway?ko03010+K02889
W4ZR97
W5F2N9
W5AU78	K04569	ko05014	Amyotrophic lateral sclerosis (ALS)	http://www.kegg.jp/kegg-bin/show_pathway?ko05014+K04569
Q8H0J5
W5CIU1	K01568	ko00010	Glycolysis / Gluconeogenesis	http://www.kegg.jp/kegg-bin/show_pathway?ko00010+K01568
W5GAC6
W5DIU2
W5CXQ2	K18460
W5AT17	K18752
W5FVL9
W5GV49
W5ENB3
W5HSJ6	K00895	ko00051	Fructose and mannose metabolism	http://www.kegg.jp/kegg-bin/show_pathway?ko00051+K00895
Q2A784
W5AWS4
P08819	K16297
W5GZ58	K13035	ko00460	Cyanoamino acid metabolism	http://www.kegg.jp/kegg-bin/show_pathway?ko00460+K13035
P0CZ08
Q8RW04	K00799	ko00480	Glutathione metabolism	http://www.kegg.jp/kegg-bin/show_pathway?ko00480+K00799
Q8RW04	K00799	ko00980	Metabolism of xenobiotics by cytochrome P450	http://www.kegg.jp/kegg-bin/show_pathway?ko00980+K00799
Q8RW04	K00799	ko00982	Drug metabolism - cytochrome P450	http://www.kegg.jp/kegg-bin/show_pathway?ko00982+K00799
Q8RW04	K00799	ko05204	Chemical carcinogenesis	http://www.kegg.jp/kegg-bin/show_pathway?ko05204+K00799
W5E3N5	K07198	ko04068	FoxO signaling pathway	http://www.kegg.jp/kegg-bin/show_pathway?ko04068+K07198
W5E3N5	K07198	ko04140	Regulation of autophagy	http://www.kegg.jp/kegg-bin/show_pathway?ko04140+K07198
W5E3N5	K07198	ko04150	mTOR signaling pathway	http://www.kegg.jp/kegg-bin/show_pathway?ko04150+K07198
W5E3N5	K07198	ko04151	PI3K-Akt signaling pathway	http://www.kegg.jp/kegg-bin/show_pathway?ko04151+K07198
W5E3N5	K07198	ko04152	AMPK signaling pathway	http://www.kegg.jp/kegg-bin/show_pathway?ko04152+K07198
W5E3N5	K07198	ko04710	Circadian rhythm	http://www.kegg.jp/kegg-bin/show_pathway?ko04710+K07198
W5E3N5	K07198	ko04910	Insulin signaling pathway	http://www.kegg.jp/kegg-bin/show_pathway?ko04910+K07198
W5E3N5	K07198	ko04920	Adipocytokine signaling pathway	http://www.kegg.jp/kegg-bin/show_pathway?ko04920+K07198
W5E3N5	K07198	ko04921	Oxytocin signaling pathway	http://www.kegg.jp/kegg-bin/show_pathway?ko04921+K07198
W5E3N5	K07198	ko04932	Non-alcoholic fatty liver disease (NAFLD)	http://www.kegg.jp/kegg-bin/show_pathway?ko04932+K07198
W5E3N5	K07198	ko05410	Hypertrophic cardiomyopathy (HCM)	http://www.kegg.jp/kegg-bin/show_pathway?ko05410+K07198
D8L9G1	K16055	ko00500	Starch and sucrose metabolism	http://www.kegg.jp/kegg-bin/show_pathway?ko00500+K16055
Q6RUJ0	K01915	ko00250	Alanine, aspartate and glutamate metabolism	http://www.kegg.jp/kegg-bin/show_pathway?ko00250+K01915
Q6RUJ0	K01915	ko00330	Arginine and proline metabolism	http://www.kegg.jp/kegg-bin/show_pathway?ko00330+K01915
Q6RUJ0	K01915	ko00630	Glyoxylate and dicarboxylate metabolism	http://www.kegg.jp/kegg-bin/show_pathway?ko00630+K01915
Q6RUJ0	K01915	ko00910	Nitrogen metabolism	http://www.kegg.jp/kegg-bin/show_pathway?ko00910+K01915
Q6RUJ0	K01915	ko01230	Biosynthesis of amino acids	http://www.kegg.jp/kegg-bin/show_pathway?ko01230+K01915
Q6RUJ0	K01915	ko02020	Two-component system	http://www.kegg.jp/kegg-bin/show_pathway?ko02020+K01915
Q6RUJ0	K01915	ko04724	Glutamatergic synapse	http://www.kegg.jp/kegg-bin/show_pathway?ko04724+K01915
Q6RUJ0	K01915	ko04727	GABAergic synapse	http://www.kegg.jp/kegg-bin/show_pathway?ko04727+K01915
W5C6E7	K06944
A0MAU9	K17278
Q8GV49
W5I3S0	K00430	ko00360	Phenylalanine metabolism	http://www.kegg.jp/kegg-bin/show_pathway?ko00360+K00430
W5I3S0	K00430	ko00940	Phenylpropanoid biosynthesis	http://www.kegg.jp/kegg-bin/show_pathway?ko00940+K00430
W5H9E2	K13249	ko04141	Protein processing in endoplasmic reticulum	http://www.kegg.jp/kegg-bin/show_pathway?ko04141+K13249
W5F0C3	K01527
W5BXA9
W5BCR9	K02918	ko03010	Ribosome	http://www.kegg.jp/kegg-bin/show_pathway?ko03010+K02918
W5B6A0	K05894	ko00592	alpha-Linolenic acid metabolism	http://www.kegg.jp/kegg-bin/show_pathway?ko00592+K05894
W5B438	K01626	ko00400	Phenylalanine, tyrosine and tryptophan biosynthesis	http://www.kegg.jp/kegg-bin/show_pathway?ko00400+K01626
W5B438	K01626	ko01230	Biosynthesis of amino acids	http://www.kegg.jp/kegg-bin/show_pathway?ko01230+K01626
W5G4P1
W5EI19
W5FV41	K09503	ko04141	Protein processing in endoplasmic reticulum	http://www.kegg.jp/kegg-bin/show_pathway?ko04141+K09503
Q58QF6	K12657	ko00330	Arginine and proline metabolism	http://www.kegg.jp/kegg-bin/show_pathway?ko00330+K12657
Q58QF6	K12657	ko01230	Biosynthesis of amino acids	http://www.kegg.jp/kegg-bin/show_pathway?ko01230+K12657
P22701
W5AD67	K12493	ko04144	Endocytosis	http://www.kegg.jp/kegg-bin/show_pathway?ko04144+K12493
W5B0T0	K00705	ko00500	Starch and sucrose metabolism	http://www.kegg.jp/kegg-bin/show_pathway?ko00500+K00705
Q9AUJ7
W4ZTS6
W5G4R7	K00895	ko00051	Fructose and mannose metabolism	http://www.kegg.jp/kegg-bin/show_pathway?ko00051+K00895
Q9ZP25	K13993	ko04141	Protein processing in endoplasmic reticulum	http://www.kegg.jp/kegg-bin/show_pathway?ko04141+K13993
D3JUT3
W5ENG0
W5HP96
W5GTT2
A0A024FR39	K09580	ko04141	Protein processing in endoplasmic reticulum	http://www.kegg.jp/kegg-bin/show_pathway?ko04141+K09580
W5G6K8	K14803
R4ZA24
P16315
W5HTG2	K17824
W5DDQ4	K02865	ko03010	Ribosome	http://www.kegg.jp/kegg-bin/show_pathway?ko03010+K02865
Q24M29	K00700	ko00500	Starch and sucrose metabolism	http://www.kegg.jp/kegg-bin/show_pathway?ko00500+K00700
Q41585
W5CEG1	K01623	ko00010	Glycolysis / Gluconeogenesis	http://www.kegg.jp/kegg-bin/show_pathway?ko00010+K01623
W5CEG1	K01623	ko00030	Pentose phosphate pathway	http://www.kegg.jp/kegg-bin/show_pathway?ko00030+K01623
W5CEG1	K01623	ko00051	Fructose and mannose metabolism	http://www.kegg.jp/kegg-bin/show_pathway?ko00051+K01623
W5CEG1	K01623	ko00680	Methane metabolism	http://www.kegg.jp/kegg-bin/show_pathway?ko00680+K01623
W5CEG1	K01623	ko00710	Carbon fixation in photosynthetic organisms	http://www.kegg.jp/kegg-bin/show_pathway?ko00710+K01623
W5CEG1	K01623	ko01200	Carbon metabolism	http://www.kegg.jp/kegg-bin/show_pathway?ko01200+K01623
W5CEG1	K01623	ko01230	Biosynthesis of amino acids	http://www.kegg.jp/kegg-bin/show_pathway?ko01230+K01623
W5F7C9
W5H3A8	K09560
W5H1N6
W5DZY2
P81713
W5BG39
W5DYF8	K03283	ko03040	Spliceosome	http://www.kegg.jp/kegg-bin/show_pathway?ko03040+K03283
W5DYF8	K03283	ko04010	MAPK signaling pathway	http://www.kegg.jp/kegg-bin/show_pathway?ko04010+K03283
W5DYF8	K03283	ko04141	Protein processing in endoplasmic reticulum	http://www.kegg.jp/kegg-bin/show_pathway?ko04141+K03283
W5DYF8	K03283	ko04144	Endocytosis	http://www.kegg.jp/kegg-bin/show_pathway?ko04144+K03283
W5DYF8	K03283	ko04612	Antigen processing and presentation	http://www.kegg.jp/kegg-bin/show_pathway?ko04612+K03283
W5DYF8	K03283	ko04915	Estrogen signaling pathway	http://www.kegg.jp/kegg-bin/show_pathway?ko04915+K03283
W5DYF8	K03283	ko05134	Legionellosis	http://www.kegg.jp/kegg-bin/show_pathway?ko05134+K03283
W5DYF8	K03283	ko05145	Toxoplasmosis	http://www.kegg.jp/kegg-bin/show_pathway?ko05145+K03283
W5DYF8	K03283	ko05162	Measles	http://www.kegg.jp/kegg-bin/show_pathway?ko05162+K03283
W5DYF8	K03283	ko05164	Influenza A	http://www.kegg.jp/kegg-bin/show_pathway?ko05164+K03283
W5DYF8	K03283	ko05169	Epstein-Barr virus infection	http://www.kegg.jp/kegg-bin/show_pathway?ko05169+K03283
W5BBS7
W5FLX0
F8THZ7	K09580	ko04141	Protein processing in endoplasmic reticulum	http://www.kegg.jp/kegg-bin/show_pathway?ko04141+K09580
W5HA40	K00700	ko00500	Starch and sucrose metabolism	http://www.kegg.jp/kegg-bin/show_pathway?ko00500+K00700
W5AT01	K13993	ko04141	Protein processing in endoplasmic reticulum	http://www.kegg.jp/kegg-bin/show_pathway?ko04141+K13993
W5I9U0	K04078
W5FKZ6	K08517	ko04130	SNARE interactions in vesicular transport	http://www.kegg.jp/kegg-bin/show_pathway?ko04130+K08517
W5FKZ6	K08517	ko04145	Phagosome	http://www.kegg.jp/kegg-bin/show_pathway?ko04145+K08517
W5FKZ6	K08517	ko05134	Legionellosis	http://www.kegg.jp/kegg-bin/show_pathway?ko05134+K08517
W5B757
W5H806
W5HYP0	K09487	ko04141	Protein processing in endoplasmic reticulum	http://www.kegg.jp/kegg-bin/show_pathway?ko04141+K09487
W5HYP0	K09487	ko04151	PI3K-Akt signaling pathway	http://www.kegg.jp/kegg-bin/show_pathway?ko04151+K09487
W5HYP0	K09487	ko04621	NOD-like receptor signaling pathway	http://www.kegg.jp/kegg-bin/show_pathway?ko04621+K09487
W5HYP0	K09487	ko04626	Plant-pathogen interaction	http://www.kegg.jp/kegg-bin/show_pathway?ko04626+K09487
W5HYP0	K09487	ko04915	Estrogen signaling pathway	http://www.kegg.jp/kegg-bin/show_pathway?ko04915+K09487
W5HYP0	K09487	ko04918	Thyroid hormone synthesis	http://www.kegg.jp/kegg-bin/show_pathway?ko04918+K09487
W5HYP0	K09487	ko05200	Pathways in cancer	http://www.kegg.jp/kegg-bin/show_pathway?ko05200+K09487
W5HYP0	K09487	ko05215	Prostate cancer	http://www.kegg.jp/kegg-bin/show_pathway?ko05215+K09487
W5CRY0	K06966
W5ARC6	K09571	ko04915	Estrogen signaling pathway	http://www.kegg.jp/kegg-bin/show_pathway?ko04915+K09571
A5A4L5
A7UME6
W5BW69	K02875	ko03010	Ribosome	http://www.kegg.jp/kegg-bin/show_pathway?ko03010+K02875
W5AL78	K09489	ko04612	Antigen processing and presentation	http://www.kegg.jp/kegg-bin/show_pathway?ko04612+K09489
P12810	K13993	ko04141	Protein processing in endoplasmic reticulum	http://www.kegg.jp/kegg-bin/show_pathway?ko04141+K13993
W5GVY4
W5FSA9	K13993	ko04141	Protein processing in endoplasmic reticulum	http://www.kegg.jp/kegg-bin/show_pathway?ko04141+K13993
W5HYR6	K12446	ko00520	Amino sugar and nucleotide sugar metabolism	http://www.kegg.jp/kegg-bin/show_pathway?ko00520+K12446
Q9SAU8	K03283	ko03040	Spliceosome	http://www.kegg.jp/kegg-bin/show_pathway?ko03040+K03283
Q9SAU8	K03283	ko04010	MAPK signaling pathway	http://www.kegg.jp/kegg-bin/show_pathway?ko04010+K03283
Q9SAU8	K03283	ko04141	Protein processing in endoplasmic reticulum	http://www.kegg.jp/kegg-bin/show_pathway?ko04141+K03283
Q9SAU8	K03283	ko04144	Endocytosis	http://www.kegg.jp/kegg-bin/show_pathway?ko04144+K03283
Q9SAU8	K03283	ko04612	Antigen processing and presentation	http://www.kegg.jp/kegg-bin/show_pathway?ko04612+K03283
Q9SAU8	K03283	ko04915	Estrogen signaling pathway	http://www.kegg.jp/kegg-bin/show_pathway?ko04915+K03283
Q9SAU8	K03283	ko05134	Legionellosis	http://www.kegg.jp/kegg-bin/show_pathway?ko05134+K03283
Q9SAU8	K03283	ko05145	Toxoplasmosis	http://www.kegg.jp/kegg-bin/show_pathway?ko05145+K03283
Q9SAU8	K03283	ko05162	Measles	http://www.kegg.jp/kegg-bin/show_pathway?ko05162+K03283
Q9SAU8	K03283	ko05164	Influenza A	http://www.kegg.jp/kegg-bin/show_pathway?ko05164+K03283
Q9SAU8	K03283	ko05169	Epstein-Barr virus infection	http://www.kegg.jp/kegg-bin/show_pathway?ko05169+K03283
W5CQ14
F4Y592	K04079	ko04141	Protein processing in endoplasmic reticulum	http://www.kegg.jp/kegg-bin/show_pathway?ko04141+K04079
F4Y592	K04079	ko04151	PI3K-Akt signaling pathway	http://www.kegg.jp/kegg-bin/show_pathway?ko04151+K04079
F4Y592	K04079	ko04612	Antigen processing and presentation	http://www.kegg.jp/kegg-bin/show_pathway?ko04612+K04079
F4Y592	K04079	ko04621	NOD-like receptor signaling pathway	http://www.kegg.jp/kegg-bin/show_pathway?ko04621+K04079
F4Y592	K04079	ko04626	Plant-pathogen interaction	http://www.kegg.jp/kegg-bin/show_pathway?ko04626+K04079
F4Y592	K04079	ko04914	Progesterone-mediated oocyte maturation	http://www.kegg.jp/kegg-bin/show_pathway?ko04914+K04079
F4Y592	K04079	ko04915	Estrogen signaling pathway	http://www.kegg.jp/kegg-bin/show_pathway?ko04915+K04079
F4Y592	K04079	ko05200	Pathways in cancer	http://www.kegg.jp/kegg-bin/show_pathway?ko05200+K04079
F4Y592	K04079	ko05215	Prostate cancer	http://www.kegg.jp/kegg-bin/show_pathway?ko05215+K04079
W5ENP1	K13993	ko04141	Protein processing in endoplasmic reticulum	http://www.kegg.jp/kegg-bin/show_pathway?ko04141+K13993
W4ZY98	K03283	ko03040	Spliceosome	http://www.kegg.jp/kegg-bin/show_pathway?ko03040+K03283
W4ZY98	K03283	ko04010	MAPK signaling pathway	http://www.kegg.jp/kegg-bin/show_pathway?ko04010+K03283
W4ZY98	K03283	ko04141	Protein processing in endoplasmic reticulum	http://www.kegg.jp/kegg-bin/show_pathway?ko04141+K03283
W4ZY98	K03283	ko04144	Endocytosis	http://www.kegg.jp/kegg-bin/show_pathway?ko04144+K03283
W4ZY98	K03283	ko04612	Antigen processing and presentation	http://www.kegg.jp/kegg-bin/show_pathway?ko04612+K03283
W4ZY98	K03283	ko04915	Estrogen signaling pathway	http://www.kegg.jp/kegg-bin/show_pathway?ko04915+K03283
W4ZY98	K03283	ko05134	Legionellosis	http://www.kegg.jp/kegg-bin/show_pathway?ko05134+K03283
W4ZY98	K03283	ko05145	Toxoplasmosis	http://www.kegg.jp/kegg-bin/show_pathway?ko05145+K03283
W4ZY98	K03283	ko05162	Measles	http://www.kegg.jp/kegg-bin/show_pathway?ko05162+K03283
W4ZY98	K03283	ko05164	Influenza A	http://www.kegg.jp/kegg-bin/show_pathway?ko05164+K03283
W4ZY98	K03283	ko05169	Epstein-Barr virus infection	http://www.kegg.jp/kegg-bin/show_pathway?ko05169+K03283
U5U6L8
W5EEA0
A7WK82	K00457	ko00130	Ubiquinone and other terpenoid-quinone biosynthesis	http://www.kegg.jp/kegg-bin/show_pathway?ko00130+K00457
A7WK82	K00457	ko00350	Tyrosine metabolism	http://www.kegg.jp/kegg-bin/show_pathway?ko00350+K00457
A7WK82	K00457	ko00360	Phenylalanine metabolism	http://www.kegg.jp/kegg-bin/show_pathway?ko00360+K00457
W5AD77	K16055	ko00500	Starch and sucrose metabolism	http://www.kegg.jp/kegg-bin/show_pathway?ko00500+K16055
W5DCL0
W5FPR0
W5CXH0	K01673	ko00910	Nitrogen metabolism	http://www.kegg.jp/kegg-bin/show_pathway?ko00910+K01673
W5E491	K13993	ko04141	Protein processing in endoplasmic reticulum	http://www.kegg.jp/kegg-bin/show_pathway?ko04141+K13993
W5HIC4
W5BFL7	K09571	ko04915	Estrogen signaling pathway	http://www.kegg.jp/kegg-bin/show_pathway?ko04915+K09571
L7S310	K00787	ko00900	Terpenoid backbone biosynthesis	http://www.kegg.jp/kegg-bin/show_pathway?ko00900+K00787
L7S310	K00787	ko05164	Influenza A	http://www.kegg.jp/kegg-bin/show_pathway?ko05164+K00787
L7S310	K00787	ko05166	HTLV-I infection	http://www.kegg.jp/kegg-bin/show_pathway?ko05166+K00787
W5DSU6	K04077	ko03018	RNA degradation	http://www.kegg.jp/kegg-bin/show_pathway?ko03018+K04077
W5DSU6	K04077	ko04940	Type I diabetes mellitus	http://www.kegg.jp/kegg-bin/show_pathway?ko04940+K04077
W5DSU6	K04077	ko05134	Legionellosis	http://www.kegg.jp/kegg-bin/show_pathway?ko05134+K04077
W5DSU6	K04077	ko05152	Tuberculosis	http://www.kegg.jp/kegg-bin/show_pathway?ko05152+K04077
F8THZ6	K09580	ko04141	Protein processing in endoplasmic reticulum	http://www.kegg.jp/kegg-bin/show_pathway?ko04141+K09580
W5HQ71	K01759	ko00620	Pyruvate metabolism	http://www.kegg.jp/kegg-bin/show_pathway?ko00620+K01759
W5HQ71	K01759	ko04011	MAPK signaling pathway - yeast	http://www.kegg.jp/kegg-bin/show_pathway?ko04011+K01759
W5CP41	K14496	ko04075	Plant hormone signal transduction	http://www.kegg.jp/kegg-bin/show_pathway?ko04075+K14496
J7I030
W5D1P0	K13993	ko04141	Protein processing in endoplasmic reticulum	http://www.kegg.jp/kegg-bin/show_pathway?ko04141+K13993
W5EBF3	K11252	ko05034	Alcoholism	http://www.kegg.jp/kegg-bin/show_pathway?ko05034+K11252
W5EBF3	K11252	ko05203	Viral carcinogenesis	http://www.kegg.jp/kegg-bin/show_pathway?ko05203+K11252
W5EBF3	K11252	ko05322	Systemic lupus erythematosus	http://www.kegg.jp/kegg-bin/show_pathway?ko05322+K11252
W5GH17	K13993	ko04141	Protein processing in endoplasmic reticulum	http://www.kegg.jp/kegg-bin/show_pathway?ko04141+K13993
U5UA46
W4ZXS7
W5H3F8	K03695
W5DYW7	K00434	ko00053	Ascorbate and aldarate metabolism	http://www.kegg.jp/kegg-bin/show_pathway?ko00053+K00434
W5DYW7	K00434	ko00480	Glutathione metabolism	http://www.kegg.jp/kegg-bin/show_pathway?ko00480+K00434
W5E591
W5CQT0	K04507	ko04310	Wnt signaling pathway	http://www.kegg.jp/kegg-bin/show_pathway?ko04310+K04507
W5FZ59	K02964	ko03010	Ribosome	http://www.kegg.jp/kegg-bin/show_pathway?ko03010+K02964
W5CH10
W5I2S5	K01187	ko00052	Galactose metabolism	http://www.kegg.jp/kegg-bin/show_pathway?ko00052+K01187
W5I2S5	K01187	ko00500	Starch and sucrose metabolism	http://www.kegg.jp/kegg-bin/show_pathway?ko00500+K01187
Q9SBB6	K13993	ko04141	Protein processing in endoplasmic reticulum	http://www.kegg.jp/kegg-bin/show_pathway?ko04141+K13993
W5D713
W5EU85
W5HXK8
W5AUV9	K09553	ko05020	Prion diseases	http://www.kegg.jp/kegg-bin/show_pathway?ko05020+K09553
W5GEJ9
W5HDP4	K04077	ko03018	RNA degradation	http://www.kegg.jp/kegg-bin/show_pathway?ko03018+K04077
W5HDP4	K04077	ko04940	Type I diabetes mellitus	http://www.kegg.jp/kegg-bin/show_pathway?ko04940+K04077
W5HDP4	K04077	ko05134	Legionellosis	http://www.kegg.jp/kegg-bin/show_pathway?ko05134+K04077
W5HDP4	K04077	ko05152	Tuberculosis	http://www.kegg.jp/kegg-bin/show_pathway?ko05152+K04077
W5F027
W5GXW1
W5GXA5
W8SMG8	K09510
W5E0J0	K09489	ko04612	Antigen processing and presentation	http://www.kegg.jp/kegg-bin/show_pathway?ko04612+K09489
W5C4B9	K04079	ko04141	Protein processing in endoplasmic reticulum	http://www.kegg.jp/kegg-bin/show_pathway?ko04141+K04079
W5C4B9	K04079	ko04151	PI3K-Akt signaling pathway	http://www.kegg.jp/kegg-bin/show_pathway?ko04151+K04079
W5C4B9	K04079	ko04612	Antigen processing and presentation	http://www.kegg.jp/kegg-bin/show_pathway?ko04612+K04079
W5C4B9	K04079	ko04621	NOD-like receptor signaling pathway	http://www.kegg.jp/kegg-bin/show_pathway?ko04621+K04079
W5C4B9	K04079	ko04626	Plant-pathogen interaction	http://www.kegg.jp/kegg-bin/show_pathway?ko04626+K04079
W5C4B9	K04079	ko04914	Progesterone-mediated oocyte maturation	http://www.kegg.jp/kegg-bin/show_pathway?ko04914+K04079
W5C4B9	K04079	ko04915	Estrogen signaling pathway	http://www.kegg.jp/kegg-bin/show_pathway?ko04915+K04079
W5C4B9	K04079	ko05200	Pathways in cancer	http://www.kegg.jp/kegg-bin/show_pathway?ko05200+K04079
W5C4B9	K04079	ko05215	Prostate cancer	http://www.kegg.jp/kegg-bin/show_pathway?ko05215+K04079
Q8W546	K01214
Q9ZT12	K03695
Q9XEI1	K03695
W5CVF8	K13993	ko04141	Protein processing in endoplasmic reticulum	http://www.kegg.jp/kegg-bin/show_pathway?ko04141+K13993
Q75QN9	K09250
W5E3X1
F4Y594	K04079	ko04141	Protein processing in endoplasmic reticulum	http://www.kegg.jp/kegg-bin/show_pathway?ko04141+K04079
F4Y594	K04079	ko04151	PI3K-Akt signaling pathway	http://www.kegg.jp/kegg-bin/show_pathway?ko04151+K04079
F4Y594	K04079	ko04612	Antigen processing and presentation	http://www.kegg.jp/kegg-bin/show_pathway?ko04612+K04079
F4Y594	K04079	ko04621	NOD-like receptor signaling pathway	http://www.kegg.jp/kegg-bin/show_pathway?ko04621+K04079
F4Y594	K04079	ko04626	Plant-pathogen interaction	http://www.kegg.jp/kegg-bin/show_pathway?ko04626+K04079
F4Y594	K04079	ko04914	Progesterone-mediated oocyte maturation	http://www.kegg.jp/kegg-bin/show_pathway?ko04914+K04079
F4Y594	K04079	ko04915	Estrogen signaling pathway	http://www.kegg.jp/kegg-bin/show_pathway?ko04915+K04079
F4Y594	K04079	ko05200	Pathways in cancer	http://www.kegg.jp/kegg-bin/show_pathway?ko05200+K04079
F4Y594	K04079	ko05215	Prostate cancer	http://www.kegg.jp/kegg-bin/show_pathway?ko05215+K04079
W5EFE4	K13993	ko04141	Protein processing in endoplasmic reticulum	http://www.kegg.jp/kegg-bin/show_pathway?ko04141+K13993
W5FN83
P01543
Q7XYB5	K01006	ko00620	Pyruvate metabolism	http://www.kegg.jp/kegg-bin/show_pathway?ko00620+K01006
Q7XYB5	K01006	ko00710	Carbon fixation in photosynthetic organisms	http://www.kegg.jp/kegg-bin/show_pathway?ko00710+K01006
Q7XYB5	K01006	ko00720	Carbon fixation pathways in prokaryotes	http://www.kegg.jp/kegg-bin/show_pathway?ko00720+K01006
Q7XYB5	K01006	ko01200	Carbon metabolism	http://www.kegg.jp/kegg-bin/show_pathway?ko01200+K01006
W5I1C6	K06892
I0JTW5	K03254	ko03013	RNA transport	http://www.kegg.jp/kegg-bin/show_pathway?ko03013+K03254
W5CMC3
W5GW56	K13993	ko04141	Protein processing in endoplasmic reticulum	http://www.kegg.jp/kegg-bin/show_pathway?ko04141+K13993
W5DWF2	K13993	ko04141	Protein processing in endoplasmic reticulum	http://www.kegg.jp/kegg-bin/show_pathway?ko04141+K13993
W5BM80	K00434	ko00053	Ascorbate and aldarate metabolism	http://www.kegg.jp/kegg-bin/show_pathway?ko00053+K00434
W5BM80	K00434	ko00480	Glutathione metabolism	http://www.kegg.jp/kegg-bin/show_pathway?ko00480+K00434
W5D2C4
C3UZE4	K13449	ko04075	Plant hormone signal transduction	http://www.kegg.jp/kegg-bin/show_pathway?ko04075+K13449
C3UZE4	K13449	ko04626	Plant-pathogen interaction	http://www.kegg.jp/kegg-bin/show_pathway?ko04626+K13449
W5EJM2
W5EF79	K13993	ko04141	Protein processing in endoplasmic reticulum	http://www.kegg.jp/kegg-bin/show_pathway?ko04141+K13993
W5GVB1
Q9S8J7
R4JD66
A0A060APV2
Q0QBR3
B7U6L5

## Sheet: map2query
Map ID	Map Name	Seqs	#Seqs	URL
ko04141	Protein processing in endoplasmic reticulum	Q9SBB7 W5BDM2 W5FVE9 W5HNQ2 W5CPU5 W5H9E2 W5FV41 Q9ZP25 A0A024FR39 W5DYF8 F8THZ7 W5AT01 W5HYP0 P12810 W5FSA9 Q9SAU8 F4Y592 W5ENP1 W4ZY98 W5E491 F8THZ6 W5D1P0 W5GH17 Q9SBB6 W5C4B9 W5CVF8 F4Y594 W5EFE4 W5GW56 W5DWF2 W5EF79	31	http://www.kegg.jp/kegg-bin/show_pathway?ko04141+K13993+K03283+K09562+K09487+K13250+K13249+K09503+K13993+K09580+K03283+K09580+K13993+K09487+K13993+K13993+K03283+K04079+K13993+K03283+K13993+K09580+K13993+K13993+K13993+K04079+K13993+K04079+K13993+K13993+K13993+K13993
ko04068	FoxO signaling pathway	W5B755 W5E3N5	2	http://www.kegg.jp/kegg-bin/show_pathway?ko04068+K04564+K07198
ko04146	Peroxisome	W5B755 W5FYW3	2	http://www.kegg.jp/kegg-bin/show_pathway?ko04146+K04564+K00306
ko05016	Huntington's disease	W5B755	1	http://www.kegg.jp/kegg-bin/show_pathway?ko05016+K04564
ko00052	Galactose metabolism	W5F620 W5AJX0 W5AIS4 W5I2S5	4	http://www.kegg.jp/kegg-bin/show_pathway?ko00052+K07407+K00844+K07407+K01187
ko00561	Glycerolipid metabolism	W5F620 W5AIS4	2	http://www.kegg.jp/kegg-bin/show_pathway?ko00561+K07407+K07407
ko00600	Sphingolipid metabolism	W5F620 W5AIS4	2	http://www.kegg.jp/kegg-bin/show_pathway?ko00600+K07407+K07407
ko00603	Glycosphingolipid biosynthesis - globo series	W5F620 W5AIS4	2	http://www.kegg.jp/kegg-bin/show_pathway?ko00603+K07407+K07407
ko00010	Glycolysis / Gluconeogenesis	W5FPN2 W5AJX0 W5CIU1 W5CEG1	4	http://www.kegg.jp/kegg-bin/show_pathway?ko00010+K01689+K00844+K01568+K01623
ko00680	Methane metabolism	W5FPN2 W5CEG1	2	http://www.kegg.jp/kegg-bin/show_pathway?ko00680+K01689+K01623
ko01200	Carbon metabolism	W5FPN2 W5AJX0 W5AUD8 W5CEG1 Q7XYB5	5	http://www.kegg.jp/kegg-bin/show_pathway?ko01200+K01689+K00844+K14272+K01623+K01006
ko01230	Biosynthesis of amino acids	W5FPN2 W5AUD8 W5G7V4 Q6RUJ0 W5B438 Q58QF6 W5CEG1	7	http://www.kegg.jp/kegg-bin/show_pathway?ko01230+K01689+K14272+K00611+K01915+K01626+K12657+K01623
ko03018	RNA degradation	W5FPN2 W5EGU4 W5E825 W5DSU6 W5HDP4	5	http://www.kegg.jp/kegg-bin/show_pathway?ko03018+K01689+K04043+K04043+K04077+K04077
ko04066	HIF-1 signaling pathway	W5FPN2 W5AJX0 W5A2Y2	3	http://www.kegg.jp/kegg-bin/show_pathway?ko04066+K01689+K00844+K07203
ko00500	Starch and sucrose metabolism	W5I866 W5BFR7 W5B5R3 W5HXV0 W5AJX0 W5FF37 W4ZRH9 D8L9G1 W5B0T0 Q24M29 W5HA40 W5AD77 W5I2S5	13	http://www.kegg.jp/kegg-bin/show_pathway?ko00500+K00695+K01179+K00695+K00847+K00844+K16055+K00975+K16055+K00705+K00700+K00700+K16055+K01187
ko00941	Flavonoid biosynthesis	W5BZP4	1	http://www.kegg.jp/kegg-bin/show_pathway?ko00941+K08695
ko00531	Glycosaminoglycan degradation	W5F7X4	1	http://www.kegg.jp/kegg-bin/show_pathway?ko00531+K01205
ko04142	Lysosome	W5F7X4 A7L845	2	http://www.kegg.jp/kegg-bin/show_pathway?ko04142+K01205+K01369
ko03010	Ribosome	W5BZZ2 W4ZPQ1 W5H208 W5G990 W5GVR2 F4YWL9 W5BCR9 W5DDQ4 W5BW69 W5FZ59	10	http://www.kegg.jp/kegg-bin/show_pathway?ko03010+K02932+K02962+K02974+K02910+K02934+K02889+K02918+K02865+K02875+K02964
ko00260	Glycine, serine and threonine metabolism	W5FYW3 W5AUD8	2	http://www.kegg.jp/kegg-bin/show_pathway?ko00260+K00306+K14272
ko00310	Lysine degradation	W5FYW3	1	http://www.kegg.jp/kegg-bin/show_pathway?ko00310+K00306
ko00480	Glutathione metabolism	Q8RW03 W5C595 Q8RW04 W5DYW7 W5BM80	5	http://www.kegg.jp/kegg-bin/show_pathway?ko00480+K00799+K00434+K00799+K00434+K00434
ko00980	Metabolism of xenobiotics by cytochrome P450	Q8RW03 Q8RW04	2	http://www.kegg.jp/kegg-bin/show_pathway?ko00980+K00799+K00799
ko00982	Drug metabolism - cytochrome P450	Q8RW03 Q8RW04	2	http://www.kegg.jp/kegg-bin/show_pathway?ko00982+K00799+K00799
ko05204	Chemical carcinogenesis	Q8RW03 Q8RW04	2	http://www.kegg.jp/kegg-bin/show_pathway?ko05204+K00799+K00799
ko04612	Antigen processing and presentation	A7L845 W5BDM2 W5DYF8 W5AL78 Q9SAU8 F4Y592 W4ZY98 W5E0J0 W5C4B9 F4Y594	10	http://www.kegg.jp/kegg-bin/show_pathway?ko04612+K01369+K03283+K03283+K09489+K03283+K04079+K03283+K09489+K04079+K04079
ko00970	Aminoacyl-tRNA biosynthesis	W5CP58 W5DL10	2	http://www.kegg.jp/kegg-bin/show_pathway?ko00970+K01869+K01885
ko04010	MAPK signaling pathway	V9LSL7 W5BDM2 W5DYF8 Q9SAU8 W4ZY98	5	http://www.kegg.jp/kegg-bin/show_pathway?ko04010+K06268+K03283+K03283+K03283+K03283
ko04020	Calcium signaling pathway	V9LSL7	1	http://www.kegg.jp/kegg-bin/show_pathway?ko04020+K06268
ko04022	cGMP-PKG signaling pathway	V9LSL7	1	http://www.kegg.jp/kegg-bin/show_pathway?ko04022+K06268
ko04114	Oocyte meiosis	V9LSL7	1	http://www.kegg.jp/kegg-bin/show_pathway?ko04114+K06268
ko04210	Apoptosis	V9LSL7	1	http://www.kegg.jp/kegg-bin/show_pathway?ko04210+K06268
ko04310	Wnt signaling pathway	V9LSL7 W5CQT0	2	http://www.kegg.jp/kegg-bin/show_pathway?ko04310+K06268+K04507
ko04360	Axon guidance	V9LSL7	1	http://www.kegg.jp/kegg-bin/show_pathway?ko04360+K06268
ko04370	VEGF signaling pathway	V9LSL7	1	http://www.kegg.jp/kegg-bin/show_pathway?ko04370+K06268
ko04380	Osteoclast differentiation	V9LSL7	1	http://www.kegg.jp/kegg-bin/show_pathway?ko04380+K06268
ko04650	Natural killer cell mediated cytotoxicity	V9LSL7	1	http://www.kegg.jp/kegg-bin/show_pathway?ko04650+K06268
ko04660	T cell receptor signaling pathway	V9LSL7	1	http://www.kegg.jp/kegg-bin/show_pathway?ko04660+K06268
ko04662	B cell receptor signaling pathway	V9LSL7	1	http://www.kegg.jp/kegg-bin/show_pathway?ko04662+K06268
ko04720	Long-term potentiation	V9LSL7	1	http://www.kegg.jp/kegg-bin/show_pathway?ko04720+K06268
ko04724	Glutamatergic synapse	V9LSL7 Q6RUJ0	2	http://www.kegg.jp/kegg-bin/show_pathway?ko04724+K06268+K01915
ko04921	Oxytocin signaling pathway	V9LSL7 W5E3N5	2	http://www.kegg.jp/kegg-bin/show_pathway?ko04921+K06268+K07198
ko05010	Alzheimer's disease	V9LSL7 W5C6D4	2	http://www.kegg.jp/kegg-bin/show_pathway?ko05010+K06268+K01408
ko05014	Amyotrophic lateral sclerosis (ALS)	V9LSL7 W5AU78	2	http://www.kegg.jp/kegg-bin/show_pathway?ko05014+K06268+K04569
ko05031	Amphetamine addiction	V9LSL7	1	http://www.kegg.jp/kegg-bin/show_pathway?ko05031+K06268
ko05152	Tuberculosis	V9LSL7 W5EGU4 W5E825 W5DSU6 W5HDP4	5	http://www.kegg.jp/kegg-bin/show_pathway?ko05152+K06268+K04043+K04043+K04077+K04077
ko05166	HTLV-I infection	V9LSL7 L7S310	2	http://www.kegg.jp/kegg-bin/show_pathway?ko05166+K06268+K00787
ko00904	Diterpenoid biosynthesis	G8AD57	1	http://www.kegg.jp/kegg-bin/show_pathway?ko00904+K04122
ko00360	Phenylalanine metabolism	W5C5X0 W5I3S0 A7WK82	3	http://www.kegg.jp/kegg-bin/show_pathway?ko00360+K00430+K00430+K00457
ko00940	Phenylpropanoid biosynthesis	W5C5X0 W5I3S0	2	http://www.kegg.jp/kegg-bin/show_pathway?ko00940+K00430+K00430
ko03040	Spliceosome	W5BDM2 W5DYF8 Q9SAU8 W4ZY98	4	http://www.kegg.jp/kegg-bin/show_pathway?ko03040+K03283+K03283+K03283+K03283
ko04144	Endocytosis	W5BDM2 Q76ME3 W5AD67 W5DYF8 Q9SAU8 W4ZY98	6	http://www.kegg.jp/kegg-bin/show_pathway?ko04144+K03283+K07937+K12493+K03283+K03283+K03283
ko04915	Estrogen signaling pathway	W5BDM2 W5HNQ2 W5DYF8 W5HYP0 W5ARC6 Q9SAU8 F4Y592 W4ZY98 W5BFL7 W5C4B9 F4Y594	11	http://www.kegg.jp/kegg-bin/show_pathway?ko04915+K03283+K09487+K03283+K09487+K09571+K03283+K04079+K03283+K09571+K04079+K04079
ko05134	Legionellosis	W5BDM2 Q76ME3 W5DYF8 W5FKZ6 Q9SAU8 W4ZY98 W5DSU6 W5HDP4	8	http://www.kegg.jp/kegg-bin/show_pathway?ko05134+K03283+K07937+K03283+K08517+K03283+K03283+K04077+K04077
ko05145	Toxoplasmosis	W5BDM2 W5DYF8 Q9SAU8 W4ZY98	4	http://www.kegg.jp/kegg-bin/show_pathway?ko05145+K03283+K03283+K03283+K03283
ko05162	Measles	W5BDM2 W5DYF8 Q9SAU8 W4ZY98	4	http://www.kegg.jp/kegg-bin/show_pathway?ko05162+K03283+K03283+K03283+K03283
ko05164	Influenza A	W5BDM2 W5DYF8 Q9SAU8 W4ZY98 L7S310	5	http://www.kegg.jp/kegg-bin/show_pathway?ko05164+K03283+K03283+K03283+K03283+K00787
ko05169	Epstein-Barr virus infection	W5BDM2 W5DYF8 Q9SAU8 W4ZY98	4	http://www.kegg.jp/kegg-bin/show_pathway?ko05169+K03283+K03283+K03283+K03283
ko05034	Alcoholism	P02276 W5EBF3	2	http://www.kegg.jp/kegg-bin/show_pathway?ko05034+K11251+K11252
ko05322	Systemic lupus erythematosus	P02276 W5EBF3	2	http://www.kegg.jp/kegg-bin/show_pathway?ko05322+K11251+K11252
ko00051	Fructose and mannose metabolism	W5HXV0 W5AJX0 W5HSJ6 W5G4R7 W5CEG1	5	http://www.kegg.jp/kegg-bin/show_pathway?ko00051+K00847+K00844+K00895+K00895+K01623
ko00520	Amino sugar and nucleotide sugar metabolism	W5HXV0 W5AJX0 W4ZRH9 W5HYR6	4	http://www.kegg.jp/kegg-bin/show_pathway?ko00520+K00847+K00844+K00975+K12446
ko00521	Streptomycin biosynthesis	W5AJX0	1	http://www.kegg.jp/kegg-bin/show_pathway?ko00521+K00844
ko00524	Butirosin and neomycin biosynthesis	W5AJX0	1	http://www.kegg.jp/kegg-bin/show_pathway?ko00524+K00844
ko04910	Insulin signaling pathway	W5AJX0 W5A2Y2 W5E3N5	3	http://www.kegg.jp/kegg-bin/show_pathway?ko04910+K00844+K07203+K07198
ko04930	Type II diabetes mellitus	W5AJX0 W5A2Y2	2	http://www.kegg.jp/kegg-bin/show_pathway?ko04930+K00844+K07203
ko04973	Carbohydrate digestion and absorption	W5AJX0	1	http://www.kegg.jp/kegg-bin/show_pathway?ko04973+K00844
ko05230	Central carbon metabolism in cancer	W5AJX0 W5A2Y2	2	http://www.kegg.jp/kegg-bin/show_pathway?ko05230+K00844+K07203
ko04075	Plant hormone signal transduction	W5I1A7 W5CP41 C3UZE4	3	http://www.kegg.jp/kegg-bin/show_pathway?ko04075+K14496+K14496+K13449
ko00906	Carotenoid biosynthesis	B8YDB8	1	http://www.kegg.jp/kegg-bin/show_pathway?ko00906+K02293
ko00250	Alanine, aspartate and glutamate metabolism	W5AUD8 Q6RUJ0	2	http://www.kegg.jp/kegg-bin/show_pathway?ko00250+K14272+K01915
ko00630	Glyoxylate and dicarboxylate metabolism	W5AUD8 Q6RUJ0	2	http://www.kegg.jp/kegg-bin/show_pathway?ko00630+K14272+K01915
ko00710	Carbon fixation in photosynthetic organisms	W5AUD8 W5CEG1 Q7XYB5	3	http://www.kegg.jp/kegg-bin/show_pathway?ko00710+K14272+K01623+K01006
ko01210	2-Oxocarboxylic acid metabolism	W5AUD8	1	http://www.kegg.jp/kegg-bin/show_pathway?ko01210+K14272
ko05110	Vibrio cholerae infection	Q76ME3	1	http://www.kegg.jp/kegg-bin/show_pathway?ko05110+K07937
ko00860	Porphyrin and chlorophyll metabolism	W5DL10	1	http://www.kegg.jp/kegg-bin/show_pathway?ko00860+K01885
ko04151	PI3K-Akt signaling pathway	W5HNQ2 W5A2Y2 W5E3N5 W5HYP0 F4Y592 W5C4B9 F4Y594	7	http://www.kegg.jp/kegg-bin/show_pathway?ko04151+K09487+K07203+K07198+K09487+K04079+K04079+K04079
ko04621	NOD-like receptor signaling pathway	W5HNQ2 W5HYP0 F4Y592 W5C4B9 F4Y594	5	http://www.kegg.jp/kegg-bin/show_pathway?ko04621+K09487+K09487+K04079+K04079+K04079
ko04626	Plant-pathogen interaction	W5HNQ2 W5HYP0 F4Y592 W5C4B9 F4Y594 C3UZE4	6	http://www.kegg.jp/kegg-bin/show_pathway?ko04626+K09487+K09487+K04079+K04079+K04079+K13449
ko04918	Thyroid hormone synthesis	W5HNQ2 W5HYP0	2	http://www.kegg.jp/kegg-bin/show_pathway?ko04918+K09487+K09487
ko05200	Pathways in cancer	W5HNQ2 W5A2Y2 W5HYP0 F4Y592 W5C4B9 F4Y594	6	http://www.kegg.jp/kegg-bin/show_pathway?ko05200+K09487+K07203+K09487+K04079+K04079+K04079
ko05215	Prostate cancer	W5HNQ2 W5A2Y2 W5HYP0 F4Y592 W5C4B9 F4Y594	6	http://www.kegg.jp/kegg-bin/show_pathway?ko05215+K09487+K07203+K09487+K04079+K04079+K04079
ko00053	Ascorbate and aldarate metabolism	W5C595 W5DYW7 W5BM80	3	http://www.kegg.jp/kegg-bin/show_pathway?ko00053+K00434+K00434+K00434
ko05146	Amoebiasis	H9AXB3	1	http://www.kegg.jp/kegg-bin/show_pathway?ko05146+K13963
ko00330	Arginine and proline metabolism	W5G7V4 Q6RUJ0 Q58QF6	3	http://www.kegg.jp/kegg-bin/show_pathway?ko00330+K00611+K01915+K12657
ko04012	ErbB signaling pathway	W5A2Y2	1	http://www.kegg.jp/kegg-bin/show_pathway?ko04012+K07203
ko04150	mTOR signaling pathway	W5A2Y2 W5E3N5	2	http://www.kegg.jp/kegg-bin/show_pathway?ko04150+K07203+K07198
ko04152	AMPK signaling pathway	W5A2Y2 W5E3N5	2	http://www.kegg.jp/kegg-bin/show_pathway?ko04152+K07203+K07198
ko04919	Thyroid hormone signaling pathway	W5A2Y2	1	http://www.kegg.jp/kegg-bin/show_pathway?ko04919+K07203
ko04920	Adipocytokine signaling pathway	W5A2Y2 W5E3N5	2	http://www.kegg.jp/kegg-bin/show_pathway?ko04920+K07203+K07198
ko05205	Proteoglycans in cancer	W5A2Y2	1	http://www.kegg.jp/kegg-bin/show_pathway?ko05205+K07203
ko05206	MicroRNAs in cancer	W5A2Y2	1	http://www.kegg.jp/kegg-bin/show_pathway?ko05206+K07203
ko05214	Glioma	W5A2Y2	1	http://www.kegg.jp/kegg-bin/show_pathway?ko05214+K07203
ko05221	Acute myeloid leukemia	W5A2Y2	1	http://www.kegg.jp/kegg-bin/show_pathway?ko05221+K07203
ko05231	Choline metabolism in cancer	W5A2Y2	1	http://www.kegg.jp/kegg-bin/show_pathway?ko05231+K07203
ko00460	Cyanoamino acid metabolism	W5GZ58	1	http://www.kegg.jp/kegg-bin/show_pathway?ko00460+K13035
ko04140	Regulation of autophagy	W5E3N5	1	http://www.kegg.jp/kegg-bin/show_pathway?ko04140+K07198
ko04710	Circadian rhythm	W5E3N5	1	http://www.kegg.jp/kegg-bin/show_pathway?ko04710+K07198
ko04932	Non-alcoholic fatty liver disease (NAFLD)	W5E3N5	1	http://www.kegg.jp/kegg-bin/show_pathway?ko04932+K07198
ko05410	Hypertrophic cardiomyopathy (HCM)	W5E3N5	1	http://www.kegg.jp/kegg-bin/show_pathway?ko05410+K07198
ko00910	Nitrogen metabolism	Q6RUJ0 W5CXH0	2	http://www.kegg.jp/kegg-bin/show_pathway?ko00910+K01915+K01673
ko02020	Two-component system	Q6RUJ0	1	http://www.kegg.jp/kegg-bin/show_pathway?ko02020+K01915
ko04727	GABAergic synapse	Q6RUJ0	1	http://www.kegg.jp/kegg-bin/show_pathway?ko04727+K01915
ko00592	alpha-Linolenic acid metabolism	W5B6A0	1	http://www.kegg.jp/kegg-bin/show_pathway?ko00592+K05894
ko00400	Phenylalanine, tyrosine and tryptophan biosynthesis	W5B438	1	http://www.kegg.jp/kegg-bin/show_pathway?ko00400+K01626
ko00030	Pentose phosphate pathway	W5CEG1	1	http://www.kegg.jp/kegg-bin/show_pathway?ko00030+K01623
ko04130	SNARE interactions in vesicular transport	W5FKZ6	1	http://www.kegg.jp/kegg-bin/show_pathway?ko04130+K08517
ko04145	Phagosome	W5FKZ6	1	http://www.kegg.jp/kegg-bin/show_pathway?ko04145+K08517
ko04914	Progesterone-mediated oocyte maturation	F4Y592 W5C4B9 F4Y594	3	http://www.kegg.jp/kegg-bin/show_pathway?ko04914+K04079+K04079+K04079
ko00130	Ubiquinone and other terpenoid-quinone biosynthesis	A7WK82	1	http://www.kegg.jp/kegg-bin/show_pathway?ko00130+K00457
ko00350	Tyrosine metabolism	A7WK82	1	http://www.kegg.jp/kegg-bin/show_pathway?ko00350+K00457
ko00900	Terpenoid backbone biosynthesis	L7S310	1	http://www.kegg.jp/kegg-bin/show_pathway?ko00900+K00787
ko04940	Type I diabetes mellitus	W5DSU6 W5HDP4	2	http://www.kegg.jp/kegg-bin/show_pathway?ko04940+K04077+K04077
ko00620	Pyruvate metabolism	W5HQ71 Q7XYB5	2	http://www.kegg.jp/kegg-bin/show_pathway?ko00620+K01759+K01006
ko04011	MAPK signaling pathway - yeast	W5HQ71	1	http://www.kegg.jp/kegg-bin/show_pathway?ko04011+K01759
ko05203	Viral carcinogenesis	W5EBF3	1	http://www.kegg.jp/kegg-bin/show_pathway?ko05203+K11252
ko05020	Prion diseases	W5AUV9	1	http://www.kegg.jp/kegg-bin/show_pathway?ko05020+K09553
ko00720	Carbon fixation pathways in prokaryotes	Q7XYB5	1	http://www.kegg.jp/kegg-bin/show_pathway?ko00720+K01006
ko03013	RNA transport	I0JTW5	1	http://www.kegg.jp/kegg-bin/show_pathway?ko03013+K03254

## Sheet: TopMapStat
Map ID	Map Name	Seqs	#Seqs	URL
ko04141	Protein processing in endoplasmic reticulum	Q9SBB7 W5BDM2 W5FVE9 W5HNQ2 W5CPU5 W5H9E2 W5FV41 Q9ZP25 A0A024FR39 W5DYF8 F8THZ7 W5AT01 W5HYP0 P12810 W5FSA9 Q9SAU8 F4Y592 W5ENP1 W4ZY98 W5E491 F8THZ6 W5D1P0 W5GH17 Q9SBB6 W5C4B9 W5CVF8 F4Y594 W5EFE4 W5GW56 W5DWF2 W5EF79	31	http://www.kegg.jp/kegg-bin/show_pathway?ko04141+K13993+K03283+K09562+K09487+K13250+K13249+K09503+K13993+K09580+K03283+K09580+K13993+K09487+K13993+K13993+K03283+K04079+K13993+K03283+K13993+K09580+K13993+K13993+K13993+K04079+K13993+K04079+K13993+K13993+K13993+K13993
ko00500	Starch and sucrose metabolism	W5I866 W5BFR7 W5B5R3 W5HXV0 W5AJX0 W5FF37 W4ZRH9 D8L9G1 W5B0T0 Q24M29 W5HA40 W5AD77 W5I2S5	13	http://www.kegg.jp/kegg-bin/show_pathway?ko00500+K00695+K01179+K00695+K00847+K00844+K16055+K00975+K16055+K00705+K00700+K00700+K16055+K01187
ko04915	Estrogen signaling pathway	W5BDM2 W5HNQ2 W5DYF8 W5HYP0 W5ARC6 Q9SAU8 F4Y592 W4ZY98 W5BFL7 W5C4B9 F4Y594	11	http://www.kegg.jp/kegg-bin/show_pathway?ko04915+K03283+K09487+K03283+K09487+K09571+K03283+K04079+K03283+K09571+K04079+K04079
ko03010	Ribosome	W5BZZ2 W4ZPQ1 W5H208 W5G990 W5GVR2 F4YWL9 W5BCR9 W5DDQ4 W5BW69 W5FZ59	10	http://www.kegg.jp/kegg-bin/show_pathway?ko03010+K02932+K02962+K02974+K02910+K02934+K02889+K02918+K02865+K02875+K02964
ko04612	Antigen processing and presentation	A7L845 W5BDM2 W5DYF8 W5AL78 Q9SAU8 F4Y592 W4ZY98 W5E0J0 W5C4B9 F4Y594	10	http://www.kegg.jp/kegg-bin/show_pathway?ko04612+K01369+K03283+K03283+K09489+K03283+K04079+K03283+K09489+K04079+K04079
ko05134	Legionellosis	W5BDM2 Q76ME3 W5DYF8 W5FKZ6 Q9SAU8 W4ZY98 W5DSU6 W5HDP4	8	http://www.kegg.jp/kegg-bin/show_pathway?ko05134+K03283+K07937+K03283+K08517+K03283+K03283+K04077+K04077
ko01230	Biosynthesis of amino acids	W5FPN2 W5AUD8 W5G7V4 Q6RUJ0 W5B438 Q58QF6 W5CEG1	7	http://www.kegg.jp/kegg-bin/show_pathway?ko01230+K01689+K14272+K00611+K01915+K01626+K12657+K01623
ko04151	PI3K-Akt signaling pathway	W5HNQ2 W5A2Y2 W5E3N5 W5HYP0 F4Y592 W5C4B9 F4Y594	7	http://www.kegg.jp/kegg-bin/show_pathway?ko04151+K09487+K07203+K07198+K09487+K04079+K04079+K04079
ko04144	Endocytosis	W5BDM2 Q76ME3 W5AD67 W5DYF8 Q9SAU8 W4ZY98	6	http://www.kegg.jp/kegg-bin/show_pathway?ko04144+K03283+K07937+K12493+K03283+K03283+K03283
ko04626	Plant-pathogen interaction	W5HNQ2 W5HYP0 F4Y592 W5C4B9 F4Y594 C3UZE4	6	http://www.kegg.jp/kegg-bin/show_pathway?ko04626+K09487+K09487+K04079+K04079+K04079+K13449
ko05200	Pathways in cancer	W5HNQ2 W5A2Y2 W5HYP0 F4Y592 W5C4B9 F4Y594	6	http://www.kegg.jp/kegg-bin/show_pathway?ko05200+K09487+K07203+K09487+K04079+K04079+K04079
ko05215	Prostate cancer	W5HNQ2 W5A2Y2 W5HYP0 F4Y592 W5C4B9 F4Y594	6	http://www.kegg.jp/kegg-bin/show_pathway?ko05215+K09487+K07203+K09487+K04079+K04079+K04079
ko01200	Carbon metabolism	W5FPN2 W5AJX0 W5AUD8 W5CEG1 Q7XYB5	5	http://www.kegg.jp/kegg-bin/show_pathway?ko01200+K01689+K00844+K14272+K01623+K01006
ko03018	RNA degradation	W5FPN2 W5EGU4 W5E825 W5DSU6 W5HDP4	5	http://www.kegg.jp/kegg-bin/show_pathway?ko03018+K01689+K04043+K04043+K04077+K04077
ko00480	Glutathione metabolism	Q8RW03 W5C595 Q8RW04 W5DYW7 W5BM80	5	http://www.kegg.jp/kegg-bin/show_pathway?ko00480+K00799+K00434+K00799+K00434+K00434
ko04010	MAPK signaling pathway	V9LSL7 W5BDM2 W5DYF8 Q9SAU8 W4ZY98	5	http://www.kegg.jp/kegg-bin/show_pathway?ko04010+K06268+K03283+K03283+K03283+K03283
ko05152	Tuberculosis	V9LSL7 W5EGU4 W5E825 W5DSU6 W5HDP4	5	http://www.kegg.jp/kegg-bin/show_pathway?ko05152+K06268+K04043+K04043+K04077+K04077
ko05164	Influenza A	W5BDM2 W5DYF8 Q9SAU8 W4ZY98 L7S310	5	http://www.kegg.jp/kegg-bin/show_pathway?ko05164+K03283+K03283+K03283+K03283+K00787
ko00051	Fructose and mannose metabolism	W5HXV0 W5AJX0 W5HSJ6 W5G4R7 W5CEG1	5	http://www.kegg.jp/kegg-bin/show_pathway?ko00051+K00847+K00844+K00895+K00895+K01623
ko04621	NOD-like receptor signaling pathway	W5HNQ2 W5HYP0 F4Y592 W5C4B9 F4Y594	5	http://www.kegg.jp/kegg-bin/show_pathway?ko04621+K09487+K09487+K04079+K04079+K04079
ko00052	Galactose metabolism	W5F620 W5AJX0 W5AIS4 W5I2S5	4	http://www.kegg.jp/kegg-bin/show_pathway?ko00052+K07407+K00844+K07407+K01187
ko00010	Glycolysis / Gluconeogenesis	W5FPN2 W5AJX0 W5CIU1 W5CEG1	4	http://www.kegg.jp/kegg-bin/show_pathway?ko00010+K01689+K00844+K01568+K01623
ko03040	Spliceosome	W5BDM2 W5DYF8 Q9SAU8 W4ZY98	4	http://www.kegg.jp/kegg-bin/show_pathway?ko03040+K03283+K03283+K03283+K03283
ko05145	Toxoplasmosis	W5BDM2 W5DYF8 Q9SAU8 W4ZY98	4	http://www.kegg.jp/kegg-bin/show_pathway?ko05145+K03283+K03283+K03283+K03283
ko05162	Measles	W5BDM2 W5DYF8 Q9SAU8 W4ZY98	4	http://www.kegg.jp/kegg-bin/show_pathway?ko05162+K03283+K03283+K03283+K03283
ko05169	Epstein-Barr virus infection	W5BDM2 W5DYF8 Q9SAU8 W4ZY98	4	http://www.kegg.jp/kegg-bin/show_pathway?ko05169+K03283+K03283+K03283+K03283
ko00520	Amino sugar and nucleotide sugar metabolism	W5HXV0 W5AJX0 W4ZRH9 W5HYR6	4	http://www.kegg.jp/kegg-bin/show_pathway?ko00520+K00847+K00844+K00975+K12446
ko04066	HIF-1 signaling pathway	W5FPN2 W5AJX0 W5A2Y2	3	http://www.kegg.jp/kegg-bin/show_pathway?ko04066+K01689+K00844+K07203
ko00360	Phenylalanine metabolism	W5C5X0 W5I3S0 A7WK82	3	http://www.kegg.jp/kegg-bin/show_pathway?ko00360+K00430+K00430+K00457
ko04910	Insulin signaling pathway	W5AJX0 W5A2Y2 W5E3N5	3	http://www.kegg.jp/kegg-bin/show_pathway?ko04910+K00844+K07203+K07198
ko04075	Plant hormone signal transduction	W5I1A7 W5CP41 C3UZE4	3	http://www.kegg.jp/kegg-bin/show_pathway?ko04075+K14496+K14496+K13449
ko00710	Carbon fixation in photosynthetic organisms	W5AUD8 W5CEG1 Q7XYB5	3	http://www.kegg.jp/kegg-bin/show_pathway?ko00710+K14272+K01623+K01006
ko00053	Ascorbate and aldarate metabolism	W5C595 W5DYW7 W5BM80	3	http://www.kegg.jp/kegg-bin/show_pathway?ko00053+K00434+K00434+K00434
ko00330	Arginine and proline metabolism	W5G7V4 Q6RUJ0 Q58QF6	3	http://www.kegg.jp/kegg-bin/show_pathway?ko00330+K00611+K01915+K12657
ko04914	Progesterone-mediated oocyte maturation	F4Y592 W5C4B9 F4Y594	3	http://www.kegg.jp/kegg-bin/show_pathway?ko04914+K04079+K04079+K04079
ko04068	FoxO signaling pathway	W5B755 W5E3N5	2	http://www.kegg.jp/kegg-bin/show_pathway?ko04068+K04564+K07198
ko04146	Peroxisome	W5B755 W5FYW3	2	http://www.kegg.jp/kegg-bin/show_pathway?ko04146+K04564+K00306
ko00561	Glycerolipid metabolism	W5F620 W5AIS4	2	http://www.kegg.jp/kegg-bin/show_pathway?ko00561+K07407+K07407
ko00600	Sphingolipid metabolism	W5F620 W5AIS4	2	http://www.kegg.jp/kegg-bin/show_pathway?ko00600+K07407+K07407
ko00603	Glycosphingolipid biosynthesis - globo series	W5F620 W5AIS4	2	http://www.kegg.jp/kegg-bin/show_pathway?ko00603+K07407+K07407
ko00680	Methane metabolism	W5FPN2 W5CEG1	2	http://www.kegg.jp/kegg-bin/show_pathway?ko00680+K01689+K01623
ko04142	Lysosome	W5F7X4 A7L845	2	http://www.kegg.jp/kegg-bin/show_pathway?ko04142+K01205+K01369
ko00260	Glycine, serine and threonine metabolism	W5FYW3 W5AUD8	2	http://www.kegg.jp/kegg-bin/show_pathway?ko00260+K00306+K14272
ko00980	Metabolism of xenobiotics by cytochrome P450	Q8RW03 Q8RW04	2	http://www.kegg.jp/kegg-bin/show_pathway?ko00980+K00799+K00799
ko00982	Drug metabolism - cytochrome P450	Q8RW03 Q8RW04	2	http://www.kegg.jp/kegg-bin/show_pathway?ko00982+K00799+K00799
ko05204	Chemical carcinogenesis	Q8RW03 Q8RW04	2	http://www.kegg.jp/kegg-bin/show_pathway?ko05204+K00799+K00799
ko00970	Aminoacyl-tRNA biosynthesis	W5CP58 W5DL10	2	http://www.kegg.jp/kegg-bin/show_pathway?ko00970+K01869+K01885
ko04310	Wnt signaling pathway	V9LSL7 W5CQT0	2	http://www.kegg.jp/kegg-bin/show_pathway?ko04310+K06268+K04507
ko04724	Glutamatergic synapse	V9LSL7 Q6RUJ0	2	http://www.kegg.jp/kegg-bin/show_pathway?ko04724+K06268+K01915
ko04921	Oxytocin signaling pathway	V9LSL7 W5E3N5	2	http://www.kegg.jp/kegg-bin/show_pathway?ko04921+K06268+K07198
ko05010	Alzheimer's disease	V9LSL7 W5C6D4	2	http://www.kegg.jp/kegg-bin/show_pathway?ko05010+K06268+K01408
ko05014	Amyotrophic lateral sclerosis (ALS)	V9LSL7 W5AU78	2	http://www.kegg.jp/kegg-bin/show_pathway?ko05014+K06268+K04569
ko05166	HTLV-I infection	V9LSL7 L7S310	2	http://www.kegg.jp/kegg-bin/show_pathway?ko05166+K06268+K00787
ko00940	Phenylpropanoid biosynthesis	W5C5X0 W5I3S0	2	http://www.kegg.jp/kegg-bin/show_pathway?ko00940+K00430+K00430
ko05034	Alcoholism	P02276 W5EBF3	2	http://www.kegg.jp/kegg-bin/show_pathway?ko05034+K11251+K11252
ko05322	Systemic lupus erythematosus	P02276 W5EBF3	2	http://www.kegg.jp/kegg-bin/show_pathway?ko05322+K11251+K11252
ko04930	Type II diabetes mellitus	W5AJX0 W5A2Y2	2	http://www.kegg.jp/kegg-bin/show_pathway?ko04930+K00844+K07203
ko05230	Central carbon metabolism in cancer	W5AJX0 W5A2Y2	2	http://www.kegg.jp/kegg-bin/show_pathway?ko05230+K00844+K07203
ko00250	Alanine, aspartate and glutamate metabolism	W5AUD8 Q6RUJ0	2	http://www.kegg.jp/kegg-bin/show_pathway?ko00250+K14272+K01915
ko00630	Glyoxylate and dicarboxylate metabolism	W5AUD8 Q6RUJ0	2	http://www.kegg.jp/kegg-bin/show_pathway?ko00630+K14272+K01915
ko04918	Thyroid hormone synthesis	W5HNQ2 W5HYP0	2	http://www.kegg.jp/kegg-bin/show_pathway?ko04918+K09487+K09487
ko04150	mTOR signaling pathway	W5A2Y2 W5E3N5	2	http://www.kegg.jp/kegg-bin/show_pathway?ko04150+K07203+K07198
ko04152	AMPK signaling pathway	W5A2Y2 W5E3N5	2	http://www.kegg.jp/kegg-bin/show_pathway?ko04152+K07203+K07198
ko04920	Adipocytokine signaling pathway	W5A2Y2 W5E3N5	2	http://www.kegg.jp/kegg-bin/show_pathway?ko04920+K07203+K07198
ko00910	Nitrogen metabolism	Q6RUJ0 W5CXH0	2	http://www.kegg.jp/kegg-bin/show_pathway?ko00910+K01915+K01673
ko04940	Type I diabetes mellitus	W5DSU6 W5HDP4	2	http://www.kegg.jp/kegg-bin/show_pathway?ko04940+K04077+K04077
ko00620	Pyruvate metabolism	W5HQ71 Q7XYB5	2	http://www.kegg.jp/kegg-bin/show_pathway?ko00620+K01759+K01006
ko05016	Huntington's disease	W5B755	1	http://www.kegg.jp/kegg-bin/show_pathway?ko05016+K04564
ko00941	Flavonoid biosynthesis	W5BZP4	1	http://www.kegg.jp/kegg-bin/show_pathway?ko00941+K08695
ko00531	Glycosaminoglycan degradation	W5F7X4	1	http://www.kegg.jp/kegg-bin/show_pathway?ko00531+K01205
ko00310	Lysine degradation	W5FYW3	1	http://www.kegg.jp/kegg-bin/show_pathway?ko00310+K00306
ko04020	Calcium signaling pathway	V9LSL7	1	http://www.kegg.jp/kegg-bin/show_pathway?ko04020+K06268
ko04022	cGMP-PKG signaling pathway	V9LSL7	1	http://www.kegg.jp/kegg-bin/show_pathway?ko04022+K06268
ko04114	Oocyte meiosis	V9LSL7	1	http://www.kegg.jp/kegg-bin/show_pathway?ko04114+K06268
ko04210	Apoptosis	V9LSL7	1	http://www.kegg.jp/kegg-bin/show_pathway?ko04210+K06268
ko04360	Axon guidance	V9LSL7	1	http://www.kegg.jp/kegg-bin/show_pathway?ko04360+K06268
ko04370	VEGF signaling pathway	V9LSL7	1	http://www.kegg.jp/kegg-bin/show_pathway?ko04370+K06268
ko04380	Osteoclast differentiation	V9LSL7	1	http://www.kegg.jp/kegg-bin/show_pathway?ko04380+K06268
ko04650	Natural killer cell mediated cytotoxicity	V9LSL7	1	http://www.kegg.jp/kegg-bin/show_pathway?ko04650+K06268
ko04660	T cell receptor signaling pathway	V9LSL7	1	http://www.kegg.jp/kegg-bin/show_pathway?ko04660+K06268
ko04662	B cell receptor signaling pathway	V9LSL7	1	http://www.kegg.jp/kegg-bin/show_pathway?ko04662+K06268
ko04720	Long-term potentiation	V9LSL7	1	http://www.kegg.jp/kegg-bin/show_pathway?ko04720+K06268
ko05031	Amphetamine addiction	V9LSL7	1	http://www.kegg.jp/kegg-bin/show_pathway?ko05031+K06268
ko00904	Diterpenoid biosynthesis	G8AD57	1	http://www.kegg.jp/kegg-bin/show_pathway?ko00904+K04122
ko00521	Streptomycin biosynthesis	W5AJX0	1	http://www.kegg.jp/kegg-bin/show_pathway?ko00521+K00844
ko00524	Butirosin and neomycin biosynthesis	W5AJX0	1	http://www.kegg.jp/kegg-bin/show_pathway?ko00524+K00844
ko04973	Carbohydrate digestion and absorption	W5AJX0	1	http://www.kegg.jp/kegg-bin/show_pathway?ko04973+K00844
ko00906	Carotenoid biosynthesis	B8YDB8	1	http://www.kegg.jp/kegg-bin/show_pathway?ko00906+K02293
ko01210	2-Oxocarboxylic acid metabolism	W5AUD8	1	http://www.kegg.jp/kegg-bin/show_pathway?ko01210+K14272
ko05110	Vibrio cholerae infection	Q76ME3	1	http://www.kegg.jp/kegg-bin/show_pathway?ko05110+K07937
ko00860	Porphyrin and chlorophyll metabolism	W5DL10	1	http://www.kegg.jp/kegg-bin/show_pathway?ko00860+K01885
ko05146	Amoebiasis	H9AXB3	1	http://www.kegg.jp/kegg-bin/show_pathway?ko05146+K13963
ko04012	ErbB signaling pathway	W5A2Y2	1	http://www.kegg.jp/kegg-bin/show_pathway?ko04012+K07203
ko04919	Thyroid hormone signaling pathway	W5A2Y2	1	http://www.kegg.jp/kegg-bin/show_pathway?ko04919+K07203
ko05205	Proteoglycans in cancer	W5A2Y2	1	http://www.kegg.jp/kegg-bin/show_pathway?ko05205+K07203
ko05206	MicroRNAs in cancer	W5A2Y2	1	http://www.kegg.jp/kegg-bin/show_pathway?ko05206+K07203
ko05214	Glioma	W5A2Y2	1	http://www.kegg.jp/kegg-bin/show_pathway?ko05214+K07203
ko05221	Acute myeloid leukemia	W5A2Y2	1	http://www.kegg.jp/kegg-bin/show_pathway?ko05221+K07203
ko05231	Choline metabolism in cancer	W5A2Y2	1	http://www.kegg.jp/kegg-bin/show_pathway?ko05231+K07203
ko00460	Cyanoamino acid metabolism	W5GZ58	1	http://www.kegg.jp/kegg-bin/show_pathway?ko00460+K13035
ko04140	Regulation of autophagy	W5E3N5	1	http://www.kegg.jp/kegg-bin/show_pathway?ko04140+K07198
ko04710	Circadian rhythm	W5E3N5	1	http://www.kegg.jp/kegg-bin/show_pathway?ko04710+K07198
ko04932	Non-alcoholic fatty liver disease (NAFLD)	W5E3N5	1	http://www.kegg.jp/kegg-bin/show_pathway?ko04932+K07198
ko05410	Hypertrophic cardiomyopathy (HCM)	W5E3N5	1	http://www.kegg.jp/kegg-bin/show_pathway?ko05410+K07198
ko02020	Two-component system	Q6RUJ0	1	http://www.kegg.jp/kegg-bin/show_pathway?ko02020+K01915
ko04727	GABAergic synapse	Q6RUJ0	1	http://www.kegg.jp/kegg-bin/show_pathway?ko04727+K01915
ko00592	alpha-Linolenic acid metabolism	W5B6A0	1	http://www.kegg.jp/kegg-bin/show_pathway?ko00592+K05894
ko00400	Phenylalanine, tyrosine and tryptophan biosynthesis	W5B438	1	http://www.kegg.jp/kegg-bin/show_pathway?ko00400+K01626
ko00030	Pentose phosphate pathway	W5CEG1	1	http://www.kegg.jp/kegg-bin/show_pathway?ko00030+K01623
ko04130	SNARE interactions in vesicular transport	W5FKZ6	1	http://www.kegg.jp/kegg-bin/show_pathway?ko04130+K08517
ko04145	Phagosome	W5FKZ6	1	http://www.kegg.jp/kegg-bin/show_pathway?ko04145+K08517
ko00130	Ubiquinone and other terpenoid-quinone biosynthesis	A7WK82	1	http://www.kegg.jp/kegg-bin/show_pathway?ko00130+K00457
ko00350	Tyrosine metabolism	A7WK82	1	http://www.kegg.jp/kegg-bin/show_pathway?ko00350+K00457
ko00900	Terpenoid backbone biosynthesis	L7S310	1	http://www.kegg.jp/kegg-bin/show_pathway?ko00900+K00787
ko04011	MAPK signaling pathway - yeast	W5HQ71	1	http://www.kegg.jp/kegg-bin/show_pathway?ko04011+K01759
ko05203	Viral carcinogenesis	W5EBF3	1	http://www.kegg.jp/kegg-bin/show_pathway?ko05203+K11252
ko05020	Prion diseases	W5AUV9	1	http://www.kegg.jp/kegg-bin/show_pathway?ko05020+K09553
ko00720	Carbon fixation pathways in prokaryotes	Q7XYB5	1	http://www.kegg.jp/kegg-bin/show_pathway?ko00720+K01006
ko03013	RNA transport	I0JTW5	1	http://www.kegg.jp/kegg-bin/show_pathway?ko03013+K03254

## Sheet: Enrichment
Map ID	Map Name	#Test	#TestAll	#Ref	#RefAll	%Test	%Ref	Test	Ref	P value
ko04141	Protein processing in endoplasmic reticulum	31	259	90	2394	11.9691	3.7594	Q9SBB7 W5BDM2 W5FVE9 W5HNQ2 W5CPU5 W5H9E2 W5FV41 Q9ZP25 A0A024FR39 W5DYF8 F8THZ7 W5AT01 W5HYP0 P12810 W5FSA9 Q9SAU8 F4Y592 W5ENP1 W4ZY98 W5E491 F8THZ6 W5D1P0 W5GH17 Q9SBB6 W5C4B9 W5CVF8 F4Y594 W5EFE4 W5GW56 W5DWF2 W5EF79	Q9SBB7 Q9ZSR6 W5ENA2 Q0Q0I7 F4Y595 W5ATQ6 W5AB26 W5DWX4 W5C9J6 W5BDM2 W5CGV5 W5CIR3 W5FTE3 W5I5D8 W5C2F4 D8L9A6 D8L9B5 W5FVE9 W5GQY7 W5I9I6 W5HNQ2 W5AKS3 C7ENF7 W5CPU5 W5E443 W5DPI4 D8L9J3 W4ZVW3 W5DPC8 W5DZG0 D8L9B3 W5G3P9 W5H9E2 Q5MCL9 W5BA86 W4ZNN7 D8L9A7 W5H230 Q6PQ02 W5FV41 W5H454 W5GGV4 Q9ZP25 W5EMB1 W5HV87 W5DM26 W5HRA4 W5BEK6 A0A024FR39 W5BMN0 W5AG53 W5EGU8 W5BY72 W5F399 W5ELS7 W5E3Y1 W5E…	6.49716e-10
ko04068	FoxO signaling pathway	2	259	7	2394	0.772201	0.292398	W5B755 W5E3N5	W5CU71 W5B772 W4ZQH4 W5E3N5 F1DKC1 U3PVX7 W5C275	0.138687
ko04146	Peroxisome	2	259	18	2394	0.772201	0.75188	W5B755 W5FYW3	W5F9U4 D2KZ12 W5AUA7 C3VQ50 W4ZWS1 W5FUA0 H9NAV6 W5AI08 W5CYS2 F1DKC1 W5HJU1 W4ZVK4 W5CFU1 W5FVM4 W5EU01 W5CDZ2 W5C275 W5BT87	0.287804
ko00052	Galactose metabolism	4	259	21	2394	1.5444	0.877193	W5F620 W5AJX0 W5AIS4 W5I2S5	W5F620 W5CGS0 W5D846 W5DTH0 W5GWR8 W5AIS4 W5AHU4 W5D0M3 W5ARV3 W4ZZR8 W5G022 W5C753 W5FGH0 W5ATC6 W5DUY1 W5A7R2 W5GEJ3 Q8VX48 W4ZS91 W5I0D4 W5I2S5	0.117161
ko00561	Glycerolipid metabolism	2	259	7	2394	0.772201	0.292398	W5F620 W5AIS4	W5F620 W5AIS4 W5GXA1 W5HIV3 W5GEJ3 W5F4P2 W5FC96	0.138687
ko00600	Sphingolipid metabolism	2	259	5	2394	0.772201	0.208855	W5F620 W5AIS4	W5F620 W5D846 W5AIS4 A9YFM2 W5CIU4	0.0829272
ko00603	Glycosphingolipid biosynthesis - globo series	2	259	3	2394	0.772201	0.125313	W5F620 W5AIS4	W5F620 W5AIS4 W4ZQX2	0.0312328
ko03018	RNA degradation	5	259	30	2394	1.9305	1.25313	W5FPN2 W5EGU4 W5E825 W5DSU6 W5HDP4	W5FBX8 W5FPN2 W5BD35 W5H2V3 W5BRR0 W5EGU4 W4ZN76 W5GD60 W5E825 W5EXP1 W5HPH0 W5AHU4 W5ARV3 W5CXB0 W5A6J8 W5F377 W5E3I4 W5DJD0 W5I942 W5GVQ5 W5DUY1 W5I8K5 W5ACA2 W5BY00 W5FSB3 M4QAZ4 W5E5K5 W5DSU6 W5HDP4 W5E8L9	0.120967
ko04066	HIF-1 signaling pathway	3	259	19	2394	1.1583	0.793651	W5FPN2 W5AJX0 W5A2Y2	W5FPN2 W5CGS0 P29557 W5GYX5 W5A2Y2 C7C4X1 W5D0M3 W5IB10 W5BK06 W5DZT8 W5A7R2 W4ZS91 W5C8N6 W5FSB3 W5AIU7 W5EUI7 M4QAZ4 W5E5K5 D4P3E7	0.197159
ko00500	Starch and sucrose metabolism	13	259	49	2394	5.01931	2.04678	W5I866 W5BFR7 W5B5R3 W5HXV0 W5AJX0 W5FF37 W4ZRH9 D8L9G1 W5B0T0 Q24M29 W5HA40 W5AD77 W5I2S5	W5B347 W5I866 G3CCE7 W5C5K8 W5BL76 W5CKQ8 W5CGS0 W5BFR7 W5DTH0 W5I774 W5EZF6 Q8RWR5 W5B5R3 W5CSP8 Q9M4Z1 W5BJ64 W5FHN7 W5BF91 W5HXV0 Q7XJA9 W4ZWI7 W5FF37 W4ZRH9 I3NM30 W5D0M3 W5AK05 O04074 W5HGX2 W5GVC8 W4ZZR8 D8L9G1 W5BVA3 W5FQ55 W5DIU4 W5FGH0 W5B0T0 D8L9G6 W5FY62 W5A7R2 Q24M29 Q8VX48 W4ZS91 W5HA40 B9W4U7 W5HKH4 W5AD77 W5F2R0 W5DP16 W5I2S5	0.00106268
ko00941	Flavonoid biosynthesis	1	259	4	2394	0.3861	0.167084	W5BZP4	Q75RZ2 Q70EV9 W5QKZ0 Q9FVM9	0.307281
ko00531	Glycosaminoglycan degradation	1	259	2	2394	0.3861	0.0835422	W5F7X4	W5F7X4 W4ZQX2	0.193046
ko04142	Lysosome	2	259	15	2394	0.772201	0.626566	W5F7X4 A7L845	W5F7X4 W5GTY9 B2BA44 W5F5J8 W5EGM5 W5BW13 W5EQS6 B2BA42 W5C868 W5EUD7 W5HJG9 W4ZQX2 W5CR66 W5F151 W5D761	0.278361
ko00310	Lysine degradation	1	259	8	2394	0.3861	0.334169	W5FYW3	W5F9U4 W5GXA1 W5AQ43 W5DUE4 W5B5M5 W5HIV3 W5CVJ9 W5FC96	0.389037
ko00480	Glutathione metabolism	5	259	27	2394	1.9305	1.12782	Q8RW03 W5C595 Q8RW04 W5DYW7 W5BM80	Q8RW03 W5A9M3 W5AUA7 W4ZXI8 W5GKS4 W5E4T0 W5HG39 Q8GTB8 W5C595 W5GLA4 W5GYY3 W5HFZ6 W5ANL0 W5EWR6 Q8RW04 W5GWY5 W5E600 W5H0T0 W5I9B1 W5H174 Q8RW01 Q7XYC1 Q8GTC0 W5EHV3 W5F4B0 W5DYW7 W5BM80	0.0963457
ko00980	Metabolism of xenobiotics by cytochrome P450	2	259	13	2394	0.772201	0.543024	Q8RW03 Q8RW04	Q8RW03 W5A9M3 W4ZXI8 W5E4T0 W5H151 Q8GTB8 A9U8G5 W5E5E8 Q8RW04 A9U8G4 Q8RW01 Q8GTC0 A9U8F8	0.259863
ko00982	Drug metabolism - cytochrome P450	2	259	13	2394	0.772201	0.543024	Q8RW03 Q8RW04	Q8RW03 W5A9M3 W4ZXI8 W5E4T0 W5H151 Q8GTB8 A9U8G5 W5E5E8 Q8RW04 A9U8G4 Q8RW01 Q8GTC0 A9U8F8	0.259863
ko05204	Chemical carcinogenesis	2	259	10	2394	0.772201	0.417711	Q8RW03 Q8RW04	Q8RW03 W5A9M3 W4ZXI8 W5E4T0 W5H151 Q8GTB8 W5E5E8 Q8RW04 Q8RW01 Q8GTC0	0.211128
ko04612	Antigen processing and presentation	10	259	25	2394	3.861	1.04428	A7L845 W5BDM2 W5DYF8 W5AL78 Q9SAU8 F4Y592 W4ZY98 W5E0J0 W5C4B9 F4Y594	W5DWP8 W5EFT2 W5GTY9 Q0Q0I7 F4Y595 W5BDM2 W5E014 C7ENF7 W5DPI4 W5DZG0 W5A8B5 Q5MCL9 Q7Y1Z2 W5H230 W5DYF8 W5AL78 Q9SAU8 F4Y592 W5GSY4 W4ZY98 W5H2P3 W5ENI0 W5E0J0 W5C4B9 F4Y594	0.000116695
ko04010	MAPK signaling pathway	5	259	8	2394	1.9305	0.334169	V9LSL7 W5BDM2 W5DYF8 Q9SAU8 W4ZY98	W5CNH7 V9LSL7 W5BDM2 C7ENF7 W5DZG0 W5DYF8 Q9SAU8 W4ZY98	0.000572131
ko04210	Apoptosis	1	259	2	2394	0.3861	0.0835422	V9LSL7	V9LSL7 P00068	0.193046
ko04310	Wnt signaling pathway	2	259	6	2394	0.772201	0.250627	V9LSL7 W5CQT0	V9LSL7 W5ATQ8 W5I5D8 W5AKS3 W5CRA5 W5CQT0	0.111009
ko04360	Axon guidance	1	259	3	2394	0.3861	0.125313	V9LSL7	V9LSL7 W5FKC9 W5FRU3	0.258336
ko04370	VEGF signaling pathway	1	259	1	2394	0.3861	0.0417711	V9LSL7	V9LSL7	0.108187
ko04380	Osteoclast differentiation	1	259	1	2394	0.3861	0.0417711	V9LSL7	V9LSL7	0.108187
ko04650	Natural killer cell mediated cytotoxicity	1	259	1	2394	0.3861	0.0417711	V9LSL7	V9LSL7	0.108187
ko04660	T cell receptor signaling pathway	1	259	1	2394	0.3861	0.0417711	V9LSL7	V9LSL7	0.108187
ko04662	B cell receptor signaling pathway	1	259	1	2394	0.3861	0.0417711	V9LSL7	V9LSL7	0.108187
ko04720	Long-term potentiation	1	259	4	2394	0.3861	0.167084	V9LSL7	W5D1K9 V9LSL7 P04464 W5E2N6	0.307281
ko04724	Glutamatergic synapse	2	259	5	2394	0.772201	0.208855	V9LSL7 Q6RUJ0	V9LSL7 Q6RUJ0 W5CN49 W5D4Q6 Q45NB5	0.0829272
ko04921	Oxytocin signaling pathway	2	259	7	2394	0.772201	0.292398	V9LSL7 W5E3N5	W5D1K9 V9LSL7 P04464 W4ZQH4 W5E3N5 W5E2N6 W5H7J1	0.138687
ko05014	Amyotrophic lateral sclerosis (ALS)	2	259	7	2394	0.772201	0.292398	V9LSL7 W5AU78	V9LSL7 C3VQ50 P00068 H9NAV6 W5AU78 F1DKC1 W5DWT9	0.138687
ko05031	Amphetamine addiction	1	259	4	2394	0.3861	0.167084	V9LSL7	W5D1K9 V9LSL7 P04464 W5E2N6	0.307281
ko05152	Tuberculosis	5	259	21	2394	1.9305	0.877193	V9LSL7 W5EGU4 W5E825 W5DSU6 W5HDP4	W5D1K9 B2BA44 W5F5J8 V9LSL7 W5H2V3 P04464 W5EGU4 W5EGM5 W5GD60 W5E825 P00068 W5EXP1 W5CXB0 W5A6J8 B2BA42 Q9XEN4 W5E3I4 W5ACA2 W5CAA5 W5DSU6 W5HDP4	0.047937
ko00904	Diterpenoid biosynthesis	1	259	1	2394	0.3861	0.0417711	G8AD57	G8AD57	0.108187
ko00360	Phenylalanine metabolism	3	259	21	2394	1.1583	0.877193	W5C5X0 W5I3S0 A7WK82	Q6W8Q2 Q75RZ2 W5C5X0 B0FRH4 W5B5E4 D0PRB4 W5FM92 W5AX28 W5F2Z6 W5G5A6 W5I3S0 W5CYE0 W4ZNI1 W5DBH3 Q9FVM9 W5GYP6 Q8LK23 A7WK82 W5I3E6 W5C417 W5FEC7	0.215405
ko00130	Ubiquinone and other terpenoid-quinone biosynthesis	1	259	5	2394	0.3861	0.208855	A7WK82	W5FSU2 Q9FVM9 A7WK66 A7WK82 W4ZP90	0.342637
ko04915	Estrogen signaling pathway	11	259	20	2394	4.2471	0.835422	W5BDM2 W5HNQ2 W5DYF8 W5HYP0 W5ARC6 Q9SAU8 F4Y592 W4ZY98 W5BFL7 W5C4B9 F4Y594	W5D1K9 Q0Q0I7 F4Y595 P04464 W5BDM2 W5I6V6 W5HNQ2 C7ENF7 W5DZG0 W5G3P9 W5DYF8 W5HYP0 W5ARC6 Q9SAU8 F4Y592 W4ZY98 W5EV84 W5BFL7 W5C4B9 F4Y594	1.22274e-06
ko05134	Legionellosis	8	259	26	2394	3.0888	1.08605	W5BDM2 Q76ME3 W5DYF8 W5FKZ6 Q9SAU8 W4ZY98 W5DSU6 W5HDP4	W5FE16 W5B4B5 W5H2V3 W5BDM2 W5CX26 Q03033 W5GD60 Q76ME3 P00068 C7ENF7 W5ABL8 W5A6J8 W5DZG0 W5CWZ2 W5E3I4 W5HPZ2 W5EMB1 W5ACA2 W5H8Z0 W5DYF8 W5FKZ6 Q9SAU8 W4ZY98 W5DSU6 W5HDP4 W5DKW7	0.00356976
ko05145	Toxoplasmosis	4	259	10	2394	1.5444	0.417711	W5BDM2 W5DYF8 Q9SAU8 W4ZY98	Q1W693 W5BDM2 P00068 C7ENF7 W5D320 W5DZG0 W5DYF8 Q2LDZ1 Q9SAU8 W4ZY98	0.014308
ko05162	Measles	4	259	10	2394	1.5444	0.417711	W5BDM2 W5DYF8 Q9SAU8 W4ZY98	W5ATQ8 W5BDM2 C7ENF7 W5B7N4 W5DZG0 W5D4F5 W5EGU8 W5DYF8 Q9SAU8 W4ZY98	0.014308
ko05164	Influenza A	5	259	12	2394	1.9305	0.501253	W5BDM2 W5DYF8 Q9SAU8 W4ZY98 L7S310	W5AL61 W5CPG1 W5BDM2 P00068 C7ENF7 W5DZG0 W5DT46 W5EGU8 W5DYF8 Q9SAU8 W4ZY98 L7S310	0.00515667
ko00051	Fructose and mannose metabolism/	5	259	25	2394	1.9305	1.04428	W5HXV0 W5AJX0 W5HSJ6 W5G4R7 W5CEG1	W5CGS0 W4ZTB2 W5B0Q9 W5HXV0 W5GA68 W5AHU4 W5CHQ6 W5CDW8 W5C4N4 W5D0M3 W5ARV3 W5EM84 W5HGX2 W5D0E3 W5HSJ6 Q9FS79 W5FIN0 W5I982 W5G4R7 W5D043 W5DUY1 W5A7R2 W5GEJ3 W4ZS91 W5D3Z6	0.0795552
ko00520	Amino sugar and nucleotide sugar metabolism	4	259	32	2394	1.5444	1.33668	W5HXV0 W5AJX0 W4ZRH9 W5HYR6	W5CGS0 W5GWR8 W5EZF6 Q9M4Z1 W5F2K0 W5HXV0 Q7XJA9 W4ZWI7 W4ZRH9 W5D0M3 W5AK05 W5EM84 W5HGX2 W5DDD1 W5G022 W5AU76 W5CKI0 W5FQ55 W5FGH0 W4ZQX2 W5FY62 W5A7R2 Q8VX48 W4ZS91 W5F0N7 W5HYR6 W5I0D4 W5DP16 W5CQA8 W5FYY4 W5BGF3 A0A023W5U7	0.201017
ko00521	Streptomycin biosynthesis	1	259	6	2394	0.3861	0.250627	W5AJX0	W5CGS0 W5D0M3 W5A7R2 Q8VX48 W4ZS91 M9XC30	0.366761
ko00524	Butirosin and neomycin biosynthesis	1	259	4	2394	0.3861	0.167084	W5AJX0	W5CGS0 W5D0M3 W5A7R2 W4ZS91	0.307281
ko04910	Insulin signaling pathway	3	259	19	2394	1.1583	0.793651	W5AJX0 W5A2Y2 W5E3N5	W5CGS0 P29557 W5D1K9 W4ZTB2 P04464 W4ZQH4 W5A2Y2 W5D0M3 W5BK06 W5E3N5 W5DZT8 W5E2N6 D8L9G6 W5A7R2 B2ZGL2 W4ZS91 W5C8N6 W5AIU7 W5F2R0	0.197159
ko04930	Type II diabetes mellitus	2	259	8	2394	0.772201	0.334169	W5AJX0 W5A2Y2	W5CGS0 W5EZ49 W5A2Y2 W5BD38 W5D0M3 W5E0C8 W5A7R2 W4ZS91	0.165007
ko04973	Carbohydrate digestion and absorption	1	259	5	2394	0.3861	0.208855	W5AJX0	W5CGS0 W5FHN7 W5D0M3 W5A7R2 W4ZS91	0.342637
ko05230	Central carbon metabolism in cancer	2	259	16	2394	0.772201	0.668338	W5AJX0 W5A2Y2	W5CGS0 W5EZ49 W5A2Y2 W5AHU4 W5BD38 W5GYY3 W5D0M3 W5ARV3 W5E0C8 W5IB10 W5E600 W5DUY1 W5A7R2 W4ZS91 W5EUI7 D4P3E7	0.28376
ko04075	Plant hormone signal transduction	3	259	6	2394	1.1583	0.250627	W5I1A7 W5CP41 C3UZE4	W5I1A7 W4ZPF8 W5AJ57 W5AY37 W5CP41 C3UZE4	0.017842
ko00906	Carotenoid biosynthesis	1	259	2	2394	0.3861	0.0835422	B8YDB8	B8YDB8 W5AZ89	0.193046
ko00860	Porphyrin and chlorophyll metabolism	1	259	3	2394	0.3861	0.125313	W5DL10	W5AXT4 W5DL10 F8WTQ5	0.258336
ko04151	PI3K-Akt signaling pathway	7	259	25	2394	2.7027	1.04428	W5HNQ2 W5A2Y2 W5E3N5 W5HYP0 F4Y592 W5C4B9 F4Y594	W5CLK1 P29557 Q0Q0I7 F4Y595 F6LAX4 W5HNQ2 Q9FXQ9 W4ZQH4 W5A2Y2 L0GDQ5 L0GED8 W5BK06 W5E3N5 W5G3P9 W5DZT8 G5DFC5 W5HB69 W5C8N6 W5AIU7 W5HYP0 F4Y592 W5DSQ3 W5EV84 W5C4B9 F4Y594	0.0103257
ko04621	NOD-like receptor signaling pathway	5	259	10	2394	1.9305	0.417711	W5HNQ2 W5HYP0 F4Y592 W5C4B9 F4Y594	Q0Q0I7 F4Y595 W5HNQ2 W5G3P9 A3RDP3 W5HYP0 F4Y592 W5EV84 W5C4B9 F4Y594	0.00205551
ko04626	Plant-pathogen interaction	6	259	20	2394	2.3166	0.835422	W5HNQ2 W5HYP0 F4Y592 W5C4B9 F4Y594 C3UZE4	W5D1K9 Q0Q0I7 F4Y595 P04464 Q1W693 W5HNQ2 W5DSH1 W5D320 W5I4U0 W5G3P9 W5B3S8 A3RDP3 W5HYP0 Q2LDZ1 W5HBP3 F4Y592 W5EV84 W5C4B9 F4Y594 C3UZE4	0.0122447
ko04918	Thyroid hormone synthesis	2	259	12	2394	0.772201	0.501253	W5HNQ2 W5HYP0	W5HNQ2 W5G3P9 W5H230 W5H454 W5H0T0 W5HYP0 W5H174 W5GSY4 Q7XYC1 W5EV84 W5EHV3 W5H2P3	0.246478
ko05200	Pathways in cancer	6	259	12	2394	2.3166	0.501253	W5HNQ2 W5A2Y2 W5HYP0 F4Y592 W5C4B9 F4Y594	Q0Q0I7 F4Y595 W5HNQ2 P00068 W5A2Y2 W5EKJ6 W5G3P9 W5HYP0 F4Y592 W5EV84 W5C4B9 F4Y594	0.000717752
ko05215	Prostate cancer	6	259	10	2394	2.3166	0.417711	W5HNQ2 W5A2Y2 W5HYP0 F4Y592 W5C4B9 F4Y594	Q0Q0I7 F4Y595 W5HNQ2 W5A2Y2 W5G3P9 W5HYP0 F4Y592 W5EV84 W5C4B9 F4Y594	0.000204169
ko00053	Ascorbate and aldarate metabolism	3	259	20	2394	1.1583	0.835422	W5C595 W5DYW7 W5BM80	W5EBY0 U5MY58 W5CXX2 W5GKS4 W5H836 W5F2K0 W5HG39 W5C595 W5GXA1 W5FMB1 W5FJN8 W5DT25 W5FQ55 W5HIV3 W5I0D4 W5F4B0 W5DP16 W5DYW7 W5FC96 W5BM80	0.206949
ko00330	Arginine and proline metabolism	3	259	27	2394	1.1583	1.12782	W5G7V4 Q6RUJ0 Q58QF6	W5GMI4 B0FRH4 W5F6F0 W5B9G8 W5G7V4 W5F8D1 W5GXA1 Q8W0Q1 W5GBF3 G3LT25 W5DW50 Q6RUJ0 W5G5A6 W4ZSZ3 W5AMS2 W5CR93 W4ZT78 Q58QF6 W5GUY3 W5BS00 W5I9B1 W5HIV3 W5DBH3 W5DR37 W5I3E6 Q45NB5 W5FC96	0.238636
ko04012	ErbB signaling pathway	1	259	1	2394	0.3861	0.0417711	W5A2Y2	W5A2Y2	0.108187
ko04150	mTOR signaling pathway	2	259	8	2394	0.772201	0.334169	W5A2Y2 W5E3N5	P29557 W4ZQH4 W5A2Y2 W5BK06 W5E3N5 W5DZT8 W5C8N6 W5AIU7	0.165007
ko04152	AMPK signaling pathway	2	259	15	2394	0.772201	0.626566	W5A2Y2 W5E3N5	W4ZTB2 F6LAX4 W4ZQH4 W5A2Y2 W5AHU4 W5ARV3 W5E3N5 W5DUY1 W5GKG2 W5HB69 B2ZGL2 Q5I5K7 W5H7J1 W5DSQ3 W5D8J2	0.278361
ko04919	Thyroid hormone signaling pathway	1	259	1	2394	0.3861	0.0417711	W5A2Y2	W5A2Y2	0.108187
ko04920	Adipocytokine signaling pathway	2	259	6	2394	0.772201	0.250627	W5A2Y2 W5E3N5	W4ZQH4 W5A2Y2 W5E3N5 W5CFU1 W5FVM4 W5EU01	0.111009
ko05205	Proteoglycans in cancer	1	259	5	2394	0.3861	0.208855	W5A2Y2	W5A2Y2 W5BK06 W5E2N6 W5C8N6 W5DHZ8	0.342637
ko05206	MicroRNAs in cancer	1	259	1	2394	0.3861	0.0417711	W5A2Y2	W5A2Y2	0.108187
ko05214	Glioma	1	259	3	2394	0.3861	0.125313	W5A2Y2	W5D1K9 P04464 W5A2Y2	0.258336
ko05221	Acute myeloid leukemia	1	259	1	2394	0.3861	0.0417711	W5A2Y2	W5A2Y2	0.108187
ko05231	Choline metabolism in cancer	1	259	5	2394	0.3861	0.208855	W5A2Y2	W5D2A6 W5A2Y2 W5GSA0 W5CN49 W5D4Q6	0.342637
ko04140	Regulation of autophagy	1	259	4	2394	0.3861	0.167084	W5E3N5	W4ZQH4 U3PY06 W5E3N5 U3PVX7	0.307281
ko04011	MAPK signaling pathway - yeast	1	259	3	2394	0.3861	0.125313	W5HQ71	W5GZB8 W5H7T0 W5B421	0.258336
ko05410	Hypertrophic cardiomyopathy (HCM)	1	259	2	2394	0.3861	0.0835422	W5E3N5	W4ZQH4 W5E3N5	0.193046
ko00910	Nitrogen metabolism	2	259	9	2394	0.772201	0.37594	Q6RUJ0 W5CXH0	W5GX80 W5B1K1 W4ZMP6 Q6RUJ0 W5BS00 W5CXH0 Q45NB5 W5CQ46 W5DCW8	0.189301
ko02020	Two-component system	1	259	7	2394	0.3861	0.292398	Q6RUJ0	W5ATG3 P07747 P00068 Q6RUJ0 W5HEN1 Q45NB5 W5CVJ9	0.381659
ko04727	GABAergic synapse	1	259	7	2394	0.3861	0.292398	Q6RUJ0	I0JTT9 Q6RUJ0 W4ZR45 W5APL7 D8L9S2 U3PVX7 Q45NB5	0.381659
ko00592	alpha-Linolenic acid metabolism	1	259	6	2394	0.3861	0.250627	W5B6A0	D2KZ12 W4ZWS1 W5CMB2 W5HJU1 W5B6A0 W5GF36	0.366761
ko04130	SNARE interactions in vesicular transport	1	259	4	2394	0.3861	0.167084	W5FKZ6	W5BDX6 W5CFY3 W5FLZ1 W5FKZ6	0.307281
ko04914	Progesterone-mediated oocyte maturation	3	259	5	2394	1.1583	0.208855	F4Y592 W5C4B9 F4Y594	Q0Q0I7 F4Y595 F4Y592 W5C4B9 F4Y594	0.0099917
ko00130	Ubiquinone and other terpenoid-quinone biosynthesis	1	259	5	2394	0.3861	0.208855	A7WK82	W5FSU2 Q9FVM9 A7WK66 A7WK82 W4ZP90	0.342637
ko00900	Terpenoid backbone biosynthesis	1	259	4	2394	0.3861	0.167084	L7S310	W5BM01 W5C7G8 L7S310 W5CVJ9	0.307281
ko04940	Type I diabetes mellitus	2	259	9	2394	0.772201	0.37594	W5DSU6 W5HDP4	W5H2V3 I0JTT9 W5GD60 W5A6J8 W5E3I4 D8L9S2 W5ACA2 W5DSU6 W5HDP4	0.189301
ko04011	MAPK signaling pathway - yeast	1	259	3	2394	0.3861	0.125313	W5HQ71	W5GZB8 W5H7T0 W5B421	0.258336
ko05020	Prion diseases	1	259	5	2394	0.3861	0.208855	W5AUV9	C3VQ50 H9NAV6 W5H454 F8RP11 W5AUV9	0.342637
